# Supplementary material for: Autism risk gene POGZ promotes chromatin accessibility and expression of clustered synaptic genes
Source: Cell Rep. Author manuscript; Available in PMC 2022 Sep 26. (PMC9512081; doi:10.1016/j.celrep.2021.110089)
Supplement: supplemental Table 1 [file NIHMS1835097-supplement-supplemental_Table_1.xlsx]

## Sheet: Sheet1
chr1	5013071	5013281
chr1	7078838	7079059
chr1	7387799	7388423
chr1	13362577	13362798
chr1	13926150	13926405
chr1	16094622	16095025
chr1	16647052	16647242
chr1	18181946	18181983
chr1	20293013	20293317
chr1	24081293	24081416
chr1	25237107	25237613
chr1	25949412	25949504
chr1	25949968	25950036
chr1	31006801	31006880
chr1	33624582	33624826
chr1	34496296	34496600
chr1	37921651	37922052
chr1	41210186	41210419
chr1	41223013	41223625
chr1	41661856	41662174
chr1	41709392	41709700
chr1	41799599	41799971
chr1	41871054	41871562
chr1	41975420	41975613
chr1	43751741	43751850
chr1	43884839	43884952
chr1	45852072	45852311
chr1	46887032	46887340
chr1	46910345	46910846
chr1	47220672	47221019
chr1	51707008	51707688
chr1	52136762	52137188
chr1	56200042	56200175
chr1	56891175	56891271
chr1	58449634	58449847
chr1	61322682	61322955
chr1	61359487	61359789
chr1	62099687	62100386
chr1	62611445	62611531
chr1	64168239	64168493
chr1	64579259	64579422
chr1	66433422	66433616
chr1	66702027	66702184
chr1	67282211	67282378
chr1	68093709	68093821
chr1	72629742	72630300
chr1	74378975	74379105
chr1	75314228	75314509
chr1	75458358	75458611
chr1	75475936	75476047
chr1	75689598	75689797
chr1	75721972	75722216
chr1	75922462	75922768
chr1	76430158	76430298
chr1	76486606	76486761
chr1	76487401	76488083
chr1	76634136	76634230
chr1	77493477	77493642
chr1	77502759	77502995
chr1	77626591	77626799
chr1	77821002	77821057
chr1	80337326	80337668
chr1	81590084	81590551
chr1	82474129	82474353
chr1	82721364	82721474
chr1	87451922	87452127
chr1	87960953	87961072
chr1	90108330	90108500
chr1	92342193	92342754
chr1	93355919	93356267
chr1	94077101	94077170
chr1	95374953	95375416
chr1	96400159	96400967
chr1	98243441	98243530
chr1	99519464	99519663
chr1	100086738	100087030
chr1	103902239	103902305
chr1	104540704	104540851
chr1	108096422	108096534
chr1	109875004	109875013
chr1	110078125	110078664
chr1	113761471	113761679
chr1	120285792	120285904
chr1	121225546	121225763
chr1	123380432	123381141
chr1	127456961	127457445
chr1	128580453	128580871
chr1	129427884	129428167
chr1	129999383	129999745
chr1	131541012	131541477
chr1	132612470	132612593
chr1	133424003	133424429
chr1	134219408	134219530
chr1	135389369	135389420
chr1	135959329	135959501
chr1	138130686	138130926
chr1	139275297	139275403
chr1	139553731	139553868
chr1	140242605	140242886
chr1	141243452	141243559
chr1	145041911	145042221
chr1	145851151	145851491
chr1	149034705	149034970
chr1	151046175	151046197
chr1	152239924	152240287
chr1	153005293	153005488
chr1	154749995	154750516
chr1	155746896	155747272
chr1	156054621	156054996
chr1	158649343	158649350
chr1	158969325	158969767
chr1	161524480	161524512
chr1	162216948	162217055
chr1	162465165	162465399
chr1	163125975	163126343
chr1	163806916	163807155
chr1	165333876	165334108
chr1	166237654	166237774
chr1	167390688	167391368
chr1	167793773	167794214
chr1	167864935	167865812
chr1	167896689	167896958
chr1	167932926	167933297
chr1	169783533	169783795
chr1	169976591	169977035
chr1	170362445	170362759
chr1	170838801	170839213
chr1	171899350	171899405
chr1	172994130	172994273
chr1	173008306	173008533
chr1	175297746	175298039
chr1	177622848	177623114
chr1	178744284	178744463
chr1	179913319	179913559
chr1	180248466	180248850
chr1	182295445	182295568
chr1	188554901	188555748
chr1	188556278	188556443
chr1	193221140	193221474
chr1	195987298	195987705
chr1_random	481572	482080
chr1_random	510929	511377
chr1_random	643073	643143
chr1_random	879497	879726
chr1_random	888700	889833
chr1_random	1046651	1046749
chr1_random	1047162	1047318
chr1_random	1089943	1090032
chr1_random	1103506	1103783
chr10	4540546	4540979
chr10	5263754	5264136
chr10	6936240	6936504
chr10	8605898	8606127
chr10	10868980	10869216
chr10	11595317	11595586
chr10	12827851	12828186
chr10	15772610	15772970
chr10	16161049	16161384
chr10	16743849	16744092
chr10	16922876	16923067
chr10	16950217	16950479
chr10	17442055	17442307
chr10	17442884	17443075
chr10	18108838	18109011
chr10	19029907	19030170
chr10	22181774	22181781
chr10	24743533	24743854
chr10	27541481	27542939
chr10	28213215	28213480
chr10	30700152	30700550
chr10	31033318	31033551
chr10	36694019	36694738
chr10	36858802	36859121
chr10	36860724	36861279
chr10	37097791	37098613
chr10	37159863	37160490
chr10	38077650	38077887
chr10	38273244	38274053
chr10	39379710	39379999
chr10	39451332	39451941
chr10	40022149	40022309
chr10	40068638	40069005
chr10	40603200	40603579
chr10	41238923	41239252
chr10	41529741	41529917
chr10	41997453	41997921
chr10	42592425	42592744
chr10	43282618	43282905
chr10	45345300	45346605
chr10	46417725	46417949
chr10	46642730	46642898
chr10	48939723	48940181
chr10	48976088	48976686
chr10	49471751	49471812
chr10	50312519	50312699
chr10	50873256	50873766
chr10	52102051	52102109
chr10	52137111	52137371
chr10	52462517	52462934
chr10	52597619	52597928
chr10	56613118	56613213
chr10	57503423	57503454
chr10	57684479	57684879
chr10	57785844	57786260
chr10	66383345	66383381
chr10	66384182	66384236
chr10	67442170	67442445
chr10	71216170	71216318
chr10	72117454	72117618
chr10	72759413	72759524
chr10	74674678	74674961
chr10	74980611	74980674
chr10	77529003	77529253
chr10	78037283	78037635
chr10	78560320	78560374
chr10	79896469	79896758
chr10	80644962	80645185
chr10	80755474	80756180
chr10	80783204	80783687
chr10	80846943	80847208
chr10	81167470	81167724
chr10	81326629	81326835
chr10	81393143	81393294
chr10	81510790	81510885
chr10	81590719	81591007
chr10	84039306	84039551
chr10	84379995	84380289
chr10	84877386	84878217
chr10	86168404	86168518
chr10	86241410	86241650
chr10	86521309	86521530
chr10	86882758	86882928
chr10	86931048	86931236
chr10	86951622	86951771
chr10	86952368	86952528
chr10	90644329	90644636
chr10	90733904	90734233
chr10	91852156	91852442
chr10	92019246	92019902
chr10	92837164	92837394
chr10	93189922	93190134
chr10	94977356	94977549
chr10	95082461	95082549
chr10	95943138	95943497
chr10	96079369	96079556
chr10	96108894	96109337
chr10	96418436	96418488
chr10	96775729	96775823
chr10	96776303	96776380
chr10	98725641	98725898
chr10	104818371	104818385
chr10	105012317	105012480
chr10	105907063	105907455
chr10	107599213	107599222
chr10	109121804	109121964
chr10	109810097	109810232
chr10	110601499	110601680
chr10	110735614	110735944
chr10	111575804	111575886
chr10	117578665	117578757
chr10	118677147	118677605
chr10	119128843	119129063
chr10	121010312	121010927
chr10	124712336	124712465
chr10	126415685	126415749
chr10	126515668	126516015
chr10	128241596	128241767
chr11	3014409	3015635
chr11	3018924	3019408
chr11	3019790	3020407
chr11	3031342	3031658
chr11	3032056	3032574
chr11	3863742	3863971
chr11	4999356	4999368
chr11	6446516	6446774
chr11	10096462	10096709
chr11	11708919	11709067
chr11	11768064	11768477
chr11	12315499	12315696
chr11	12642158	12642584
chr11	18919075	18919148
chr11	18920384	18920606
chr11	20232787	20233268
chr11	20278757	20279495
chr11	22187038	22187364
chr11	23155475	23155918
chr11	24270549	24270791
chr11	28265429	28265535
chr11	31770477	31770807
chr11	32013328	32013368
chr11	32057805	32058241
chr11	36510561	36511099
chr11	39410008	39410063
chr11	41346106	41346273
chr11	47454274	47454954
chr11	49526350	49526462
chr11	50190996	50191240
chr11	51502318	51502652
chr11	53244446	53244683
chr11	54567889	54568304
chr11	55282811	55283124
chr11	59623332	59623729
chr11	65860143	65860414
chr11	69572197	69572457
chr11	69715059	69715265
chr11	69842884	69843302
chr11	70482388	70482489
chr11	74643900	74644352
chr11	76220450	76220642
chr11	78511101	78511147
chr11	80317645	80317879
chr11	81426723	81426811
chr11	83286242	83286639
chr11	89892019	89892032
chr11	93747079	93747506
chr11	94330188	94330292
chr11	95171546	95171640
chr11	97606135	97606611
chr11	102977238	102977480
chr11	103128855	103129031
chr11	105369317	105369403
chr11	106077784	106077873
chr11	108781749	108782068
chr11	109287082	109287331
chr11	109472923	109473244
chr11	110329540	110330002
chr11	111073657	111074017
chr11	112058947	112059414
chr11	112363193	112363493
chr11	113646898	113647140
chr11	115357073	115357379
chr11	121098078	121098556
chr11	121709342	121709467
chr12	3310116	3310268
chr12	4292253	4292783
chr12	4474187	4474595
chr12	4775878	4776034
chr12	5062155	5062404
chr12	6629475	6629806
chr12	6645730	6645958
chr12	8928403	8928684
chr12	10881808	10882047
chr12	12534960	12535302
chr12	17564430	17564581
chr12	18411916	18412572
chr12	26160220	26160403
chr12	26555941	26556316
chr12	27320752	27320822
chr12	27749987	27750234
chr12	27767502	27767795
chr12	28027676	28027743
chr12	28331602	28331774
chr12	29502356	29502542
chr12	29780795	29781131
chr12	29806184	29806272
chr12	30474404	30474671
chr12	33720469	33720936
chr12	36831749	36833224
chr12	36883423	36883802
chr12	37108212	37108347
chr12	38500641	38500964
chr12	39030538	39030658
chr12	40027917	40028273
chr12	40682967	40683199
chr12	40949765	40950002
chr12	41172501	41172661
chr12	42077935	42078189
chr12	42828247	42828420
chr12	43238945	43239037
chr12	45439214	45439575
chr12	45504835	45504933
chr12	45599882	45600136
chr12	47176782	47176997
chr12	48265049	48265322
chr12	49323511	49323682
chr12	50937365	50937539
chr12	51046897	51046956
chr12	51075549	51076204
chr12	51221392	51222116
chr12	51223116	51223378
chr12	52044569	52044948
chr12	52102996	52103555
chr12	52218889	52219477
chr12	53111367	53111535
chr12	53288144	53288354
chr12	54548695	54549051
chr12	54688824	54689110
chr12	56181178	56181421
chr12	59613696	59613999
chr12	59771121	59771396
chr12	60137036	60137480
chr12	60137833	60138951
chr12	60167649	60167830
chr12	60232301	60232422
chr12	60320504	60320956
chr12	66273751	66273869
chr12	71057088	71057459
chr12	71926062	71926314
chr12	73186548	73186785
chr12	75008573	75008741
chr12	76770554	76770711
chr12	77938418	77938630
chr12	80605364	80605476
chr12	80636675	80636786
chr12	80980789	80980886
chr12	81163349	81163839
chr12	83996210	83996386
chr12	85792112	85792348
chr12	86337102	86337211
chr12	86451620	86451685
chr12	88165001	88165408
chr12	90022767	90023245
chr12	90039584	90040060
chr12	91370922	91371158
chr12	92473634	92474428
chr12	92651312	92651535
chr12	93485277	93485771
chr12	93531625	93531887
chr12	95286299	95286396
chr12	97352886	97353491
chr12	99800738	99801111
chr12	100249483	100249684
chr12	100883359	100883875
chr12	102381139	102381467
chr12	107136995	107137319
chr12	109513770	109514034
chr12	111250764	111251426
chr12	114022206	114022608
chr12	117489159	117489162
chr12	119540439	119540726
chr12	119732636	119732870
chr12	120794105	120794328
chr13	3035961	3036555
chr13	4608429	4608575
chr13	8808304	8808508
chr13	8884789	8885050
chr13	13960319	13960433
chr13	14046628	14046687
chr13	14074280	14074373
chr13	14155672	14155959
chr13	18175466	18175995
chr13	20446068	20446801
chr13	22127458	22127575
chr13	23713061	23713411
chr13	24892597	24892979
chr13	26024984	26025502
chr13	26246662	26247324
chr13	26685570	26685744
chr13	26748915	26749472
chr13	26837334	26837701
chr13	26838056	26838183
chr13	27024748	27025050
chr13	28386974	28387657
chr13	28502228	28502318
chr13	28508135	28508586
chr13	28810072	28810254
chr13	28884340	28884627
chr13	29045562	29045817
chr13	29051442	29051600
chr13	29462991	29463133
chr13	29508271	29508627
chr13	29657603	29657802
chr13	30077968	30078194
chr13	35832959	35833175
chr13	36374726	36375492
chr13	37195738	37196187
chr13	38750805	38750864
chr13	39615735	39616145
chr13	42603099	42603295
chr13	44045624	44045953
chr13	44196031	44196336
chr13	44826181	44826525
chr13	45042449	45042897
chr13	47622884	47623379
chr13	47955879	47956030
chr13	47965371	47965786
chr13	48245064	48245267
chr13	48641868	48642057
chr13	49111791	49112032
chr13	49748140	49748507
chr13	51514029	51514131
chr13	51664925	51665133
chr13	54789067	54789686
chr13	54795219	54795898
chr13	57704634	57704991
chr13	59066373	59066543
chr13	60198593	60198933
chr13	60715666	60715813
chr13	62426423	62426613
chr13	63532508	63532844
chr13	63664470	63664629
chr13	63916413	63916677
chr13	64533671	64533859
chr13	65342214	65342702
chr13	65379795	65380111
chr13	67033671	67034196
chr13	67154939	67155438
chr13	76129779	76130083
chr13	77687734	77687738
chr13	78031817	78032417
chr13	78033073	78033178
chr13	78339722	78340031
chr13	78567024	78567370
chr13	78720624	78721110
chr13	79076916	79077400
chr13	79812704	79812893
chr13	81922198	81922828
chr13	82197221	82197464
chr13	84024843	84025035
chr13	84199023	84199508
chr13	84425113	84425143
chr13	84487701	84488036
chr13	84588545	84589197
chr13	84710840	84711385
chr13	84778746	84779419
chr13	84922962	84923461
chr13	84943982	84944105
chr13	85045149	85045752
chr13	85206908	85207051
chr13	85428754	85429100
chr13	89747186	89747590
chr13	90021019	90021143
chr13	90229073	90229107
chr13	90433808	90434236
chr13	90474932	90475282
chr13	90782835	90782994
chr13	90783531	90783706
chr13	91224858	91225117
chr13	91510692	91511224
chr13	91600304	91600714
chr13	93124633	93125021
chr13	93412663	93412840
chr13	98662613	98662723
chr13	101972879	101973239
chr13	102003552	102003875
chr13	103488747	103488880
chr13	103695995	103696670
chr13	105606807	105607198
chr13	107322914	107323086
chr13	108197475	108197855
chr13	108680405	108680685
chr13	109843584	109843706
chr13	110231165	110231295
chr13	110612494	110612821
chr13	112515580	112515901
chr13	117365330	117365570
chr14	11544886	11545208
chr14	12707853	12708185
chr14	13022274	13022503
chr14	13170249	13170425
chr14	13225906	13226326
chr14	14484300	14484745
chr14	15535269	15535738
chr14	17033534	17033989
chr14	17045252	17045409
chr14	19071617	19071954
chr14	20135385	20135528
chr14	22071693	22072073
chr14	22072674	22072789
chr14	22188355	22188651
chr14	22221493	22221601
chr14	22230316	22230633
chr14	22319618	22320128
chr14	22650260	22650676
chr14	23499417	23499505
chr14	25142990	25143245
chr14	27559797	27559818
chr14	27560791	27560874
chr14	27566335	27566666
chr14	29771698	29771953
chr14	32747240	32747448
chr14	32830275	32830396
chr14	32898597	32898873
chr14	35782553	35782802
chr14	36183749	36183855
chr14	47609470	47609536
chr14	49065768	49066032
chr14	51550718	51550868
chr14	52723779	52724131
chr14	56820915	56821044
chr14	57384043	57384206
chr14	58347595	58347990
chr14	59154370	59154487
chr14	60355869	60356288
chr14	61791466	61791837
chr14	62175590	62175827
chr14	62622148	62622522
chr14	62845874	62845919
chr14	63035091	63035289
chr14	63456156	63456456
chr14	65568608	65568920
chr14	65962608	65962917
chr14	67113481	67113725
chr14	68333782	68334170
chr14	68910844	68910958
chr14	70416953	70417065
chr14	71641693	71642310
chr14	73903033	73903155
chr14	73924784	73925044
chr14	80279610	80279749
chr14	80305436	80305711
chr14	80336834	80336942
chr14	84843146	84843281
chr14	86795916	86796133
chr14	87129648	87129830
chr14	87148705	87149001
chr14	89542913	89543113
chr14	93408373	93408767
chr14	93439159	93439226
chr14	93466394	93467229
chr14	93482361	93482616
chr14	93614885	93615114
chr14	93780335	93780637
chr14	94289918	94290418
chr14	97795152	97795451
chr14	97987651	97988051
chr14	98471931	98472616
chr14	99131267	99131398
chr14	100343692	100343754
chr14	100858278	100858636
chr14	101668361	101668511
chr14	101752318	101752588
chr14	102052695	102053063
chr14	104047869	104048028
chr14	104163292	104163598
chr14	104697056	104697113
chr14	105882588	105882732
chr14	105987737	105987841
chr14	106030343	106030629
chr14	108244624	108244798
chr14	108421323	108421683
chr14	108804472	108804651
chr14	109313480	109313856
chr14	110062922	110063194
chr14	111648882	111649123
chr14	111948105	111948317
chr14	112913371	112913536
chr14	113411710	113412021
chr14	114986847	114987048
chr14	116178695	116178913
chr14	119201529	119201813
chr14	119336880	119336997
chr14	119912681	119912939
chr14	122933406	122933508
chr14	123357321	123357446
chr14	123464366	123464944
chr14	123912694	123912880
chr15	6196842	6196865
chr15	8613731	8613910
chr15	10584774	10585417
chr15	12669737	12669761
chr15	13322829	13323220
chr15	13919625	13919871
chr15	18119410	18119978
chr15	25221318	25221378
chr15	25691720	25691830
chr15	31531612	31531902
chr15	31932797	31933112
chr15	32102633	32102874
chr15	34944005	34944377
chr15	35046768	35047348
chr15	35614811	35615110
chr15	43772006	43772303
chr15	44259412	44259796
chr15	52244934	52245245
chr15	57908024	57908259
chr15	58269568	58271628
chr15	59479620	59479828
chr15	62734628	62734912
chr15	63364120	63364563
chr15	63829815	63829824
chr15	63949348	63949476
chr15	65424675	65425057
chr15	66070997	66071531
chr15	67076845	67077213
chr15	68090153	68090488
chr15	68194813	68195147
chr15	69406134	69406486
chr15	75446871	75447035
chr15	75739775	75740030
chr15	75933431	75933699
chr15	75934045	75935102
chr15	78004605	78004932
chr15	78236930	78237010
chr15	80541193	80541549
chr15	85464923	85465227
chr15	88809411	88809530
chr15	90848944	90849117
chr15	99223237	99223348
chr15	102455655	102455868
chr15	103070412	103070634
chr16	3122861	3123335
chr16	3139308	3139555
chr16	3303329	3303584
chr16	3384215	3384592
chr16	3743954	3743995
chr16	5255997	5256165
chr16	8539378	8539560
chr16	11635002	11635488
chr16	13903315	13903396
chr16	14159496	14159645
chr16	15637537	15637942
chr16	16560238	16560537
chr16	18958488	18958644
chr16	22009305	22009498
chr16	22429010	22429386
chr16	22439770	22440015
chr16	22831114	22831436
chr16	23988705	23989157
chr16	25016416	25016859
chr16	25058960	25059683
chr16	25407494	25407544
chr16	29883350	29883476
chr16	31592352	31592681
chr16	33605991	33606421
chr16	38088808	38089514
chr16	38817333	38817510
chr16	41551876	41552323
chr16	42875258	42875926
chr16	43286502	43286687
chr16	43889769	43889974
chr16	44531004	44531235
chr16	45158550	45158785
chr16	46497179	46497554
chr16	46983015	46983244
chr16	49193717	49193989
chr16	49584433	49584549
chr16	50586239	50586355
chr16	50717852	50718048
chr16	52031141	52031626
chr16	57121217	57121726
chr16	58408308	58408623
chr16	58727872	58728124
chr16	60947753	60948322
chr16	62846882	62847033
chr16	63091390	63091841
chr16	63500689	63501507
chr16	63806303	63806790
chr16	64068748	64069460
chr16	64329400	64329804
chr16	64851556	64851768
chr16	65815440	65815622
chr16	67062326	67062656
chr16	67611182	67611688
chr16	70314513	70314585
chr16	70725239	70725850
chr16	72510938	72511563
chr16	72663170	72663361
chr16	72699464	72699853
chr16	72888512	72888633
chr16	74055847	74055945
chr16	76828368	76828593
chr16	77236337	77236645
chr16	77237111	77237677
chr16	77292009	77292925
chr16	77573296	77573474
chr16	77644699	77644810
chr16	77685998	77686219
chr16	77788408	77788799
chr16	77852610	77852860
chr16	78102075	78102264
chr16	78577144	78577193
chr16	78828216	78828276
chr16	79177149	79177883
chr16	81224274	81224320
chr16	86951318	86951757
chr16	89951974	89952105
chr16	90144194	90144514
chr16	91729382	91729406
chr16	92255362	92255589
chr16	92255962	92256545
chr16	94960049	94960301
chr16	97065545	97065645
chr17	3005209	3005330
chr17	3027007	3027445
chr17	3442515	3442911
chr17	3557725	3557945
chr17	5159148	5159150
chr17	9772628	9773231
chr17	9968749	9969247
chr17	10098386	10099263
chr17	10527972	10528419
chr17	10937567	10938118
chr17	11260649	11260972
chr17	13200569	13200677
chr17	16114361	16114742
chr17	16130671	16131132
chr17	16226213	16226517
chr17	17088301	17088445
chr17	17316163	17316259
chr17	17431077	17431396
chr17	17511161	17511322
chr17	17642705	17642985
chr17	17761590	17762355
chr17	21082048	21082687
chr17	23466355	23466556
chr17	23570189	23570490
chr17	23655999	23656369
chr17	23668620	23668958
chr17	23671611	23671743
chr17	24615988	24616200
chr17	25410844	25410916
chr17	30141296	30141948
chr17	30220348	30220656
chr17	31701174	31701467
chr17	34740754	34741067
chr17	35226213	35226451
chr17	48548986	48549512
chr17	50376523	50376650
chr17	50770774	50771298
chr17	53618065	53618445
chr17	56218549	56218922
chr17	56601675	56602005
chr17	57171053	57171489
chr17	57386793	57387463
chr17	59072143	59072452
chr17	60095219	60095415
chr17	60406888	60406951
chr17	63521505	63521778
chr17	64278257	64278407
chr17	64681363	64681648
chr17	65963021	65963183
chr17	67219042	67219201
chr17	70983015	70983238
chr17	71351616	71351999
chr17	72984503	72984581
chr17	73185633	73185945
chr17	74927448	74927745
chr17	76511144	76511400
chr17	80821124	80821255
chr17	83913762	83913911
chr17	84787483	84787785
chr17	85189933	85190198
chr17	85356697	85357180
chr17	86756602	86756971
chr17	87411946	87412008
chr17	90487698	90487878
chr17	91095787	91096066
chr17	91291807	91292079
chr17	95233878	95234327
chr17	95258755	95258856
chr17	95259578	95259930
chr18	3010913	3011174
chr18	3337417	3337756
chr18	3382795	3383211
chr18	5979420	5979612
chr18	8044200	8045034
chr18	8719349	8719875
chr18	8870638	8870964
chr18	8871448	8871907
chr18	9027300	9027573
chr18	9147662	9147745
chr18	9211025	9211311
chr18	9212058	9212109
chr18	9216489	9216733
chr18	13107766	13107872
chr18	13132003	13132278
chr18	14841335	14841751
chr18	16872025	16872196
chr18	16967205	16967398
chr18	17770824	17771481
chr18	21160162	21160357
chr18	21458747	21459049
chr18	25912667	25912905
chr18	26157685	26157989
chr18	27005606	27006033
chr18	27741049	27741297
chr18	28114990	28115368
chr18	28236360	28236868
chr18	29060206	29060434
chr18	31387008	31387212
chr18	31794533	31794713
chr18	33712282	33712670
chr18	33954258	33954546
chr18	34918714	34919122
chr18	36705180	36705517
chr18	37377620	37377954
chr18	38039920	38040095
chr18	38095066	38095388
chr18	38409976	38410155
chr18	39152562	39152649
chr18	40379136	40379247
chr18	42804338	42804631
chr18	42899507	42899927
chr18	42995684	42995877
chr18	43298495	43298737
chr18	43304421	43304568
chr18	45175375	45175784
chr18	45718089	45718289
chr18	46056294	46057047
chr18	46105684	46106125
chr18	46269197	46269528
chr18	46685556	46685963
chr18	46888073	46888225
chr18	46901287	46901360
chr18	46907717	46908019
chr18	47529973	47530227
chr18	48017522	48017609
chr18	48233856	48234638
chr18	49915173	49915459
chr18	50663506	50663869
chr18	53904395	53904725
chr18	54253253	54253354
chr18	54612655	54613072
chr18	54642303	54642542
chr18	54772165	54772311
chr18	55061972	55062084
chr18	55174782	55174894
chr18	55175361	55175696
chr18	55200387	55200536
chr18	55306484	55306675
chr18	55645361	55645729
chr18	55666677	55667131
chr18	55709377	55709417
chr18	55893165	55893588
chr18	55921690	55921951
chr18	55975639	55975892
chr18	56208340	56208625
chr18	56447701	56447887
chr18	57422034	57422198
chr18	57863603	57864126
chr18	60685650	60686127
chr18	65545994	65546269
chr18	65680250	65680417
chr18	65960034	65960100
chr18	66182680	66182841
chr18	69136145	69136245
chr18	69504078	69504174
chr18	69659261	69659335
chr18	70689813	70690051
chr18	72510602	72510831
chr18	72884744	72885392
chr18	72980228	72980731
chr18	73108839	73109575
chr18	73529438	73529567
chr18	73732028	73732356
chr18	73849505	73850010
chr18	74027187	74027479
chr18	75116275	75116588
chr18	76772549	76772876
chr18	77285824	77286092
chr18	78402829	78403014
chr18	78651736	78652460
chr18	78685435	78685692
chr18	78692356	78692695
chr18	78717534	78717844
chr18	78760566	78761109
chr18	80348426	80348501
chr18	84733280	84733957
chr18	85020583	85020764
chr18	85121042	85121428
chr18	88954598	88954928
chr19	3575850	3576140
chr19	6140683	6141444
chr19	7114593	7114898
chr19	7557951	7557990
chr19	7680719	7681082
chr19	10582976	10583492
chr19	12039766	12040173
chr19	12870195	12870275
chr19	12870628	12870717
chr19	14510262	14510795
chr19	14672532	14672988
chr19	14851708	14852014
chr19	14965077	14965722
chr19	15999651	16000495
chr19	16581259	16581443
chr19	18963863	18963958
chr19	19360520	19360652
chr19	21346576	21346654
chr19	21727310	21727587
chr19	24986945	24987643
chr19	25036184	25036350
chr19	26822168	26822313
chr19	26844618	26844831
chr19	27656335	27656537
chr19	27979232	27979297
chr19	28085773	28086056
chr19	29880890	29880987
chr19	32463420	32463864
chr19	36609204	36609632
chr19	39335184	39335239
chr19	40403570	40404108
chr19	40588280	40588418
chr19	40969257	40969410
chr19	41876580	41876699
chr19	41904196	41904474
chr19	41922685	41922875
chr19	43749579	43749811
chr19	45857986	45858336
chr19	47940007	47940091
chr19	49374051	49374396
chr19	50437273	50437402
chr19	52721711	52721906
chr19	53674423	53674834
chr19	54019043	54019154
chr19	54093637	54093886
chr19	56922164	56922761
chr19	57193403	57193636
chr19	59118536	59118629
chr19	61259732	61260018
chr19	61341582	61341773
chr2	3201105	3201418
chr2	4263887	4264002
chr2	6182318	6182590
chr2	6385046	6385274
chr2	7009849	7010721
chr2	9495956	9496125
chr2	10475757	10476058
chr2	13495625	13495744
chr2	14976688	14976937
chr2	16277397	16277624
chr2	20932108	20932242
chr2	20965687	20965880
chr2	21127115	21127321
chr2	21839939	21840343
chr2	21928004	21928462
chr2	22215225	22215525
chr2	22443122	22443784
chr2	23011672	23011889
chr2	30837507	30837757
chr2	32307458	32307735
chr2	34760614	34760847
chr2	37278550	37278640
chr2	37999705	38000179
chr2	39046266	39046275
chr2	39081837	39081943
chr2	40499528	40499704
chr2	40949558	40949808
chr2	41353720	41354349
chr2	41531305	41531386
chr2	43834211	43834391
chr2	44317390	44317636
chr2	45013967	45014122
chr2	45080896	45081235
chr2	48279430	48279687
chr2	48336829	48337181
chr2	48394440	48394781
chr2	48762353	48762557
chr2	48804563	48805022
chr2	49307312	49307804
chr2	50666354	50666393
chr2	50826605	50827183
chr2	50922006	50922341
chr2	50945806	50945833
chr2	52557001	52557427
chr2	53050356	53051131
chr2	53296124	53296618
chr2	54117672	54117783
chr2	55670588	55670942
chr2	56109945	56110085
chr2	56514929	56515201
chr2	57230741	57231209
chr2	57551158	57551318
chr2	58278407	58278810
chr2	60626347	60626504
chr2	62645535	62645906
chr2	62955540	62956205
chr2	63507800	63508131
chr2	63801155	63801784
chr2	65506544	65506707
chr2	65833196	65833465
chr2	66094674	66095052
chr2	72265004	72265287
chr2	74264795	74265159
chr2	76486122	76486520
chr2	80655578	80656696
chr2	84510972	84511087
chr2	84555498	84555855
chr2	84877332	84877782
chr2	91023100	91023531
chr2	92229522	92229839
chr2	93731736	93732156
chr2	97306553	97306996
chr2	97318545	97319242
chr2	97383710	97384249
chr2	102585572	102585876
chr2	102913741	102913876
chr2	105356507	105356793
chr2	106294923	106295077
chr2	113688958	113689171
chr2	114480564	114480879
chr2	114744582	114745070
chr2	114945628	114946174
chr2	114957741	114958385
chr2	115282275	115282488
chr2	115286436	115286551
chr2	115407148	115407619
chr2	115485688	115485707
chr2	115486502	115486722
chr2	115549250	115549480
chr2	115551367	115551557
chr2	116801415	116801777
chr2	123190064	123190328
chr2	125073019	125073371
chr2	128643763	128643837
chr2	130099965	130100444
chr2	132577034	132577078
chr2	134469450	134469849
chr2	135366898	135367156
chr2	135537537	135537794
chr2	136213590	136213697
chr2	136716820	136717401
chr2	136717763	136717831
chr2	137531971	137532239
chr2	137634109	137634316
chr2	140665650	140666046
chr2	140900400	140900488
chr2	141780993	141781323
chr2	142160392	142161439
chr2	142188587	142188864
chr2	142776966	142777255
chr2	143740984	143741254
chr2	143819792	143820409
chr2	146173857	146173916
chr2	146374956	146375328
chr2	151931214	151931436
chr2	152657014	152657363
chr2	157104816	157104997
chr2	163833015	163833246
chr2	168032774	168032948
chr2	170727774	170728072
chr2	170728519	170728635
chr2	174173376	174173967
chr2	178575818	178575935
chr2	181027242	181027499
chr2	181028074	181028323
chr3	3029764	3030048
chr3	3051568	3051777
chr3	3097340	3097492
chr3	3137499	3138005
chr3	3147378	3147457
chr3	3831844	3832217
chr3	4796410	4797166
chr3	5225017	5225272
chr3	5326546	5327193
chr3	5349700	5349825
chr3	5754772	5755381
chr3	6886725	6886859
chr3	6887229	6887419
chr3	7366229	7366808
chr3	7503412	7503572
chr3	8923534	8923867
chr3	9751011	9751423
chr3	14611395	14611442
chr3	17516667	17516918
chr3	18356342	18356617
chr3	19063087	19063274
chr3	19528095	19528960
chr3	20884982	20885595
chr3	21834162	21835207
chr3	21975017	21975417
chr3	24504421	24504770
chr3	25672646	25672695
chr3	26540320	26540588
chr3	30894380	30894653
chr3	32607234	32607596
chr3	32635729	32635815
chr3	33698795	33698984
chr3	34310522	34310759
chr3	34983497	34983504
chr3	35240005	35240320
chr3	37318580	37318897
chr3	38383897	38384096
chr3	38947022	38947566
chr3	39148186	39148538
chr3	40650484	40650758
chr3	40887055	40887328
chr3	41915244	41915396
chr3	45181518	45181653
chr3	45182139	45182173
chr3	45189239	45189299
chr3	47472847	47473075
chr3	48189562	48189648
chr3	49397034	49397216
chr3	49561373	49561458
chr3	49818383	49818714
chr3	50225832	50226071
chr3	50617844	50618062
chr3	50709857	50710199
chr3	50900085	50900380
chr3	51028497	51028797
chr3	52409282	52409476
chr3	53667724	53668088
chr3	56279942	56280101
chr3	56502186	56502443
chr3	56759362	56759701
chr3	57429458	57429716
chr3	61167611	61168461
chr3	61650601	61650771
chr3	65905867	65906421
chr3	66129498	66129878
chr3	66438865	66439280
chr3	67875588	67875764
chr3	69120187	69120697
chr3	69513004	69513250
chr3	70286491	70286805
chr3	72594572	72594841
chr3	75360839	75361408
chr3	75878100	75878546
chr3	76272159	76272439
chr3	79372058	79372148
chr3	79432680	79432931
chr3	80606798	80606943
chr3	84756071	84756126
chr3	89222256	89222583
chr3	90096782	90097042
chr3	90237510	90237642
chr3	90899853	90900088
chr3	94819537	94819661
chr3	95428797	95429234
chr3	97101712	97102163
chr3	97266243	97266523
chr3	100726036	100726345
chr3	106524602	106525191
chr3	107136116	107136528
chr3	107734610	107734726
chr3	108013174	108013415
chr3	109534645	109534779
chr3	113332701	113333077
chr3	115440871	115441111
chr3	115559753	115559892
chr3	116127028	116127163
chr3	118857895	118858142
chr3	119064833	119065270
chr3	119652652	119652866
chr3	120420083	120420433
chr3	120686476	120686838
chr3	120994650	120994933
chr3	125107083	125107301
chr3	126299197	126299269
chr3	127328773	127328988
chr3	128249389	128249720
chr3	130433360	130433457
chr3	133994633	133994791
chr3	134875330	134875535
chr3	135101107	135101423
chr3	135550577	135550775
chr3	136720167	136720423
chr3	137346444	137346752
chr3	137415874	137415930
chr3	138517506	138517639
chr3	139549086	139549846
chr3	140860339	140860644
chr3	141726587	141727133
chr3	142545126	142545379
chr3	144781523	144781703
chr3	145982016	145982271
chr3	146515158	146515396
chr3	146727058	146727198
chr3	147413096	147413222
chr3	152753689	152753840
chr3	154756280	154756422
chr3	157197152	157197174
chr3	158399617	158399688
chr4	3091762	3092455
chr4	3107582	3107867
chr4	5889466	5890102
chr4	6840235	6840790
chr4	8025456	8025562
chr4	8726761	8726840
chr4	10903192	10903504
chr4	11689458	11689683
chr4	12402250	12402427
chr4	13526993	13527206
chr4	15840499	15840528
chr4	16090789	16091184
chr4	17973988	17974165
chr4	19636253	19636452
chr4	20216357	20216499
chr4	21774770	21775029
chr4	22415562	22415969
chr4	22491762	22492029
chr4	22762806	22763180
chr4	22900223	22900290
chr4	22900806	22900861
chr4	23100542	23101147
chr4	23268479	23268673
chr4	23439231	23439559
chr4	23714688	23714797
chr4	23754154	23754252
chr4	23770967	23771380
chr4	23840754	23840871
chr4	23910390	23910744
chr4	23946675	23947036
chr4	24140820	24141161
chr4	24175696	24175837
chr4	24356434	24356846
chr4	25208707	25209090
chr4	25335874	25336116
chr4	25554321	25554666
chr4	25655349	25655652
chr4	26861600	26861963
chr4	28070368	28070469
chr4	28739939	28740342
chr4	28862014	28862227
chr4	29547415	29547542
chr4	31699328	31699744
chr4	35072718	35072953
chr4	35173184	35173475
chr4	35792432	35792917
chr4	35832798	35833352
chr4	39291574	39292319
chr4	40089962	40090334
chr4	43314425	43314810
chr4	45543797	45543995
chr4	45667359	45667459
chr4	46790522	46790898
chr4	47487236	47487490
chr4	48594079	48594280
chr4	48792516	48792736
chr4	50986889	50986992
chr4	52451804	52452074
chr4	53024776	53025105
chr4	54085869	54086054
chr4	54344327	54344979
chr4	54637034	54637449
chr4	55362550	55362779
chr4	55942217	55942349
chr4	57969192	57969436
chr4	58683593	58683893
chr4	62186171	62186486
chr4	62273944	62274273
chr4	63868588	63868883
chr4	65260390	65260669
chr4	66184775	66184776
chr4	70071478	70071705
chr4	70890779	70891901
chr4	71142832	71143157
chr4	71145154	71145759
chr4	71426136	71426373
chr4	71501550	71501819
chr4	71828667	71829329
chr4	71862029	71862296
chr4	71989778	71990040
chr4	72045722	72046065
chr4	74858726	74859035
chr4	75207857	75208005
chr4	75208532	75208668
chr4	75671970	75672072
chr4	76096449	76096825
chr4	82152863	82153183
chr4	82562541	82562686
chr4	82852920	82853185
chr4	83132364	83132823
chr4	83170971	83171243
chr4	84530154	84530218
chr4	86503288	86503374
chr4	87107438	87107484
chr4	88287049	88287308
chr4	89317746	89317876
chr4	89345409	89345492
chr4	90104672	90104832
chr4	90646601	90646935
chr4	90747506	90747777
chr4	90759188	90759206
chr4	94718953	94719296
chr4	94719963	94720093
chr4	94852023	94852713
chr4	95013804	95013825
chr4	95351418	95351681
chr4	95633594	95633821
chr4	96364642	96364942
chr4	96902764	96903350
chr4	97704352	97704705
chr4	97775284	97775439
chr4	98226933	98227142
chr4	98244658	98245082
chr4	100408828	100408892
chr4	101319831	101320264
chr4	102986370	102986503
chr4	103942283	103942287
chr4	104853627	104854048
chr4	106357834	106358404
chr4	109348901	109349094
chr4	115717836	115718319
chr4	115747769	115747934
chr4	115893786	115894197
chr4	122691399	122691576
chr4	125933593	125933829
chr4	126754272	126754585
chr4	129219992	129220253
chr4	131452252	131452451
chr4	139178724	139178987
chr4	145127403	145127688
chr4	145436778	145436956
chr4	145660333	145660577
chr4	145770801	145771074
chr4	145860287	145860411
chr4	146092540	146093176
chr4	146140932	146141849
chr4	146163077	146163322
chr4	146570040	146570143
chr4	146710947	146711168
chr4	146811485	146811650
chr4	146825077	146825289
chr4	146960604	146960787
chr4	147008042	147008201
chr4	147168307	147168428
chr4	148001042	148001164
chr4	151851826	151851855
chr4	154975453	154975906
chr4	155366969	155367150
chr4_random	109883	111315
chr4_random	126468	126939
chr5	8997357	8997452
chr5	9662167	9662413
chr5	13470346	13470923
chr5	14514751	14514926
chr5	14905545	14905755
chr5	14929003	14929308
chr5	14933821	14933977
chr5	14940739	14941294
chr5	14959690	14959928
chr5	14962612	14963134
chr5	14971193	14971321
chr5	14971789	14972028
chr5	14989075	14989224
chr5	15007626	15008495
chr5	15024988	15025231
chr5	15043909	15044019
chr5	15044854	15044986
chr5	15051458	15052342
chr5	15052689	15052852
chr5	15112721	15112927
chr5	15136704	15136792
chr5	15177154	15177363
chr5	15179105	15179270
chr5	15179768	15180052
chr5	15184226	15184332
chr5	15185517	15185910
chr5	15186465	15186713
chr5	15356174	15356218
chr5	16973594	16974156
chr5	16974533	16974715
chr5	20207571	20207884
chr5	20388000	20388291
chr5	21230896	21230944
chr5	23525371	23525765
chr5	24191355	24191584
chr5	25035369	25035699
chr5	26368595	26368709
chr5	33079224	33079233
chr5	33081731	33082071
chr5	33994995	33995284
chr5	34000682	34001048
chr5	35002837	35002969
chr5	39204738	39205034
chr5	42099434	42099710
chr5	43746496	43746736
chr5	44929325	44929518
chr5	45089185	45089486
chr5	45399311	45399454
chr5	47181850	47182409
chr5	47948691	47948770
chr5	54389476	54389532
chr5	57866351	57866634
chr5	60990950	60991627
chr5	61746701	61747195
chr5	64814463	64814770
chr5	67067292	67067512
chr5	68238754	68239100
chr5	71234292	71234745
chr5	71487527	71487950
chr5	71640015	71640289
chr5	77519623	77519672
chr5	77889087	77889168
chr5	78235785	78236006
chr5	78317758	78317859
chr5	79051358	79051822
chr5	79422320	79422597
chr5	80684088	80684122
chr5	81448674	81448931
chr5	81788697	81788845
chr5	84582188	84582527
chr5	84846467	84846595
chr5	85119755	85120217
chr5	85240491	85240821
chr5	85277685	85278085
chr5	85668496	85669117
chr5	85669501	85669518
chr5	85767172	85767276
chr5	85775266	85775353
chr5	85775906	85776021
chr5	86000501	86000716
chr5	86001207	86001384
chr5	86201146	86201295
chr5	86494662	86494939
chr5	90795432	90795616
chr5	93127497	93127755
chr5	93522185	93522423
chr5	93696181	93696283
chr5	97540648	97540885
chr5	99908578	99908924
chr5	101417043	101417199
chr5	103590002	103590450
chr5	104475614	104475822
chr5	105789903	105789990
chr5	109986545	109987005
chr5	109987389	109987454
chr5	112705434	112705633
chr5	115223631	115223747
chr5	115224618	115224927
chr5	115608795	115608911
chr5	119244362	119244520
chr5	121038800	121039047
chr5	121062560	121063128
chr5	123271301	123271408
chr5	123697073	123697431
chr5	124777914	124778014
chr5	131400132	131400370
chr5	132121489	132121839
chr5	133019242	133019503
chr5	134194313	134194825
chr5	134297352	134297535
chr5	134360730	134361185
chr5	134413888	134414343
chr5	134482522	134483042
chr5	135484845	135485156
chr5	135625094	135625423
chr5	135743217	135743700
chr5	136164688	136164942
chr5	137943440	137943686
chr5	137974508	137974923
chr5	138042033	138042288
chr5	138069985	138070240
chr5	138175448	138175706
chr5	138227581	138228122
chr5	138590655	138590988
chr5	138635521	138635671
chr5	140894729	140895219
chr5	141180449	141180775
chr5	144175739	144176043
chr5	145964945	145965348
chr5	150291851	150292011
chr5	150316926	150317082
chr5	150438983	150439294
chr5	151468290	151468467
chr5	152171075	152171313
chr6	5358582	5358749
chr6	6905834	6906059
chr6	10919890	10920156
chr6	10920788	10920995
chr6	13557828	13557983
chr6	16266484	16266641
chr6	16267063	16267087
chr6	16557476	16557685
chr6	17747271	17747755
chr6	18395993	18396025
chr6	18746663	18746718
chr6	20444086	20444137
chr6	21150531	21150748
chr6	21789959	21790237
chr6	21899459	21899898
chr6	22624589	22624838
chr6	22744250	22745043
chr6	22783657	22783904
chr6	22784562	22784859
chr6	23409563	23409853
chr6	23430765	23431150
chr6	24614912	24615329
chr6	25228250	25228679
chr6	30753698	30754128
chr6	30754618	30755051
chr6	33880613	33880694
chr6	34127068	34127195
chr6	36594907	36595260
chr6	36705132	36705620
chr6	36727873	36727947
chr6	36769275	36769346
chr6	37392236	37392517
chr6	37593103	37593113
chr6	37820533	37820747
chr6	42214711	42214971
chr6	42595168	42595429
chr6	43616022	43616091
chr6	44742948	44743216
chr6	47545245	47545345
chr6	47603019	47603182
chr6	47603576	47603603
chr6	47687280	47688084
chr6	47688435	47688487
chr6	47715997	47716106
chr6	47722243	47722441
chr6	47722947	47723037
chr6	47727003	47727174
chr6	48504819	48504851
chr6	48791235	48791392
chr6	49269139	49269376
chr6	50726865	50727270
chr6	51007289	51007559
chr6	51026943	51027366
chr6	51420016	51420380
chr6	51542565	51542636
chr6	53592063	53592376
chr6	54927314	54927865
chr6	55650736	55650831
chr6	55871091	55871503
chr6	57485502	57485737
chr6	57652951	57653379
chr6	58546267	58546355
chr6	58560618	58561468
chr6	58883263	58883417
chr6	60993069	60993806
chr6	66485085	66485327
chr6	67641138	67641175
chr6	70794183	70794432
chr6	71390525	71391120
chr6	71583036	71583588
chr6	72047465	72047778
chr6	72389621	72390240
chr6	75231757	75231841
chr6	75552533	75553021
chr6	77025427	77025833
chr6	77193176	77193360
chr6	77929516	77929872
chr6	78228196	78228406
chr6	78826444	78826605
chr6	80408844	80408954
chr6	82602676	82602909
chr6	85283107	85283344
chr6	85324772	85325013
chr6	85537423	85537524
chr6	89977540	89977690
chr6	90938888	90939268
chr6	97617126	97617577
chr6	101887579	101888907
chr6	103760388	103760762
chr6	106416421	106416804
chr6	108015148	108015429
chr6	108959849	108960112
chr6	111794485	111794772
chr6	113026921	113027169
chr6	113187591	113187801
chr6	113327872	113328077
chr6	113841460	113841620
chr6	115871366	115871825
chr6	115972185	115972386
chr6	117829581	117829773
chr6	119798281	119798478
chr6	121060193	121060518
chr6	121600955	121601463
chr6	124869886	124870023
chr6	127298061	127298078
chr6	127367945	127368112
chr6	127399906	127400128
chr6	135509812	135509831
chr6	136417018	136417387
chr6	136419159	136419216
chr6	136467287	136467667
chr6	136481087	136481428
chr6	136497046	136497193
chr6	144005369	144005846
chr6	144200064	144200592
chr6	146526076	146526324
chr6	146661787	146662295
chr6	149357461	149357577
chr7	4966391	4966566
chr7	5013173	5013318
chr7	6107657	6107753
chr7	6315340	6315641
chr7	6681190	6681594
chr7	7252594	7252860
chr7	16507694	16507952
chr7	17200453	17200551
chr7	17509573	17509974
chr7	19813687	19814142
chr7	20300933	20301501
chr7	24867079	24867280
chr7	26052618	26053029
chr7	26082714	26083177
chr7	26540021	26540170
chr7	28376566	28377229
chr7	29855682	29856190
chr7	30023222	30023457
chr7	30691225	30691883
chr7	46773080	46773377
chr7	52071168	52071722
chr7	52104096	52104562
chr7	52125039	52125516
chr7	52151143	52151178
chr7	52184956	52185321
chr7	52595070	52595291
chr7	52689966	52690077
chr7	52959444	52959790
chr7	52960146	52960258
chr7	59004256	59004488
chr7	59039630	59039872
chr7	59261436	59261844
chr7	63416448	63418035
chr7	65654449	65654477
chr7	66483764	66483915
chr7	66929643	66929715
chr7	66938974	66939803
chr7	67010833	67011250
chr7	67013640	67014075
chr7	67014784	67015108
chr7	67048758	67048886
chr7	69831637	69831780
chr7	71223323	71223942
chr7	71230350	71231560
chr7	71612588	71614292
chr7	71619339	71619591
chr7	71628445	71629974
chr7	71633354	71634144
chr7	80545037	80545082
chr7	80782535	80782827
chr7	83128194	83128833
chr7	83330337	83330517
chr7	83537669	83537797
chr7	83538198	83538515
chr7	86417825	86418092
chr7	86973917	86974978
chr7	87853619	87854842
chr7	90014810	90014861
chr7	90407278	90407410
chr7	91040312	91040562
chr7	96183967	96184017
chr7	97129194	97129768
chr7	100210713	100211070
chr7	103419339	103419432
chr7	103744407	103744873
chr7	104595100	104595405
chr7	104728091	104728328
chr7	104944329	104945393
chr7	106289762	106290032
chr7	106331331	106331518
chr7	116259224	116259286
chr7	117204962	117205237
chr7	122275542	122275686
chr7	122789306	122789420
chr7	123009607	123009939
chr7	123236677	123237043
chr7	124615867	124616142
chr7	125676582	125676859
chr7	125737406	125737724
chr7	130559316	130559646
chr7	134170666	134170934
chr7	137359390	137359704
chr7	137663018	137663270
chr7	140632492	140632686
chr7	141002889	141003858
chr7	144602288	144602735
chr7	146574683	146574941
chr7	148407708	148407941
chr7	148414334	148414623
chr8	4166010	4166496
chr8	4677466	4678075
chr8	6606979	6607588
chr8	7440508	7440684
chr8	8655623	8655968
chr8	8661351	8661593
chr8	9296973	9297410
chr8	10761118	10761410
chr8	10921861	10922024
chr8	11555787	11556048
chr8	12126598	12126849
chr8	12587092	12587390
chr8	13785637	13785975
chr8	14888458	14888829
chr8	19699599	19699713
chr8	19758009	19758205
chr8	19871667	19871971
chr8	19899410	19900045
chr8	19908705	19908866
chr8	19919363	19919455
chr8	19975571	19975948
chr8	20022828	20023044
chr8	25751055	25751344
chr8	26127420	26127625
chr8	28071770	28072217
chr8	29854790	29855125
chr8	30654654	30654993
chr8	31380755	31381015
chr8	31753323	31753542
chr8	31759002	31759073
chr8	32034376	32035021
chr8	32260436	32260687
chr8	34069407	34070359
chr8	34115203	34115228
chr8	35574959	35575149
chr8	35575695	35575795
chr8	36996683	36996978
chr8	37205138	37205322
chr8	41736293	41736476
chr8	42459963	42460223
chr8	44059276	44059693
chr8	46643134	46643596
chr8	47146116	47146876
chr8	47556125	47556362
chr8	48760499	48760551
chr8	48921736	48922003
chr8	53393116	53393150
chr8	54597060	54597159
chr8	55615434	55615551
chr8	55809758	55809977
chr8	56039508	56039627
chr8	56040043	56040471
chr8	56077689	56077729
chr8	56119643	56119925
chr8	56204008	56204321
chr8	57977352	57977488
chr8	63369013	63369143
chr8	63433297	63433603
chr8	63804171	63804246
chr8	69647170	69647295
chr8	70498414	70498418
chr8	71684919	71685181
chr8	71942841	71943268
chr8	71998500	71998998
chr8	72086206	72086438
chr8	72092737	72092802
chr8	72107828	72108133
chr8	72149257	72149468
chr8	72240789	72240947
chr8	73300825	73301061
chr8	73655825	73655940
chr8	73719057	73719355
chr8	74383290	74383381
chr8	74763880	74764021
chr8	75877621	75878410
chr8	77557732	77557912
chr8	81032875	81033178
chr8	86176150	86176500
chr8	87503840	87503965
chr8	87823560	87823706
chr8	88913808	88914242
chr8	88962620	88962986
chr8	92593553	92593891
chr8	92778561	92778671
chr8	92826146	92826389
chr8	93020503	93020893
chr8	93060302	93060455
chr8	93100950	93101181
chr8	93264718	93264770
chr8	93265344	93265446
chr8	93478918	93479046
chr8	94658010	94658299
chr8	96095598	96095778
chr8	96096197	96096224
chr8	96441907	96442264
chr8	97604744	97605085
chr8	98331443	98331900
chr8	99388584	99388641
chr8	99920956	99921535
chr8	100001002	100001275
chr8	100833344	100833809
chr8	101096674	101097190
chr8	103463464	103463706
chr8	108861894	108862100
chr8	110978623	110978950
chr8	114457694	114457745
chr8	114792509	114793174
chr8	115430572	115430994
chr8	115460188	115460369
chr8	115589684	115589694
chr8	115590229	115590512
chr8	116158884	116159556
chr8	119445315	119445710
chr8	120325882	120325988
chr8	124346452	124346875
chr8	125135414	125135558
chr8	125333252	125333418
chr8	129118274	129118383
chr8	129190324	129190585
chr8	129350445	129350669
chr8_random	716403	716680
chr8_random	727977	728373
chr8_random	734664	734737
chr9	4309315	4309922
chr9	4376294	4376428
chr9	10269387	10269709
chr9	10681418	10681949
chr9	13631904	13632101
chr9	13799553	13799901
chr9	14080426	14080683
chr9	16658590	16658742
chr9	20456185	20456446
chr9	20757102	20757597
chr9	20896442	20896505
chr9	21314728	21315064
chr9	21350728	21351031
chr9	21420374	21420631
chr9	21760073	21760447
chr9	21826305	21826607
chr9	22516496	22516732
chr9	23182784	23183542
chr9	25059948	25060088
chr9	31019456	31019650
chr9	31087775	31088519
chr9	32162378	32163054
chr9	36629132	36629381
chr9	37015623	37015900
chr9	40446503	40446780
chr9	41015646	41015807
chr9	41237961	41238314
chr9	41544847	41545098
chr9	41650293	41651008
chr9	41698437	41699012
chr9	44142532	44142567
chr9	47088292	47088491
chr9	48025668	48025866
chr9	50053186	50053303
chr9	56108221	56108498
chr9	56923709	56924036
chr9	60949791	60950337
chr9	63450247	63450511
chr9	70836093	70836335
chr9	71727586	71727879
chr9	71743957	71744027
chr9	78329818	78330034
chr9	82869384	82869401
chr9	83926582	83926871
chr9	91156316	91156751
chr9	92825395	92825521
chr9	94356713	94356731
chr9	94438714	94439177
chr9	94668613	94668820
chr9	95666534	95666925
chr9	98425417	98425853
chr9	102113942	102114335
chr9	102528608	102528877
chr9	103268135	103268407
chr9	103407034	103407343
chr9	103904536	103904773
chr9	107471179	107471266
chr9	108381323	108381462
chr9	108381995	108382106
chr9	108727331	108727669
chr9	110346473	110347302
chr9	115219809	115219846
chr9	116716746	116717085
chr9	118228008	118228220
chr9	120196428	120196963
chr9	120597711	120597916
chr9	121133524	121134126
chr9	121144751	121145081
chr9_random	55562	57026
chrUn_random	3604	3697
chrUn_random	4127	4214
chrUn_random	45210	45349
chrUn_random	2747867	2748361
chrUn_random	3498662	3498744
chrUn_random	3557536	3557721
chrUn_random	3572891	3573151
chrUn_random	3640535	3640787
chrUn_random	3824265	3824424
chrUn_random	3848741	3848848
chrUn_random	3852078	3852403
chrUn_random	4058762	4059037
chrUn_random	4068400	4068663
chrUn_random	4164380	4164470
chrUn_random	4175708	4175837
chrUn_random	4318561	4318848
chrUn_random	4587242	4587424
chrUn_random	4589744	4590716
chrUn_random	4596367	4597082
chrUn_random	4598244	4599192
chrUn_random	4736321	4737087
chrUn_random	4737891	4738090
chrUn_random	4758389	4758497
chrUn_random	4874395	4874885
chrUn_random	5035876	5036015
chrUn_random	5087595	5088153
chrUn_random	5098108	5098739
chrUn_random	5102044	5103226
chrUn_random	5107554	5109913
chrUn_random	5317839	5318104
chrUn_random	5394701	5395648
chrUn_random	5401913	5402289
chrUn_random	5405283	5405795
chrUn_random	5407648	5408412
chrUn_random	5414109	5414839
chrUn_random	5568248	5568714
chrUn_random	5577970	5578021
chrUn_random	5578386	5578457
chrUn_random	5657115	5657243
chrUn_random	5657951	5658074
chrUn_random	5676418	5677244
chrUn_random	5730731	5730921
chrUn_random	5731735	5731837
chrUn_random	5745727	5746250
chrUn_random	5810816	5811283
chrX	4657744	4658118
chrX	4658691	4659136
chrX	4780883	4781559
chrX	4782239	4782341
chrX	7291302	7291837
chrX	7476062	7476443
chrX	7673619	7674214
chrX	12647900	12648404
chrX	16195454	16195775
chrX	18299166	18299358
chrX	19481644	19481831
chrX	20498039	20498254
chrX	20666756	20666884
chrX	22427063	22427654
chrX	25536036	25536164
chrX	30287168	30287305
chrX	39714787	39715045
[truncated: 23 more rows]
