# Supplementary material for: Autism risk gene POGZ promotes chromatin accessibility and expression of clustered synaptic genes
Source: Cell Rep. Author manuscript; Available in PMC 2022 Sep 26. (PMC9512081; doi:10.1016/j.celrep.2021.110089)
Supplement: supplemental table 2 [file NIHMS1835097-supplement-supplemental_table_2.xlsx]

## Sheet:  DE genes KO ctx E13.5
Gene ID	Base Mean	log2(FC)	StdERR	Wald Stats	P-value	P-adj
Pcdh11x	212.074	-3.02294	0.281379	-10.7433	6.37053e-27	4.19627e-23
Slitrk1	928.022	-2.40833	0.264106	-9.11881	7.59527e-20	3.33533e-16
Spock3	109.97	-2.11856	0.280699	-7.54744	4.43913e-14	9.74686e-11
Nap1l3	164.355	-2.02662	0.281135	-7.20872	5.648e-13	1.06295e-09
Ncam2	918.227	-1.81506	0.231983	-7.82411	5.11254e-15	1.34705e-11
Lrfn5	821.831	-1.80894	0.268466	-6.73808	1.60493e-11	2.34926e-08
Slitrk4	140.791	-1.74282	0.282407	-6.17132	6.77232e-10	6.86297e-07
Fstl5	703.842	-1.55586	0.279935	-5.55793	2.72994e-08	1.60205e-05
Gabra2	529.907	-1.50626	0.262717	-5.7334	9.84357e-09	6.82522e-06
Gabrg1	68.159	-1.36917	0.276941	-4.9439	7.65732e-07	0.000252194
Ralyl	305.045	-1.3677	0.270518	-5.05587	4.28443e-07	0.000144726
Khdrbs2	405.808	-1.33857	0.251843	-5.31511	1.06591e-07	4.84217e-05
Rpl22l1	3580.19	-1.33248	0.240621	-5.53769	3.06486e-08	1.68235e-05
Dab2	2665.71	-1.3253	0.218345	-6.06975	1.28112e-09	1.12516e-06
Gabra4	265.771	-1.3151	0.248149	-5.29964	1.16033e-07	5.09539e-05
Pcdh7	1800.97	-1.26282	0.191588	-6.59134	4.35887e-11	5.74237e-08
Dcaf12l1	441.744	-1.22913	0.224042	-5.48616	4.10758e-08	2.08128e-05
Gm1821	292.321	-1.22643	0.282572	-4.34023	1.42332e-05	0.00279864
Nr4a2	2054.37	-1.1004	0.210339	-5.23157	1.68074e-07	6.78332e-05
Bnc2	756.801	-1.06746	0.243874	-4.3771	1.20271e-05	0.00259745
Zfp804a	312.841	-1.06391	0.266351	-3.99441	6.48557e-05	0.00908946
Emcn	573.65	-1.06107	0.268725	-3.94854	7.86287e-05	0.0106789
Flrt2	5533.44	-1.0462	0.1845	-5.67043	1.42442e-08	9.38267e-06
Cend1	802.814	-1.04347	0.205246	-5.08401	3.69557e-07	0.000138291
Htra1	858.725	-1.02438	0.274576	-3.73076	0.000190907	0.0182247
Lyve1	279.884	-1.01434	0.28197	-3.59734	0.000321487	0.0234993
Myl9	470.473	-1.00009	0.25083	-3.98712	6.68803e-05	0.00927453
Cox6c	7368.28	-0.995151	0.233392	-4.26386	2.00922e-05	0.00362596
Clvs1	2590.52	-0.994319	0.223958	-4.43976	9.0058e-06	0.00208144
Dynlrb1	10013.1	-0.992585	0.228609	-4.34184	1.41297e-05	0.00279864
Fmod	333.061	-0.98918	0.281305	-3.5164	0.000437443	0.02784
Srp19	1867.48	-0.985428	0.185017	-5.32614	1.00324e-07	4.72023e-05
Rec8	70.6437	-0.976505	0.263701	-3.70308	0.000213001	0.0189599
Mmrn1	519.1	-0.971944	0.275592	-3.52675	0.000420692	0.0273015
Snai2	207.698	-0.970735	0.280126	-3.46535	0.000529545	0.0311439
Mfap4	3535.08	-0.96665	0.190672	-5.06969	3.98467e-07	0.000138291
Ndufa5	1671.93	-0.965245	0.20629	-4.67907	2.88179e-06	0.00082532
Ogn	628.251	-0.963365	0.2801	-3.43936	0.000583091	0.0326878
E330013P04Rik	1781.2	-0.957458	0.257205	-3.72255	0.000197223	0.0182973
Spa17	498.72	-0.95556	0.252446	-3.7852	0.000153583	0.0158071
1110015O18Rik	362.915	-0.955483	0.282054	-3.38759	0.000705098	0.0361438
Myl12b	6750.74	-0.952309	0.226005	-4.21367	2.51253e-05	0.00424361
Necab1	91.1004	-0.950182	0.282154	-3.3676	0.000758257	0.0375537
Ubald1	1579.67	-0.944902	0.216609	-4.36226	1.28729e-05	0.0026498
Slitrk5	1310.56	-0.944116	0.197597	-4.77799	1.77055e-06	0.000542448
Nos1	1174.3	-0.941772	0.261878	-3.59623	0.000322861	0.0234993
Lphn3	1975.32	-0.940454	0.207188	-4.53913	5.6488e-06	0.00148835
Lxn	582.086	-0.938744	0.256732	-3.65652	0.000255666	0.0205375
Fbxl12os	113.061	-0.925831	0.280737	-3.29786	0.000974238	0.0440015
Sec61g	1541.83	-0.925629	0.243221	-3.80571	0.000141396	0.0147838
1810024B03Rik	84.888	-0.924846	0.27899	-3.31498	0.000916489	0.0423293
Ndufb4	402.22	-0.911065	0.268645	-3.39134	0.000695523	0.0361438
Neurod4	655.502	-0.906833	0.267614	-3.38859	0.000702529	0.0361438
Mrps33	696.765	-0.905901	0.218499	-4.14601	3.38319e-05	0.00524354
Anapc13	2479	-0.903658	0.190914	-4.73333	2.20861e-06	0.000646583
Tomm7	3852.59	-0.902348	0.197552	-4.56765	4.93216e-06	0.00132605
Slc7a8	692.137	-0.896376	0.20548	-4.36235	1.28673e-05	0.0026498
Klhl4	124.303	-0.892777	0.256397	-3.48202	0.000497654	0.0300739
Polr2i	1329.73	-0.891272	0.204142	-4.36594	1.26577e-05	0.0026498
Cdh8	890.076	-0.889485	0.260883	-3.40952	0.000650772	0.0344308
Prrg1	409.734	-0.888556	0.264137	-3.36399	0.000768238	0.0376481
Dynll1	9287.22	-0.884829	0.211956	-4.1746	2.98516e-05	0.00479592
E130114P18Rik	2919.24	-0.882843	0.240922	-3.66443	0.000247891	0.0204107
Emc2	1656.66	-0.878829	0.233409	-3.76518	0.000166427	0.0168344
Uqcrb	1190.24	-0.875852	0.22569	-3.88077	0.000104127	0.0126523
Mt3	2296.4	-0.872705	0.245881	-3.54929	0.000386265	0.0260719
Cenpq	1610.67	-0.87147	0.237738	-3.66568	0.000246681	0.0204107
Cox7a2	4722.75	-0.861053	0.201726	-4.26842	1.9686e-05	0.003602
2010107E04Rik	3331.71	-0.86067	0.223508	-3.85073	0.000117764	0.0134906
Snrpd1	6923.55	-0.855461	0.221611	-3.86018	0.000113301	0.0133271
Nr4a3	1476.78	-0.853881	0.230128	-3.71046	0.000206885	0.0187965
Cox20	1474.78	-0.851169	0.238352	-3.57106	0.000355541	0.0249143
Psma2	5850.73	-0.845711	0.21153	-3.99807	6.38612e-05	0.00904632
Rpl31	7297.1	-0.843476	0.221381	-3.81006	0.000138932	0.0146424
Irak1bp1	1413.12	-0.839666	0.230638	-3.64062	0.000271982	0.0213279
Rpl36a	6070.24	-0.83913	0.214379	-3.91424	9.069e-05	0.0117132
Ccdc59	1596.53	-0.834083	0.229769	-3.6301	0.000283314	0.0216999
Dnajb9	1159.15	-0.831851	0.216617	-3.84019	0.000122941	0.0137257
Rpl39	9745.3	-0.830903	0.245222	-3.38837	0.000703091	0.0361438
Neurod6	15694.4	-0.824433	0.224337	-3.67497	0.000237875	0.0202166
Ube2r2	12965.9	-0.823703	0.186383	-4.41942	9.89665e-06	0.00217297
Pin4	773.195	-0.822099	0.21752	-3.77942	0.000157194	0.0160533
Atp5k	3549.75	-0.812564	0.195777	-4.15047	3.318e-05	0.00524354
Zfp729b	809.644	-0.812288	0.217853	-3.7286	0.000192547	0.0182491
Txndc17	1968.01	-0.810866	0.217645	-3.72564	0.000194817	0.0182878
Gm16386	1011.89	-0.803231	0.246214	-3.26233	0.00110502	0.0466588
Mrpl42	2213.45	-0.79937	0.223173	-3.58184	0.00034118	0.0245612
Dync2li1	1066.92	-0.798759	0.194157	-4.11398	3.88891e-05	0.00595727
Ube2d1	6129.58	-0.796038	0.222716	-3.57423	0.000351266	0.0248795
Sumo2	1978.29	-0.789512	0.196795	-4.01185	6.02445e-05	0.00862676
Swi5	8564.6	-0.789272	0.206028	-3.8309	0.000127677	0.0138502
Stk3	1623.63	-0.777877	0.20181	-3.8545	0.000115964	0.013401
Pcp4	1252.55	-0.77746	0.233744	-3.32612	0.000880653	0.0412873
Slitrk2	2171.17	-0.775088	0.22563	-3.43521	0.000592091	0.0330258
Bcas2	4578.66	-0.773764	0.185114	-4.17993	2.91597e-05	0.0047581
Mrpl32	1257.72	-0.772079	0.232799	-3.3165	0.000911531	0.0422835
Cwc15	4583.44	-0.769927	0.171193	-4.49742	6.87827e-06	0.00177675
Tmem184c	2539.34	-0.765262	0.21015	-3.6415	0.000271052	0.0213279
Haus3	1114.13	-0.760782	0.204838	-3.71406	0.00020396	0.0186595
Dsel	765.411	-0.756539	0.215125	-3.51673	0.000436892	0.02784
Siah3	1502.88	-0.753886	0.215084	-3.50507	0.000456484	0.0280513
Mllt11	9138.09	-0.749455	0.221326	-3.3862	0.000708668	0.0361852
Zfp946	1196.15	-0.74763	0.228362	-3.27388	0.00106081	0.04533
Ndufb2	2416.05	-0.745761	0.194802	-3.82831	0.000129026	0.0138502
Snapc5	786.311	-0.73922	0.213262	-3.46625	0.000527777	0.0311439
Hmgn5	3567.56	-0.738045	0.216343	-3.41146	0.000646164	0.0343249
Timm8b	2363.24	-0.73742	0.213556	-3.45306	0.00055427	0.0317635
Gas5	7737.27	-0.73198	0.224324	-3.26305	0.00110219	0.0466588
Nsrp1	2354.71	-0.729066	0.179062	-4.07158	4.66959e-05	0.00699059
Cd2ap	1660.63	-0.729042	0.199333	-3.65741	0.00025478	0.0205375
Sumo1	3726.64	-0.72852	0.198086	-3.6778	0.000235256	0.0201251
Clip3	25940.1	-0.720612	0.184585	-3.90396	9.46298e-05	0.011987
Tmsb10	23592.1	-0.719587	0.207139	-3.47394	0.000512879	0.0305731
Magoh	3809.93	-0.718112	0.221995	-3.23481	0.00121723	0.0494318
Ndufc2	4904.66	-0.714466	0.192874	-3.70432	0.000211958	0.0189599
Shfm1	4339.1	-0.710319	0.19488	-3.64491	0.00026749	0.0213279
Dbi	7357.45	-0.706927	0.198815	-3.55571	0.000376964	0.0258652
Snrpd3	5677.87	-0.706912	0.182865	-3.86576	0.000110746	0.0131438
Cat	6898.36	-0.701007	0.199666	-3.51089	0.000446607	0.0278843
1190002N15Rik	2373.62	-0.700665	0.188457	-3.7179	0.000200882	0.0185064
Ubap2l	18830.2	-0.696081	0.195501	-3.5605	0.000370149	0.0255306
Dubr	1119.06	-0.693309	0.19674	-3.52399	0.000425107	0.0274527
Casc4	5147.67	-0.692621	0.180196	-3.84372	0.000121183	0.013645
Lrrcc1	1515.65	-0.692601	0.210533	-3.28976	0.00100274	0.0444785
Gatc	2771.18	-0.691725	0.213925	-3.2335	0.00122283	0.0494318
Tox3	5227.42	-0.687931	0.184154	-3.73564	0.000187241	0.0181376
Cox6a1	9818.02	-0.686857	0.174383	-3.93878	8.18978e-05	0.0110094
1700066M21Rik	978.729	-0.685735	0.211193	-3.24697	0.00116643	0.0478707
Rpf1	2267.78	-0.685409	0.175026	-3.91604	9.00168e-05	0.0117132
Zfp62	3955.21	-0.684856	0.207354	-3.30284	0.00095712	0.0434796
Mmp16	1701.47	-0.683656	0.1683	-4.06212	4.86285e-05	0.00719812
Snrpf	4692.32	-0.68216	0.183157	-3.72446	0.000195732	0.0182878
Sh3gl2	1577.66	-0.682022	0.206147	-3.30842	0.000938224	0.0429172
Rnaseh2b	1796.78	-0.677935	0.195866	-3.46121	0.000537746	0.0314507
Zfand6	3222.67	-0.675554	0.209042	-3.23166	0.00123073	0.0494318
Ift74	2422.94	-0.674369	0.205652	-3.27918	0.0010411	0.04533
Sec62	4714.21	-0.673824	0.158982	-4.23837	2.25147e-05	0.00388592
Ccdc66	1661.11	-0.67042	0.190813	-3.51349	0.000442256	0.0278755
Meis2	17067	-0.665611	0.186624	-3.56658	0.000361667	0.0251091
Arf4	18093.9	-0.664549	0.194547	-3.41587	0.000635782	0.0340479
Hmgn3	2304.12	-0.661392	0.180742	-3.65932	0.000252885	0.0205375
Tfg	5755.87	-0.660006	0.194971	-3.38515	0.000711399	0.0361852
Srek1ip1	1302.6	-0.657642	0.190181	-3.45797	0.000544258	0.0315862
Abracl	1933.77	-0.65645	0.197623	-3.32173	0.000894609	0.0417928
Auts2	28795.8	-0.653918	0.181042	-3.61197	0.000303875	0.0227458
Ssb	11970.1	-0.65122	0.194869	-3.34183	0.000832282	0.0400164
Ly6e	2877.03	-0.650376	0.195963	-3.31886	0.000903848	0.0420752
Mfap2	7614.18	-0.649551	0.177186	-3.66593	0.000246438	0.0204107
Ccdc34	4084.15	-0.632716	0.187705	-3.3708	0.000749492	0.0372597
Psma5	2125.06	-0.63169	0.191902	-3.29173	0.000995717	0.0443224
Sirt2	3528.28	-0.629191	0.161977	-3.88444	0.000102567	0.0126281
Pcdh17	2127.56	-0.628642	0.180047	-3.49153	0.000480255	0.0291561
Zcrb1	2920.32	-0.627542	0.172711	-3.63348	0.000279627	0.0216694
Tspan18	5584.74	-0.622742	0.189555	-3.28528	0.00101883	0.0450054
Lrrc4c	1227.1	-0.6213	0.183888	-3.37868	0.000728345	0.0364837
Zc3h15	5882.41	-0.619762	0.170569	-3.6335	0.000279607	0.0216694
Psmd12	4925.55	-0.616309	0.174644	-3.52895	0.000417211	0.0272556
Slc25a23	7632.1	-0.612834	0.177103	-3.46032	0.000539537	0.0314507
Dvl3	9808.11	-0.611303	0.170925	-3.57645	0.000348298	0.0248026
Ccar1	10092.8	-0.606815	0.176804	-3.43214	0.000598845	0.0330258
Utp3	3481.96	-0.603731	0.16929	-3.56625	0.000362133	0.0251091
Serf1	2366.37	-0.599297	0.182064	-3.29169	0.000995857	0.0443224
Epha7	4459.78	-0.594358	0.173919	-3.41744	0.000632138	0.033991
Uchl5	1937.05	-0.58594	0.179009	-3.27324	0.00106323	0.04533
Pmepa1	2175.44	-0.585307	0.171094	-3.42096	0.00062401	0.0338301
Smap1	5388.36	-0.577339	0.178348	-3.23714	0.00120732	0.0493952
Plagl1	25139.3	-0.576984	0.178671	-3.22931	0.0012409	0.0495381
Calm2	17201.9	-0.576982	0.173254	-3.33026	0.000867651	0.0408758
Rsrc2	4614.76	-0.576467	0.178299	-3.23315	0.00122433	0.0494318
Kmt5a	6276.93	-0.54955	0.168341	-3.26451	0.00109655	0.0465999
Sppl2a	2685.41	-0.545202	0.166037	-3.28361	0.00102487	0.0450054
Ulk1	6371.35	-0.54083	0.153708	-3.51855	0.000433908	0.02784
Hnrnph1	34569.3	-0.53615	0.152997	-3.50431	0.000457797	0.0280513
Atp5h	5034.71	-0.528734	0.162391	-3.25592	0.00113025	0.0468716
Dld	4321.29	-0.507781	0.156013	-3.25474	0.00113497	0.0468716
Dnaja1	7938.01	-0.498571	0.154334	-3.23047	0.00123587	0.0494874
Hmgb2	10461.1	-0.480573	0.148916	-3.22714	0.00125036	0.0497649
Irs1	13813.7	0.487632	0.141066	3.45678	0.000546678	0.0315874
Anapc7	3679.37	0.506592	0.155565	3.25648	0.00112805	0.0468716
Ap3d1	8812.77	0.509382	0.14897	3.41937	0.000627672	0.0338891
Morf4l1	3991.27	0.533186	0.155824	3.42172	0.000622271	0.0338301
Lrba	2748.28	0.536605	0.16038	3.34582	0.000820386	0.0398602
Irf2bpl	8239.52	0.540698	0.165063	3.2757	0.00105399	0.04533
Ppp1r15b	7564.81	0.544638	0.1506	3.61646	0.000298657	0.0226121
Atp1a1	9743.15	0.550778	0.159672	3.44943	0.000561781	0.0317635
Lrrc59	7622.22	0.555095	0.166593	3.33205	0.000862094	0.040864
Map3k1	2252.52	0.579431	0.175101	3.30912	0.000935887	0.0429172
Sept8	4016.7	0.582438	0.159878	3.64302	0.000269454	0.0213279
Cirbp	2891.24	0.590819	0.163543	3.61261	0.000303126	0.0227458
Dync1h1	52586.5	0.594725	0.15211	3.90984	9.23566e-05	0.0118127
Dusp4	7929.65	0.595214	0.176053	3.38089	0.000722527	0.0364837
Adnp2	3050.05	0.601812	0.172906	3.48057	0.000500345	0.0300984
Nxn	3705.92	0.603575	0.185124	3.26038	0.00111265	0.0468307
Ppp6r2	5081.14	0.605056	0.154302	3.92125	8.80909e-05	0.0116051
Hk2	4171.33	0.612367	0.165776	3.69394	0.000220805	0.0192641
Fnip2	1781.95	0.620714	0.172158	3.60548	0.000311572	0.0230599
Acvr1b	2847.75	0.623387	0.192631	3.23616	0.00121148	0.0494118
Mapk8ip2	4409.84	0.626831	0.186209	3.36628	0.000761881	0.0375918
Pkmyt1	1056.29	0.627381	0.185042	3.39047	0.000697718	0.0361438
Cbarp	2456.83	0.634142	0.164396	3.85739	0.000114603	0.0133609
Islr2	26263.5	0.634526	0.192423	3.29756	0.000975288	0.0440015
Arf2	2578.86	0.634544	0.165352	3.83753	0.000124276	0.0137581
Mrfap1	10343.4	0.641017	0.189118	3.38951	0.000700181	0.0361438
Ttc5	1537.95	0.641168	0.195555	3.2787	0.00104285	0.04533
Igdcc4	2787.39	0.652301	0.195648	3.33405	0.000855923	0.0408548
Amfr	6358.3	0.653085	0.18822	3.4698	0.000520851	0.0309085
Vps13c	2599.55	0.656514	0.174658	3.75886	0.00017069	0.0170354
Clpb	1559.92	0.660529	0.176907	3.73376	0.000188644	0.0181402
Rnf169	2921.05	0.66306	0.168772	3.92873	8.53963e-05	0.0113637
Lzts2	2633.23	0.666273	0.203173	3.27935	0.00104048	0.04533
Mir124-2hg	803.928	0.667684	0.200387	3.33198	0.000862318	0.040864
Fzd2	7572.25	0.669933	0.18881	3.54819	0.000387893	0.0260719
Nt5dc3	1486.6	0.672563	0.179271	3.75165	0.000175674	0.0172711
Zmat3	6732.32	0.675774	0.157376	4.29401	1.75471e-05	0.00330236
Fkbp9	2944.73	0.676031	0.203019	3.3299	0.000868774	0.0408758
Fem1a	3637.18	0.681856	0.16437	4.14829	3.34965e-05	0.00524354
Crb2	4475.32	0.684606	0.190967	3.58495	0.000337146	0.0244042
Pcx	1217.58	0.686026	0.200987	3.41329	0.000641831	0.0342327
Clstn1	14129.5	0.695805	0.161561	4.30678	1.65651e-05	0.00316274
Ppp4c	4049.64	0.696001	0.21255	3.27453	0.00105838	0.04533
Zmym6	905.92	0.69927	0.205172	3.40822	0.00065388	0.0344568
Sema6c	2057.46	0.714447	0.201778	3.54076	0.000398976	0.0266804
Nelfb	2260.57	0.717899	0.202036	3.55332	0.000380398	0.0259656
Smad7	1410.81	0.719957	0.221591	3.24904	0.00115795	0.0476712
Slc23a2	2459.47	0.721218	0.170211	4.23721	2.26315e-05	0.00388592
Nr2f6	978.064	0.723333	0.206199	3.50793	0.000451607	0.0280513
Fam169a	1262.64	0.730951	0.197764	3.69608	0.000218957	0.0192303
Tsen34	2467.57	0.732233	0.212551	3.44498	0.000571112	0.0321531
Aldh18a1	9119.28	0.735721	0.213189	3.45102	0.000558472	0.0317635
Psrc1	1710.46	0.738271	0.194166	3.80226	0.000143383	0.0148735
Npm3	836.232	0.740535	0.223441	3.31423	0.000918946	0.0423293
Sgsm2	1348.79	0.740967	0.209995	3.5285	0.000417916	0.0272556
Megf6	1218.03	0.744273	0.227324	3.27406	0.00106015	0.04533
Hist1h1d	30232.7	0.749256	0.161838	4.62968	3.66231e-06	0.00102654
Mlc1	847.862	0.75355	0.228766	3.29398	0.000987797	0.0442627
Yars	4271.88	0.756688	0.219195	3.45212	0.000556199	0.0317635
Dact3	1295.82	0.757996	0.224604	3.37481	0.000738665	0.0368605
Arl10	799.891	0.75804	0.215828	3.51224	0.000444349	0.0278755
Zbtb22	1908.63	0.762831	0.196671	3.87872	0.00010501	0.0126523
Pcdhga9	549.451	0.765728	0.223055	3.43291	0.000597139	0.0330258
Tmem130	343.954	0.76607	0.233823	3.27628	0.00105186	0.04533
Lars	4049.2	0.768709	0.224081	3.43049	0.000602483	0.0330258
Metrn	1792.79	0.769582	0.226481	3.39801	0.000678788	0.0356269
Clstn3	1381.94	0.771107	0.205433	3.75357	0.000174333	0.0172681
Gars	9806.78	0.771289	0.224883	3.42974	0.00060416	0.0330258
Ddit4	7049.68	0.773949	0.173245	4.46736	7.91911e-06	0.00189684
Paqr4	790.386	0.779911	0.202757	3.84653	0.000119804	0.013606
Mars	4317.58	0.779941	0.203865	3.82577	0.000130365	0.0138502
Miat	4509.84	0.780407	0.200062	3.90082	9.58672e-05	0.0120281
Coro1a	964.413	0.785062	0.221805	3.53943	0.000400995	0.0266804
Armcx6	395.713	0.78644	0.232725	3.37926	0.000726806	0.0364837
Cbln2	468.616	0.799011	0.239091	3.34187	0.000832157	0.0400164
Coq2	712.689	0.802104	0.222776	3.6005	0.000317608	0.0233753
Atpaf1	492.336	0.803006	0.246636	3.25584	0.00113057	0.0468716
Ip6k1	6375.66	0.806507	0.190375	4.23641	2.27126e-05	0.00388592
Mthfr	1068.97	0.808351	0.241595	3.3459	0.000820172	0.0398602
Ppfia3	1197.73	0.816491	0.230001	3.54995	0.00038531	0.0260719
Mthfd1l	1273.54	0.819764	0.238941	3.43083	0.000601747	0.0330258
Fam234b	2868.18	0.823575	0.173012	4.76022	1.9338e-06	0.000578997
Fbxl6	619.105	0.825432	0.253565	3.25531	0.0011327	0.0468716
Lama5	1756.46	0.841308	0.188697	4.4585	8.25342e-06	0.00194162
Rce1	645.479	0.846923	0.242464	3.49298	0.000477669	0.0291334
Tnfrsf22	569.399	0.850908	0.257523	3.3042	0.000952486	0.0434189
Socs5	1211.16	0.859068	0.193927	4.42986	9.42949e-06	0.00214179
Chpf2	909.164	0.863816	0.24578	3.51459	0.00044043	0.0278755
Nwd1	397.279	0.88079	0.261843	3.36381	0.000768736	0.0376481
Bcl7c	1433.25	0.884541	0.241332	3.66525	0.000247101	0.0204107
Trmt61a	671.245	0.889808	0.249098	3.57212	0.000354098	0.0249143
Prrc1	3777.33	0.891063	0.151109	5.89681	3.70589e-09	2.87185e-06
Trp53rkb	387.681	0.898967	0.243685	3.68905	0.000225091	0.0195089
Slc7a1	7066.38	0.900989	0.244743	3.68137	0.000231981	0.0199746
Ccdc85c	2116.55	0.905307	0.240535	3.76373	0.000167398	0.0168344
Ndp	108.489	0.905505	0.28017	3.23198	0.00122934	0.0494318
Cds2	5807.86	0.9091	0.176683	5.14536	2.67012e-07	0.000103459
Capn6	546.274	0.909191	0.269013	3.37972	0.000725586	0.0364837
P4htm	227.853	0.915457	0.278727	3.28442	0.00102194	0.0450054
Stat4	410.762	0.917141	0.281741	3.25527	0.00113286	0.0468716
Bbc3	492.088	0.918573	0.228956	4.012	6.02066e-05	0.00862676
Fgf17	1002.31	0.927641	0.278086	3.3358	0.000850541	0.0407456
Lin28b	218.345	0.930988	0.282536	3.29511	0.000983834	0.0442356
Jph3	772.546	0.935243	0.252766	3.70003	0.000215573	0.0190601
Chd5	876.787	0.9355	0.218469	4.28207	1.85163e-05	0.00343568
Fgfbp3	1600.59	0.93997	0.19577	4.80139	1.57565e-06	0.000506283
Mapkapk3	158.518	0.940946	0.281304	3.34495	0.000822982	0.0398602
Hrk	533.057	0.940981	0.25718	3.65885	0.000253352	0.0205375
Mrm1	236.527	0.941348	0.266497	3.5323	0.000411956	0.0272556
Prodh	247.484	0.942069	0.261168	3.60714	0.000309594	0.0230429
9030617O03Rik	279.02	0.944584	0.271802	3.47527	0.000510338	0.03056
Col22a1	773.209	0.945479	0.238224	3.96886	7.22161e-05	0.00991016
Unc119b	4890.92	0.950554	0.187213	5.07741	3.8262e-07	0.000138291
Slc19a2	770.275	0.951435	0.207565	4.58378	4.56639e-06	0.00125328
Ppargc1b	166.665	0.961344	0.27231	3.53033	0.000415044	0.0272556
Firre	635.554	0.966186	0.218374	4.42446	9.66843e-06	0.00215885
Ankfn1	266.341	0.969916	0.281139	3.44995	0.000560697	0.0317635
Lipg	392.197	0.97015	0.248872	3.89819	9.69157e-05	0.012045
Bcat1	4872.46	0.971553	0.203016	4.78561	1.7047e-06	0.000534708
Ccnd1	8769.01	0.974679	0.229179	4.25291	2.11011e-05	0.00375657
Sv2a	1557.93	0.983164	0.234016	4.20127	2.65423e-05	0.00442617
Samd3	214.345	0.984792	0.275089	3.57991	0.000343718	0.0246094
Gpr37	93.6204	0.990523	0.282579	3.50529	0.000456103	0.0280513
Ankrd16	167.622	1.00482	0.276946	3.62822	0.000285386	0.0217322
Hist1h4j	8657.82	1.00489	0.240451	4.17919	2.92551e-05	0.0047581
Scn2b	328.328	1.00588	0.273832	3.67335	0.000239395	0.0202166
Fam19a2	200.535	1.008	0.263342	3.82771	0.00012934	0.0138502
Gpt2	3801.96	1.01579	0.251024	4.04657	5.19729e-05	0.00760768
Xkr6	236.119	1.01701	0.262302	3.87725	0.000105644	0.0126523
Pcdhb22	166.45	1.02059	0.275334	3.70673	0.00020995	0.0189444
Col25a1	207.456	1.02495	0.282323	3.63041	0.000282972	0.0216999
Snora78	73.7109	1.03794	0.277651	3.73827	0.000185291	0.0180816
Map7	265.024	1.0468	0.27338	3.82909	0.00012862	0.0138502
Yy2	658.524	1.05029	0.241236	4.35378	1.33811e-05	0.00271203
Slc6a1	1598.35	1.05963	0.236321	4.48385	7.33095e-06	0.00182223
Vegfa	2464.98	1.05976	0.17696	5.98873	2.11491e-09	1.74136e-06
Nuak2	1312.12	1.14263	0.207143	5.51612	3.46561e-08	1.82624e-05
Ciart	66.0625	1.14594	0.280068	4.09164	4.2833e-05	0.00648601
Zfp941	334.202	1.17703	0.271569	4.3342	1.46289e-05	0.00283414
Ptprn	156.788	1.21344	0.271224	4.47393	7.67941e-06	0.00187349
Tmem200c	282.943	1.21688	0.271264	4.48595	7.25912e-06	0.00182223
Smim10l2a	362.141	1.25565	0.240107	5.22956	1.69918e-07	6.78332e-05
Rian	1942.05	1.26432	0.205312	6.15806	7.36438e-10	6.92988e-07
Slc16a3	756.156	1.27313	0.22924	5.55369	2.79696e-08	1.60205e-05
Rps4l	1629.24	1.28963	0.246053	5.24124	1.59501e-07	6.77828e-05
Nespas	434.577	1.41141	0.250498	5.63439	1.75677e-08	1.10208e-05
Eda2r	473.958	1.41741	0.26163	5.41759	6.04062e-08	2.94737e-05
Rnf17	123.035	1.42184	0.28047	5.06948	3.98895e-07	0.000138291
Gsta4	2356.19	1.56932	0.227632	6.89411	5.42018e-12	8.92568e-09
Slc6a11	359.016	1.61251	0.274785	5.86826	4.4039e-09	3.22316e-06
H2-K1	560.055	1.62572	0.258015	6.30085	2.96012e-10	3.24972e-07
Stc2	683.932	1.83331	0.279857	6.55087	5.72039e-11	6.85095e-08
Gm364	120.231	2.47974	0.282605	8.7746	1.71518e-18	5.64896e-15
Usp26	491.391	4.00312	0.274516	14.5824	3.63303e-48	4.78615e-44

## Sheet: DE genes KO bg E13.5
GeneID	Base mean	log2(FC)	StdErr	Wald-Stats	P-value	P-adj
Pcdh11x	759.442	-5.51739	0.225527	-24.4644	3.53246e-132	5.01149e-128
Fstl5	885.636	-2.87305	0.204145	-14.0736	5.51738e-45	3.91375e-41
Slitrk4	237.928	-2.03876	0.249253	-8.1795	2.85033e-16	3.67615e-13
Slitrk1	1070	-2.01422	0.224127	-8.98695	2.54178e-19	5.15146e-16
Gabra2	376.867	-1.84797	0.246925	-7.48393	7.21347e-14	6.39609e-11
Nap1l3	403.914	-1.78118	0.219275	-8.12302	4.54724e-16	4.96244e-13
Khdrbs2	522.157	-1.57738	0.225309	-7.00095	2.54235e-12	1.89833e-09
Prdm12	1308.55	-1.46789	0.153528	-9.56108	1.16537e-21	3.30663e-18
Nlrp5-ps	115.941	-1.43554	0.245581	-5.8455	5.05049e-09	1.83721e-06
Lrfn5	953.221	-1.34461	0.248126	-5.41906	5.99149e-08	1.70002e-05
Tiam2	1659.45	-1.23089	0.203903	-6.03665	1.57345e-09	6.7644e-07
Nxph1	316.417	-1.17425	0.250361	-4.69024	2.72879e-06	0.000434982
Rec8	51.2504	-1.12531	0.228547	-4.92377	8.48929e-07	0.000167274
Slitrk3	647.192	-1.10097	0.197795	-5.56622	2.6033e-08	8.20733e-06
Epha6	107.26	-1.06849	0.237453	-4.49981	6.80151e-06	0.000885258
Flrt2	3101.31	-1.06627	0.170622	-6.24929	4.12323e-10	2.01711e-07
Lypd6b	164.883	-1.05634	0.241242	-4.37877	1.19352e-05	0.00136552
Slitrk5	1910.75	-1.05152	0.178636	-5.88638	3.94753e-09	1.51361e-06
Neurod6	8731.93	-1.01324	0.159672	-6.34575	2.2135e-10	1.16307e-07
Scarna13	2523.73	-0.988519	0.227569	-4.34382	1.40025e-05	0.00151643
Foxf2	178.885	-0.971768	0.232024	-4.18821	2.81158e-05	0.00265919
Adamts18	540.151	-0.971314	0.174981	-5.55097	2.84089e-08	8.76168e-06
Ncam2	851.7	-0.964084	0.16906	-5.7026	1.17992e-08	4.0828e-06
Hs3st1	370.479	-0.955106	0.203046	-4.70388	2.55263e-06	0.000416254
C330007P06Rik	560.657	-0.953196	0.179178	-5.31982	1.03868e-07	2.67922e-05
Ndrg1	780.125	-0.940448	0.197611	-4.75909	1.94467e-06	0.000332398
Zfp36	123.349	-0.939315	0.242189	-3.87844	0.000105127	0.00684371
Spock3	611.036	-0.938537	0.23545	-3.98614	6.71555e-05	0.00512394
Tmsb10	75253.3	-0.928247	0.155089	-5.98524	2.16065e-09	9.01563e-07
Siah3	540.707	-0.927693	0.207775	-4.4649	8.01068e-06	0.00100573
Prr36	9355.29	-0.919927	0.200488	-4.58845	4.4655e-06	0.00063352
Polr2a	31151.3	-0.916844	0.14733	-6.22307	4.87507e-10	2.30542e-07
Grin3a	497.557	-0.907553	0.24612	-3.68744	0.000226517	0.0123855
St6gal2	673.683	-0.900706	0.205886	-4.37478	1.21554e-05	0.00137959
Ank1	583.886	-0.89672	0.184921	-4.84921	1.23956e-06	0.00023128
Mmp28	97.5287	-0.89558	0.251874	-3.55567	0.000377016	0.0171456
Pantr2	50.3341	-0.889501	0.240502	-3.69851	0.000216868	0.0121484
Shmt1	535.657	-0.88914	0.226218	-3.93045	8.47875e-05	0.0061043
Nos1	1262.41	-0.888104	0.17633	-5.03661	4.73852e-07	0.000101857
C130026L21Rik	91.959	-0.880434	0.252279	-3.48992	0.00048317	0.0202522
Zcchc24	525.395	-0.87931	0.213519	-4.11818	3.81875e-05	0.00345074
Pou3f4	2823.81	-0.879221	0.187343	-4.6931	2.69096e-06	0.000433826
Tbx3	28.0428	-0.878735	0.215733	-4.07324	4.63628e-05	0.00396234
Pnpo	169.645	-0.875146	0.237255	-3.68863	0.000225464	0.0123855
Gm2115	28.2387	-0.867868	0.214976	-4.03705	5.41282e-05	0.00433851
Cyp4x1	36.6173	-0.867728	0.241973	-3.58605	0.000335719	0.0162002
Pianp	611.623	-0.867376	0.208593	-4.15822	3.20737e-05	0.00295474
Rtn4r	376.859	-0.853262	0.242915	-3.5126	0.000443747	0.0188486
A430105I19Rik	162.219	-0.850772	0.231143	-3.68072	0.000232574	0.0124982
Emp1	301.557	-0.846587	0.220528	-3.83891	0.000123579	0.00779208
Anapc10	860.899	-0.846355	0.175458	-4.82369	1.40929e-06	0.000256328
Mpped1	3037.41	-0.844188	0.21527	-3.92153	8.79895e-05	0.00617974
BC024978	629.722	-0.840898	0.190245	-4.42007	9.86686e-06	0.00118628
Socs2	693.091	-0.834365	0.162418	-5.13715	2.78937e-07	6.18324e-05
Arf4	15869.1	-0.832558	0.108431	-7.67825	1.61282e-14	1.5254e-11
Cars2	362.848	-0.830215	0.181126	-4.58363	4.56962e-06	0.000641874
Mxd3	429.606	-0.811074	0.20043	-4.04666	5.19528e-05	0.00427052
2700038G22Rik	110.319	-0.809865	0.249909	-3.24064	0.0011926	0.0390749
Ift52	1822.37	-0.804563	0.222409	-3.6175	0.000297462	0.014912
H6pd	174.622	-0.803484	0.220548	-3.64313	0.00026934	0.0139271
2310022A10Rik	829.626	-0.802675	0.182615	-4.39545	1.10542e-05	0.00129608
Kcng1	304.92	-0.799056	0.24297	-3.2887	0.00100652	0.0347433
Med31	1148.33	-0.79837	0.226502	-3.52479	0.000423825	0.0184425
Adgrl3	5902.61	-0.792417	0.135461	-5.84976	4.92274e-09	1.83721e-06
Fam184b	218.451	-0.791507	0.209615	-3.776	0.000159365	0.00949964
Anpep	55.6937	-0.791423	0.251332	-3.14892	0.00163876	0.0479103
Gcnt2	322.173	-0.789006	0.207378	-3.80467	0.000141995	0.00860081
Chst15	762.745	-0.783031	0.196212	-3.99075	6.58646e-05	0.00507837
Sp2	1715.62	-0.782735	0.151097	-5.18034	2.21479e-07	5.23687e-05
Chrm1	140.408	-0.782025	0.246356	-3.17436	0.00150165	0.0448504
Fam101b	244.663	-0.780908	0.21972	-3.55411	0.000379261	0.0171456
Pdgfc	371.192	-0.777859	0.196155	-3.96553	7.32322e-05	0.00538313
Aldh1l1	354.898	-0.777192	0.248393	-3.12888	0.00175475	0.0499892
LOC432842	104.882	-0.774348	0.2462	-3.1452	0.00165974	0.0482515
Raver1	1461.54	-0.772108	0.218666	-3.531	0.000413995	0.018297
Trem2	55.491	-0.7718	0.234288	-3.29423	0.000986902	0.0342387
Aaas	881.294	-0.771798	0.150113	-5.14144	2.72643e-07	6.13967e-05
Hspb6	337.826	-0.769484	0.190125	-4.04724	5.18242e-05	0.00427052
Gm20754	27.399	-0.764969	0.207268	-3.69072	0.000223618	0.0123442
Cpne5	743.301	-0.764582	0.177366	-4.31077	1.62687e-05	0.00174852
Tmem128	463.882	-0.75431	0.193299	-3.90229	9.5287e-05	0.00653061
Nr1d1	161.217	-0.744708	0.232856	-3.19816	0.00138309	0.0424717
Grik1	321.309	-0.742871	0.20526	-3.61918	0.000295541	0.0148682
Snrpd3	10225.5	-0.737194	0.158282	-4.65748	3.201e-06	0.000493616
Chrac1	320.858	-0.737145	0.217289	-3.39247	0.000692661	0.026776
Tfap2d	291.507	-0.734846	0.2331	-3.15249	0.00161886	0.0475503
Gstm7	1420.05	-0.731895	0.176832	-4.13894	3.4892e-05	0.00319363
Simc1	1642.02	-0.729634	0.170962	-4.26781	1.97402e-05	0.0019862
Slc18a3	29.9797	-0.728347	0.204043	-3.56958	0.000357554	0.0167413
Ppp1r14c	778.316	-0.72821	0.194127	-3.7512	0.00017599	0.0102327
Mospd3	1410.51	-0.72777	0.225541	-3.22677	0.00125194	0.0398235
Ppp1r3e	342.613	-0.726856	0.188378	-3.8585	0.000114086	0.00725799
Pkmyt1	304.234	-0.726302	0.226173	-3.21127	0.00132151	0.0412049
Tfap2c	790.726	-0.719563	0.189167	-3.80384	0.000142468	0.00860081
Camkmt	306.624	-0.714957	0.209724	-3.40904	0.000651924	0.0254916
H19	4970.33	-0.71451	0.219622	-3.25336	0.0011405	0.0382511
Prkce	2186.51	-0.713262	0.185895	-3.83691	0.000124591	0.0078211
Rab8a	5792.51	-0.712785	0.126366	-5.64062	1.69435e-08	5.59016e-06
Atp2b3	591.779	-0.712301	0.16791	-4.24217	2.21373e-05	0.00219624
Plxna4	10780.7	-0.705461	0.168882	-4.17723	2.95075e-05	0.0027541
Zfp804a	1254.11	-0.70134	0.210122	-3.33778	0.000844515	0.0305641
Elfn1	1214.34	-0.695665	0.170271	-4.08563	4.39569e-05	0.00377949
Nkain2	392.219	-0.694361	0.205832	-3.37344	0.000742346	0.027985
Tmem178	499.557	-0.692289	0.199922	-3.4628	0.000534595	0.0216694
9030624G23Rik	19.7535	-0.681325	0.202182	-3.36987	0.000752047	0.0281512
Iba57	432.097	-0.676991	0.197065	-3.43538	0.000591732	0.0237144
Gas1	993.062	-0.673857	0.199482	-3.37803	0.000730082	0.0279062
Pcna	6741	-0.67032	0.139194	-4.81571	1.46676e-06	0.000263404
Papd4	860.733	-0.667769	0.195414	-3.41719	0.0006327	0.0250031
Bax	2078.85	-0.667332	0.20461	-3.26148	0.00110832	0.037527
Plin3	340.788	-0.662855	0.210523	-3.14862	0.00164046	0.0479103
Yipf5	1669.49	-0.655311	0.175471	-3.73458	0.000188028	0.0108437
Satb2	2112.88	-0.655232	0.155495	-4.21385	2.51053e-05	0.00239062
Kctd13	1361.29	-0.65249	0.202311	-3.22518	0.00125893	0.0399563
Prex1	3091.64	-0.651218	0.204661	-3.18194	0.00146292	0.0438932
Ccdc86	617.607	-0.645227	0.204512	-3.15496	0.00160522	0.0472473
Clip3	28295.1	-0.644568	0.138883	-4.6411	3.46557e-06	0.000528667
Adamts3	1663.43	-0.643982	0.158978	-4.05077	5.105e-05	0.00426027
Prkx	1428.16	-0.637306	0.188946	-3.37295	0.000743664	0.027985
Fam65a	3750.36	-0.636616	0.155125	-4.1039	4.06236e-05	0.00363423
Cep63	1445.02	-0.632606	0.192062	-3.29376	0.000988565	0.0342387
Raph1	6150.17	-0.631345	0.125609	-5.02627	5.00099e-07	0.000104337
Gprc5b	1422.94	-0.628915	0.170634	-3.68576	0.000228024	0.0123945
Mmgt1	2484.6	-0.619537	0.151531	-4.08851	4.34155e-05	0.00375571
Iglon5	2606.49	-0.618311	0.192065	-3.21928	0.00128513	0.040516
Auts2	24688.7	-0.617551	0.170931	-3.61286	0.00030284	0.015075
Wdr36	1350.38	-0.614342	0.169365	-3.62732	0.00028638	0.0145103
Scp2	2114.52	-0.608747	0.184816	-3.2938	0.000988421	0.0342387
Med29	603.544	-0.607405	0.193172	-3.14437	0.00166446	0.0482899
Ptcd1	901.726	-0.607314	0.179912	-3.37561	0.000736511	0.0279611
Jmjd4	1503.9	-0.606188	0.130847	-4.63279	3.60771e-06	0.000544496
1500009C09Rik	1318.69	-0.602825	0.162047	-3.72005	0.000199182	0.0113943
6530402F18Rik	899.778	-0.601296	0.171136	-3.51357	0.000442134	0.0188365
Atp2b2	2719.26	-0.598441	0.186147	-3.21488	0.00130497	0.040869
Myc	1315.07	-0.594335	0.167232	-3.55396	0.000379482	0.0171456
Slc25a30	330.6	-0.593106	0.189424	-3.13111	0.00174146	0.0499112
Slc25a23	7214.55	-0.589282	0.139254	-4.2317	2.31932e-05	0.00228501
Mmp16	1374.48	-0.584193	0.155259	-3.76269	0.000168097	0.0099782
Rp9	2027.74	-0.581663	0.127531	-4.56097	5.09173e-06	0.000701324
Dlx5	5407.1	-0.579175	0.108989	-5.31405	1.07215e-07	2.71617e-05
Arsb	1386.49	-0.577625	0.161466	-3.57739	0.00034704	0.0164115
Nlk	3048.64	-0.570959	0.16202	-3.524	0.000425086	0.0184425
Syn1	5743.38	-0.570383	0.143409	-3.9773	6.97015e-05	0.00523204
Foxg1	28966.6	-0.56862	0.175009	-3.24909	0.00115774	0.0386484
Sorl1	2237.41	-0.567249	0.122859	-4.61705	3.89227e-06	0.000575205
Nfib	23263	-0.566571	0.12724	-4.45277	8.47688e-06	0.00105493
Ctxn1	6303.75	-0.566509	0.140277	-4.0385	5.3793e-05	0.00433851
Osgep	1016.54	-0.566113	0.146693	-3.85916	0.000113777	0.00725799
Vps53	1783.6	-0.564029	0.126846	-4.44657	8.72516e-06	0.00107638
Limd1	1372.37	-0.563505	0.167029	-3.3737	0.000741644	0.027985
Rpusd2	937.29	-0.551155	0.166915	-3.30202	0.000959914	0.0336311
Cplx2	7385.27	-0.548296	0.139655	-3.92608	8.63426e-05	0.00615549
Ept1	1637.98	-0.547774	0.141	-3.88491	0.000102368	0.00678645
Tpcn1	1041.96	-0.546542	0.168799	-3.23783	0.00120441	0.0392805
Rab3a	5192.86	-0.546174	0.163926	-3.33184	0.000862745	0.0309868
Lin9	1579.08	-0.538888	0.149674	-3.60041	0.000317719	0.015651
Angel2	1760.36	-0.535144	0.136506	-3.92031	8.84359e-05	0.00618049
Glrx2	1566.74	-0.530552	0.136431	-3.88879	0.000100746	0.00674229
Marcks	52181.5	-0.529274	0.0990196	-5.34514	9.03487e-08	2.37366e-05
Med15	3198.49	-0.528907	0.138829	-3.80978	0.000139092	0.0084927
Ascl1	11049.3	-0.528357	0.114786	-4.60299	4.16465e-06	0.00060297
Spc25	2720.37	-0.523764	0.146337	-3.57916	0.000344696	0.0164101
Ankrd42	696.869	-0.523626	0.152556	-3.43236	0.000598349	0.023912
Grik3	6302.31	-0.521059	0.147716	-3.52744	0.000419603	0.01843
Dnaja1	14484.8	-0.518638	0.161489	-3.21161	0.00131995	0.0412049
Ralyl	738.525	-0.517291	0.15923	-3.24871	0.00115929	0.0386484
2021-09-03	14396.1	-0.515172	0.110491	-4.66256	3.12298e-06	0.000486876
Hmgn2	3370.65	-0.513522	0.136549	-3.76071	0.000169432	0.0100155
Tmem127	2934.37	-0.511264	0.161133	-3.17294	0.00150904	0.044882
Mlxip	3511.92	-0.511122	0.138631	-3.68692	0.000226984	0.0123855
Ckap2l	5429.51	-0.510621	0.147077	-3.47178	0.000517016	0.0211709
Rpl12	8647.94	-0.509724	0.147672	-3.45174	0.00055698	0.0225125
Bub1b	6008.14	-0.509102	0.130215	-3.9097	9.24122e-05	0.00636433
Tnpo3	5695.47	-0.505821	0.159515	-3.171	0.00151918	0.045089
Ccz1	1555.55	-0.503934	0.128465	-3.92274	8.75487e-05	0.00617974
Peli2	1436.8	-0.502442	0.151347	-3.31981	0.000900799	0.0320291
Ralgps1	3298.2	-0.501813	0.148957	-3.36884	0.000754843	0.0281815
Smad5	7276.45	-0.49865	0.14929	-3.34015	0.000837328	0.0305377
Hsd17b12	1377.87	-0.49832	0.144921	-3.43856	0.000584806	0.0235033
Nusap1	3710.87	-0.497705	0.124664	-3.99237	6.54159e-05	0.00507134
Zdhhc5	1938.42	-0.497463	0.155283	-3.20359	0.00135727	0.0419512
Cpsf7	3864.99	-0.497292	0.141095	-3.52453	0.000424241	0.0184425
Hnrnpa3	1711.22	-0.496985	0.142423	-3.4895	0.000483928	0.0202522
Foxj3	3874.64	-0.496935	0.121433	-4.09225	4.27215e-05	0.00371834
Atxn7l1	1312.06	-0.495034	0.142227	-3.48058	0.000500321	0.020694
Spop	4804.23	-0.491868	0.146097	-3.36672	0.000760666	0.0283243
Bysl	2535.91	-0.486281	0.150522	-3.23063	0.00123519	0.0398235
9130011E15Rik	1096.78	-0.483007	0.151551	-3.1871	0.00143709	0.0434123
Scmh1	1661.5	-0.481997	0.132396	-3.64056	0.000272041	0.013933
Grin2b	4249.17	-0.478777	0.130411	-3.6713	0.000241322	0.0128226
Pole3	2309.92	-0.477118	0.130234	-3.66356	0.000248738	0.0130216
Vps39	2538.17	-0.475076	0.121141	-3.92166	8.79395e-05	0.00617974
Paxip1	3129.48	-0.474507	0.132172	-3.59007	0.000330586	0.0160596
Ncan	33391.1	-0.472583	0.119325	-3.96048	7.48006e-05	0.00547008
Shb	2353.18	-0.47065	0.12706	-3.70416	0.000212091	0.0120239
Tmem178b	2247.4	-0.470196	0.135216	-3.47736	0.000506373	0.0208344
Sec23ip	4251.55	-0.462313	0.13146	-3.51675	0.000436867	0.0187246
Pcdh10	8243.1	-0.462063	0.119965	-3.85166	0.000117318	0.00743032
Syf2	2332.35	-0.461746	0.12905	-3.57805	0.000346167	0.0164115
Prdm10	1125.38	-0.46131	0.143231	-3.22074	0.0012786	0.0404393
Clmp	3722.42	-0.457425	0.119351	-3.83261	0.000126792	0.00792421
Ahsa2	3344.61	-0.454582	0.142867	-3.18184	0.00146341	0.0438932
Sstr2	805.618	-0.451871	0.143867	-3.14089	0.00168436	0.0487674
Dpy19l1	2328.03	-0.451272	0.134459	-3.35621	0.000790178	0.0293135
Zfp57	2686.97	-0.448795	0.127468	-3.52085	0.000430162	0.0185932
Pdzd4	7856.08	-0.440601	0.135636	-3.24841	0.00116052	0.0386484
Vamp2	6973.22	-0.438018	0.137038	-3.19633	0.0013919	0.0426499
Osbpl6	1023.91	-0.437167	0.138383	-3.15911	0.00158249	0.0466753
Usp11	4136.94	-0.431609	0.104774	-4.11941	3.79841e-05	0.00345074
Nono	29859.9	-0.431323	0.11898	-3.62518	0.000288759	0.0145787
Gid4	1998.14	-0.429866	0.137363	-3.12941	0.0017516	0.0499892
Peg13	9457.77	-0.427408	0.123342	-3.46522	0.000529794	0.0215364
Ndufa12	3905.25	-0.425574	0.132647	-3.20831	0.00133515	0.0414482
Bcl11a	16587.6	-0.42503	0.115525	-3.67911	0.000234051	0.0125301
Kcnd3	2524.3	-0.42448	0.134821	-3.14847	0.00164125	0.0479103
Rassf2	4427.82	-0.420967	0.130063	-3.23663	0.00120951	0.0393236
Ubqln1	8962.17	-0.417674	0.118512	-3.52433	0.000424549	0.0184425
Setd7	2220.53	-0.412551	0.115433	-3.57395	0.000351633	0.0165735
Chmp3	1796.69	-0.410358	0.125648	-3.26592	0.00109109	0.0371572
Acss1	3361.88	-0.405732	0.113721	-3.56779	0.00036001	0.0167458
Dab1	6032.92	-0.397595	0.121865	-3.26258	0.00110404	0.0374714
Tollip	2555.28	-0.397047	0.117119	-3.39012	0.000698613	0.0269327
R3hdm2	8523.26	-0.396179	0.10828	-3.65884	0.000253358	0.0132146
Efnb2	9104.5	-0.385534	0.104279	-3.69715	0.000218032	0.0121484
Zbtb18	9909.45	-0.384084	0.11893	-3.22951	0.00124005	0.0398235
Cdk6	3490.15	-0.377386	0.114796	-3.28746	0.00101097	0.0348123
Plxna2	22840.2	-0.370061	0.11503	-3.21707	0.00129508	0.0407391
Ryk	3328.17	-0.365844	0.114708	-3.18935	0.00142593	0.0432257
Lsm14b	8478.69	-0.363483	0.106649	-3.4082	0.000653927	0.0254916
Actb	164891	-0.350406	0.109953	-3.18687	0.0014382	0.0434123
Ensa	3890.55	0.378894	0.106779	3.54838	0.00038761	0.0174572
Rpl23	11123.4	0.383784	0.105035	3.65387	0.000258319	0.0134241
Atp5a1	48270.8	0.389659	0.110717	3.51942	0.00043249	0.0185932
Trim9	1672.58	0.400912	0.127762	3.13795	0.00170131	0.0490443
Mpzl1	2096.12	0.403199	0.117599	3.4286	0.000606707	0.024178
App	18263.8	0.404802	0.115141	3.51572	0.00043857	0.0187409
Exoc4	3692.45	0.412044	0.120222	3.42736	0.000609484	0.0242206
Gnl3l	7369.56	0.414546	0.131042	3.16346	0.00155903	0.0460792
Nrp2	15251.8	0.419616	0.110391	3.80119	0.000144004	0.00865672
Kirrel	1427.43	0.438627	0.134587	3.25907	0.00111778	0.037757
Ing1	3772.84	0.439411	0.134262	3.27279	0.00106492	0.0364928
Slc2a1	4268.25	0.460367	0.142435	3.23211	0.00122878	0.03971
Pccb	2193.1	0.461942	0.142617	3.23904	0.00119933	0.039205
Tusc3	2332.99	0.463417	0.147233	3.14751	0.00164665	0.0479692
Dach1	3039.23	0.464129	0.133702	3.47137	0.000517818	0.0211709
Rpl39	5453.19	0.465887	0.13189	3.53239	0.00041182	0.0182578
Epb41l5	2781.15	0.477924	0.146831	3.25492	0.00113424	0.0382221
Aldoa	8301.2	0.484063	0.13598	3.5598	0.000371133	0.0170397
Sash1	1330.45	0.48675	0.150026	3.24443	0.00117685	0.0390749
Gltscr2	6933.27	0.491845	0.137837	3.56831	0.00035929	0.0167458
Dennd2a	2218.28	0.495719	0.150453	3.29483	0.000984799	0.0342387
Homer2	2737.74	0.499525	0.140138	3.56452	0.000364525	0.0168453
6330403K07Rik	6076.31	0.512011	0.156763	3.26616	0.00109018	0.0371572
Rgs16	2159.54	0.51238	0.159101	3.22046	0.00127985	0.0404393
Pcdhga7	795.553	0.512925	0.16111	3.18369	0.0014541	0.0437988
Chst2	3953.98	0.515145	0.126658	4.06723	4.75758e-05	0.00401761
Zmym6	931.28	0.533923	0.167188	3.19355	0.00140537	0.0428775
Arnt	1391.1	0.535309	0.151689	3.52899	0.00041715	0.0183792
Nap1l4	10258.6	0.535671	0.157133	3.40903	0.000651954	0.0254916
Slc23a2	1611.6	0.536455	0.142753	3.75794	0.000171319	0.0100434
Tmem147	839.208	0.540084	0.166506	3.24363	0.00118017	0.0390749
Eif2ak4	1078.71	0.548117	0.165997	3.30197	0.000960076	0.0336311
Camk2d	1513.19	0.548551	0.17507	3.13333	0.00172834	0.0496355
Dbt	754.266	0.550522	0.170113	3.23621	0.00121128	0.0393236
Arhgap18	1194.85	0.550787	0.158728	3.47002	0.000520425	0.0212163
Eif3f	10750.9	0.561449	0.123531	4.54501	5.49325e-06	0.000749353
2510009E07Rik	4078.43	0.56243	0.156525	3.59322	0.00032662	0.0159785
Chl1	10957.8	0.566985	0.170144	3.33238	0.000861067	0.0309868
Laptm4b	515.834	0.567777	0.171762	3.30561	0.000947708	0.0333626
Aldh9a1	897.449	0.571154	0.179966	3.17367	0.00150524	0.044863
Fbn2	771.693	0.574844	0.156816	3.66571	0.000246649	0.0130082
Prkar1a	18672.1	0.57715	0.119081	4.84671	1.25528e-06	0.00023128
Tmem163	1466.06	0.579355	0.180935	3.202	0.00136477	0.0420912
Rpl3	5248.73	0.579362	0.143276	4.04366	5.26225e-05	0.00429055
Unc13b	5021.09	0.581851	0.145971	3.98607	6.7178e-05	0.00512394
Pcyox1	3827.41	0.582753	0.108231	5.38433	7.27164e-08	1.9839e-05
Rpl22	15818.3	0.584171	0.167509	3.48739	0.000487756	0.0203523
Myo1e	664.227	0.586227	0.167931	3.49087	0.000481443	0.0202522
Zfp383	490.167	0.586242	0.164882	3.55553	0.000377217	0.0171456
Grk5	519.726	0.586924	0.165687	3.54237	0.000396551	0.0177472
Itm2b	8063.2	0.592552	0.140621	4.21383	2.51076e-05	0.00239062
Ldha	8614.92	0.593425	0.158624	3.74108	0.000183234	0.0106103
Atp1b1	1922.91	0.59521	0.135257	4.4006	1.07951e-05	0.00127625
Hars2	805.261	0.596202	0.161823	3.6843	0.000229335	0.0124164
Rab9	1373.62	0.597282	0.150428	3.97055	7.17081e-05	0.0053263
Evc2	684.726	0.598349	0.187571	3.18998	0.00142281	0.0432257
Dusp26	1345.79	0.599774	0.175982	3.40815	0.000654046	0.0254916
Txnip	2076.88	0.601004	0.142412	4.22018	2.44105e-05	0.00238836
Rian	5235.01	0.604372	0.168314	3.59073	0.000329748	0.0160596
Rps10	12811.5	0.604498	0.160844	3.7583	0.000171075	0.0100434
Hnrnpf	3301.95	0.610544	0.15041	4.05919	4.92443e-05	0.0041339
Polr2k	694.321	0.616252	0.191958	3.21035	0.00132575	0.0412466
Cenpt	1632.86	0.61732	0.169773	3.63614	0.00027675	0.0140726
Eps8	339.737	0.618003	0.184609	3.34763	0.000815051	0.0299563
P4ha3	537.431	0.618546	0.197682	3.129	0.00175404	0.0499892
Fbxl3	1351.13	0.618696	0.172376	3.58922	0.000331674	0.0160596
Kif16b	703.904	0.622599	0.152995	4.0694	4.71343e-05	0.00400416
Mirlet7a-1	20.9245	0.627373	0.194344	3.22815	0.00124593	0.0398235
Ptar1	409.571	0.628506	0.196436	3.19955	0.00137644	0.0423591
Hsd17b10	3387.54	0.628548	0.195445	3.21599	0.00129994	0.0408015
Siae	352.835	0.628818	0.189194	3.32367	0.000888404	0.0316678
Serpine2	451.55	0.631315	0.171396	3.68336	0.000230176	0.0124164
Hsdl2	1607.74	0.63327	0.189227	3.34662	0.00081804	0.0299885
Srp14	4518.71	0.634661	0.149328	4.25011	2.13661e-05	0.00213465
Crk	8047.36	0.63507	0.156958	4.04611	5.20758e-05	0.00427052
Prmt8	976.389	0.638541	0.158122	4.03828	5.38452e-05	0.00433851
Pfkl	4333.14	0.640769	0.162479	3.94371	8.02296e-05	0.00583701
Gpr156	267.356	0.642296	0.198116	3.24203	0.00118683	0.0390749
Rit1	1461.47	0.644677	0.164069	3.9293	8.51942e-05	0.0061043
Esyt1	517.982	0.648154	0.166673	3.88877	0.000100752	0.00674229
Lin7a	2091.19	0.653555	0.194916	3.35301	0.00079938	0.0294566
Col5a2	2093.98	0.654037	0.184982	3.53568	0.000406727	0.0180885
Lhfp	1285.4	0.654566	0.179701	3.64254	0.000269962	0.0139271
Dusp3	618.309	0.656747	0.194095	3.38363	0.000715334	0.0274282
Dtd2	399.997	0.657228	0.196869	3.33841	0.000842597	0.0305641
Ccdc157	541.62	0.663119	0.166513	3.98238	6.82299e-05	0.00517635
Zfp9	1109.65	0.663323	0.15039	4.41069	1.03043e-05	0.00122846
Svbp	1614.61	0.663676	0.176806	3.75369	0.000174249	0.0101731
Zak	1688.33	0.670338	0.187063	3.58348	0.000339051	0.0163055
Tmem14c	2073.72	0.670888	0.153683	4.3654	1.2689e-05	0.00141723
Sec11a	3154.64	0.671079	0.156527	4.28732	1.80843e-05	0.00187272
Nrn1	1850.31	0.67886	0.174976	3.87974	0.000104567	0.00684371
Jdp2	341.298	0.679874	0.204101	3.33107	0.000865113	0.0309933
Txnrd3	867.237	0.683716	0.205477	3.32746	0.000876403	0.0313187
Bex4	1938.46	0.685177	0.216555	3.16399	0.00155625	0.0460792
Commd1	2497.89	0.686318	0.202715	3.38562	0.000710165	0.0273038
Armcx6	516.179	0.686438	0.218789	3.13744	0.0017043	0.0490443
Scg5	3498.43	0.688979	0.135437	5.08706	3.63653e-07	7.93714e-05
Pacrg	190.852	0.689886	0.213791	3.22691	0.00125133	0.0398235
Mylip	369.036	0.691408	0.190093	3.63721	0.000275605	0.0140648
Pcdhb17	651.397	0.695101	0.193353	3.59499	0.000324402	0.0159249
Cln5	483.3	0.69721	0.190137	3.66687	0.000245534	0.0129977
Car2	283.976	0.697845	0.218474	3.19418	0.0014023	0.042876
Snrnp25	537.193	0.699088	0.209356	3.33923	0.00084011	0.0305606
Rpl35	17101.9	0.70951	0.118932	5.96567	2.43638e-09	9.87568e-07
Klc4	1704.87	0.709657	0.178606	3.97331	7.08816e-05	0.00529262
Zfp867	537.531	0.710646	0.176302	4.03083	5.558e-05	0.00442985
5330417C22Rik	331.08	0.710728	0.198422	3.5819	0.000341103	0.0163487
Lrrk2	268.56	0.715367	0.220739	3.24078	0.00119201	0.0390749
Ech1	785.891	0.715552	0.169749	4.21535	2.49386e-05	0.00239062
Barhl2	2676	0.718026	0.116465	6.16517	7.04084e-10	3.12151e-07
Trpc5	532.208	0.718223	0.206551	3.47721	0.000506652	0.0208344
Rwdd3	1118.83	0.720536	0.218775	3.2935	0.000989487	0.0342387
Pde1c	1276.17	0.721931	0.193459	3.7317	0.000190189	0.0109239
Cckar	32.5858	0.722555	0.227508	3.17596	0.00149343	0.0446989
Col12a1	948.43	0.722604	0.221275	3.26564	0.00109216	0.0371572
Zfp493	194.983	0.72337	0.216856	3.33572	0.000850777	0.0307124
Nap1l5	2141.03	0.728086	0.169115	4.30526	1.66792e-05	0.00177916
Cib2	363.347	0.729309	0.226017	3.22678	0.00125191	0.0398235
Glrx	383.555	0.734804	0.189517	3.87725	0.000105644	0.00684371
Rin2	573.258	0.740835	0.21654	3.42124	0.000623374	0.0247034
Mpp7	577.279	0.740984	0.190295	3.89387	9.86592e-05	0.00669703
Emb	288.178	0.743373	0.233069	3.18949	0.00142523	0.0432257
Tm2d1	289.399	0.743677	0.202535	3.67185	0.000240801	0.0128226
Coq9	1089	0.744433	0.170409	4.36849	1.25106e-05	0.00140863
9030617O03Rik	131.754	0.751113	0.239228	3.13974	0.00169098	0.0488592
Ccng1	1965.02	0.751985	0.203471	3.69578	0.000219215	0.0121484
Ube2l6	321.485	0.758072	0.215972	3.51005	0.000448023	0.0189382
Fam92b	41.9235	0.761115	0.234731	3.24249	0.00118488	0.0390749
Slit2	3509.05	0.761793	0.230008	3.31203	0.000926224	0.0327689
Gadd45a	255.974	0.76216	0.21487	3.54707	0.000389543	0.0174888
Rps19	8237.28	0.763325	0.211173	3.61469	0.00030071	0.0150217
Nxt2	924.531	0.765993	0.216378	3.54007	0.000400025	0.0178464
Enpp2	271.392	0.766939	0.214211	3.58029	0.000343215	0.0163946
Itga4	1115.67	0.772653	0.193033	4.0027	6.26228e-05	0.00488148
Rapgef4	631.496	0.774425	0.192761	4.01755	5.88074e-05	0.004635
Kank4os	91.0298	0.775422	0.220325	3.51944	0.000432462	0.0185932
Akap7	756.267	0.776801	0.201028	3.86414	0.000111483	0.00718914
Rmst	884.079	0.779	0.230788	3.37539	0.000737115	0.0279611
Irak4	84.0716	0.781978	0.241261	3.24121	0.00119022	0.0390749
Ctsl	3304.5	0.785581	0.180736	4.34657	1.38283e-05	0.00150909
Rassf4	785.541	0.785777	0.15035	5.22632	1.72917e-07	4.30381e-05
Slc26a1	118.877	0.789073	0.242532	3.25348	0.00114002	0.0382511
Churc1	387.107	0.79347	0.227844	3.48252	0.000496723	0.0206077
Nme3	1188.77	0.794127	0.184598	4.30192	1.69324e-05	0.00179269
Dlk1	4776.27	0.795819	0.24617	3.2328	0.00122584	0.0397055
2010111I01Rik	517.913	0.797005	0.177513	4.48984	7.12781e-06	0.000911012
Galnt18	340.927	0.797888	0.205746	3.87803	0.000105306	0.00684371
Pld5	88.2601	0.80359	0.250837	3.20364	0.00135704	0.0419512
Gcnt1	77.3462	0.803641	0.249008	3.22737	0.00124936	0.0398235
Irs4	530.917	0.804668	0.245716	3.27479	0.0010574	0.0363228
Ctbs	156.602	0.807284	0.243328	3.31768	0.000907694	0.0321936
Dkk3	939.07	0.814784	0.246193	3.30953	0.000934531	0.0329806
Pgm2	1136.69	0.815381	0.136926	5.9549	2.60239e-09	1.02556e-06
Ccdc160	154.47	0.816183	0.243268	3.35508	0.000793428	0.0293135
Ndn	12723.8	0.817808	0.203238	4.02388	5.72467e-05	0.0045372
Lck	134.461	0.81815	0.234933	3.48249	0.000496781	0.0206077
Rbm46	39.8161	0.825714	0.239647	3.44554	0.000569911	0.0229697
Plp1	309.028	0.826444	0.229091	3.6075	0.000309163	0.015336
Ankrd37	341.961	0.834777	0.225228	3.70637	0.000210251	0.0119792
Cox4i2	77.3605	0.838439	0.248698	3.37131	0.000748118	0.0280782
Lpar6	269.12	0.838817	0.204449	4.10283	4.08134e-05	0.00363423
Ggact	124.516	0.84375	0.252291	3.34436	0.000824729	0.0301557
Hhip	321.939	0.8448	0.228177	3.70239	0.000213578	0.0120239
Marveld3	82.9893	0.845791	0.252046	3.3557	0.000791648	0.0293135
Gpr50	95.147	0.845854	0.250445	3.3774	0.000731735	0.0279062
Bex2	14429.3	0.845913	0.179496	4.71273	2.44426e-06	0.000407961
Bnip3	530.312	0.845954	0.193861	4.36372	1.27868e-05	0.00141723
Hpcal1	581.369	0.849543	0.171299	4.95943	7.07021e-07	0.000141275
Use1	3292.23	0.851975	0.1285	6.63015	3.35343e-11	2.1625e-08
Dnajc12	160.873	0.852959	0.251381	3.3931	0.000691071	0.026776
Mb21d1	76.7834	0.853069	0.251439	3.39275	0.000691936	0.026776
Slfn5	74.6725	0.853332	0.249863	3.4152	0.000637354	0.0251171
Wdsub1	245.371	0.857452	0.226461	3.78631	0.000152898	0.00915261
Baiap2l1	36.1335	0.857945	0.238089	3.60346	0.000314007	0.015522
Cbln1	1072.28	0.858643	0.225041	3.81549	0.000135912	0.00834708
Tnfrsf22	172.105	0.873909	0.224635	3.89035	0.000100099	0.00674229
Trhde	364.956	0.875038	0.184628	4.73947	2.14281e-06	0.000361906
Cd38	48.984	0.877504	0.246643	3.55779	0.000373986	0.0171153
Hspa1a	73.2941	0.880168	0.250778	3.50975	0.000448525	0.0189382
Crispld1	157.839	0.884918	0.248132	3.56631	0.000362037	0.016785
Creb3l1	123.258	0.886692	0.248251	3.57176	0.000354591	0.0166576
Shh	942.471	0.892018	0.233757	3.816	0.000135632	0.00834708
Angpt2	172.472	0.894941	0.245766	3.64144	0.000271118	0.013933
Ctsh	194.05	0.895014	0.251329	3.56112	0.000369271	0.0170092
Thbs1	1746.22	0.907232	0.181742	4.99187	5.97969e-07	0.000121191
Aif1	38.7936	0.90839	0.237587	3.82339	0.000131629	0.00815469
Esm1	80.386	0.914526	0.247437	3.69599	0.000219033	0.0121484
Stamos	56.5588	0.923657	0.25205	3.66458	0.00024775	0.0130179
Ctgf	290.525	0.926329	0.216292	4.28277	1.8458e-05	0.00189756
Itpr2	347.168	0.928415	0.209299	4.43582	9.17209e-06	0.00112176
Sesn2	324.933	0.928563	0.203198	4.56974	4.88332e-06	0.000679213
Mrpl44	601.908	0.929925	0.206169	4.51051	6.4673e-06	0.000864348
Pcp4l1	184.186	0.93195	0.251668	3.7031	0.000212983	0.0120239
Pla2g16	316.596	0.935634	0.207819	4.50216	6.72674e-06	0.000883632
Atg4a	187.002	0.936645	0.239018	3.91873	8.90167e-05	0.00619059
Rps14	3982.44	0.943869	0.198244	4.76114	1.92504e-06	0.000332398
Lin28b	607.66	0.953646	0.19491	4.89274	9.94395e-07	0.000193253
Zfp52	88.5819	0.955143	0.249734	3.82465	0.000130959	0.00814873
Vegfa	1616.65	0.956	0.144581	6.61221	3.78631e-11	2.3355e-08
2410006H16Rik	2612.34	0.958579	0.216218	4.43338	9.2765e-06	0.00112484
Efhc2	55.0672	0.960049	0.252042	3.80909	0.00013948	0.0084927
Adamts9	211.808	0.961607	0.241746	3.97775	6.95696e-05	0.00523204
Mtap7d3	124.158	0.970144	0.251136	3.86302	0.000111993	0.00718931
Cd274	76.2904	0.971715	0.250617	3.8773	0.000105624	0.00684371
Fam212b	484.837	0.974571	0.249896	3.8999	9.62319e-05	0.00656366
Wnt8b	455.414	0.978208	0.251691	3.88654	0.000101683	0.00677263
Aga	204.663	0.979997	0.24934	3.93036	8.4819e-05	0.0061043
Ddx58	66.0269	0.987524	0.252288	3.91427	9.06795e-05	0.00627547
Hsd3b6	497.056	0.988124	0.241304	4.09493	4.22292e-05	0.00371834
Dnah5	208.925	0.991179	0.231847	4.27514	1.91014e-05	0.0019433
Snora28	36.459	0.992296	0.247855	4.00353	6.2405e-05	0.00488148
Fezf1	1808.56	0.994087	0.211195	4.70696	2.51441e-06	0.00041479
Hpse	53.3944	1.00018	0.251989	3.96916	7.21253e-05	0.00532938
A730017C20Rik	1792.62	1.01877	0.188966	5.39129	6.99549e-08	1.94598e-05
Perp	56.9495	1.01942	0.249101	4.09241	4.26921e-05	0.00371834
Ddx4	60.1169	1.03093	0.246256	4.18643	2.8337e-05	0.00266237
Arxes2	694.483	1.03251	0.176808	5.83976	5.22767e-09	1.85412e-06
Pla2g4e	78.0282	1.03331	0.251913	4.10185	4.09866e-05	0.00363423
Ebf3	3860.03	1.03516	0.163014	6.35015	2.15106e-10	1.16307e-07
Fbxo47	55.9395	1.04956	0.252287	4.16018	3.18004e-05	0.00294871
B130024G19Rik	233.876	1.05059	0.228242	4.60297	4.16515e-06	0.00060297
Cyct	88.6718	1.05207	0.225331	4.669	3.02667e-06	0.000477105
Pcsk6	132.666	1.05335	0.24226	4.34801	1.37381e-05	0.00150909
Grem2	110.666	1.0619	0.241741	4.39274	1.11932e-05	0.00130162
Pf4	116.85	1.06196	0.251921	4.21544	2.49289e-05	0.00239062
Emp2	100.873	1.06454	0.249058	4.27427	1.91768e-05	0.0019433
Nkx2-2	104.701	1.06572	0.236364	4.50882	6.51901e-06	0.000864348
Samd3	1102.14	1.08162	0.251626	4.29852	1.71945e-05	0.00180695
Lhx1	647.271	1.0825	0.252195	4.29231	1.76824e-05	0.00184456
Sorcs3	815.981	1.09426	0.155911	7.01845	2.24335e-12	1.76813e-09
Unc5c	1419.89	1.09709	0.238493	4.6001	4.2228e-06	0.00060514
Slc38a6	174.845	1.10327	0.251812	4.38133	1.17957e-05	0.00136054
Calcr	145.066	1.10661	0.246365	4.49176	7.06378e-06	0.000911012
Col1a2	251.867	1.10678	0.212199	5.21575	1.83074e-07	4.47807e-05
Nhlh2	1632.19	1.11883	0.208774	5.35906	8.36555e-08	2.23928e-05
Sim1	722.233	1.1244	0.251239	4.47542	7.62602e-06	0.000965985
Hba-x	944.064	1.1344	0.225877	5.02219	5.10848e-07	0.000105035
Palm3	257.063	1.13575	0.225946	5.02663	4.99162e-07	0.000104337
Hpgds	150.64	1.13859	0.252033	4.51764	6.25336e-06	0.000844919
Ddx26b	516.648	1.15443	0.17035	6.77685	1.22821e-11	8.29742e-09
Pstpip2	104.03	1.15799	0.250601	4.62087	3.82135e-06	0.000570668
Arhgap28	276.718	1.16764	0.225379	5.18077	2.20969e-07	5.23687e-05
Kcnj2	191.027	1.17178	0.227628	5.14777	2.63603e-07	6.03183e-05
Mcidas	66.8053	1.19054	0.249642	4.769	1.85143e-06	0.000324275
Ifnlr1	61.3072	1.20791	0.252288	4.78782	1.68603e-06	0.000298997
Il11ra1	146.649	1.2081	0.247287	4.88542	1.03209e-06	0.000197869
Otp	760.585	1.21002	0.249006	4.85939	1.17747e-06	0.000222729
Id3	1040.71	1.23102	0.220037	5.59458	2.2115e-08	7.13059e-06
Apln	576.831	1.24779	0.17152	7.27488	3.46725e-13	2.89352e-10
Dach2	409.966	1.28686	0.205589	6.25942	3.86415e-10	1.95788e-07
Mab21l2	569.378	1.30287	0.252293	5.16411	2.41592e-07	5.61879e-05
Ooep	218.131	1.30446	0.239113	5.45541	4.88594e-08	1.41463e-05
Zfp941	929.104	1.30943	0.160711	8.14772	3.70857e-16	4.38446e-13
Lrp2	1494.27	1.32877	0.207802	6.39442	1.6116e-10	9.14551e-08
Tex15	252.744	1.35233	0.237538	5.69314	1.24726e-08	4.21307e-06
Akr1c13	263.637	1.37611	0.250826	5.48631	4.10426e-08	1.21307e-05
1700007K13Rik	70.4349	1.39355	0.251786	5.53467	3.11817e-08	9.41224e-06
Uncx	2660.93	1.49008	0.231363	6.44046	1.19108e-10	7.04078e-08
Lhx5	2492.48	1.50817	0.24358	6.19166	5.9532e-10	2.72445e-07
Fmr1nb	56.824	1.69106	0.244944	6.90387	5.06037e-12	3.58957e-09
Calb2	822.211	1.71627	0.182221	9.41862	4.57046e-21	1.08068e-17
Eda2r	318.881	1.78588	0.200237	8.91885	4.71174e-19	8.35569e-16
Yy2	355.781	1.81574	0.221536	8.19614	2.48225e-16	3.52157e-13
Rps4l	2635.44	1.91834	0.161657	11.8667	1.76293e-32	8.3369e-29
Rnf17	98.0242	1.9758	0.252243	7.83293	4.76631e-15	4.82998e-12
Gsta4	782.036	2.07049	0.244886	8.45493	2.79255e-17	4.402e-14
Gm364	193.423	2.50616	0.252083	9.94184	2.73733e-23	9.70862e-20
