# Supplementary material for: Autism risk gene POGZ promotes chromatin accessibility and expression of clustered synaptic genes
Source: Cell Rep. Author manuscript; Available in PMC 2022 Sep 26. (PMC9512081; doi:10.1016/j.celrep.2021.110089)
Supplement: supplemental Table 4 [file NIHMS1835097-supplement-supplemental_Table_4.xlsx]

## Sheet: DE genes P0 cortex HET
GeneID	Base mean	log2(FC)	StdErr	Wald-Stats	P-value	P-adj
Plxnd1	856.49	-0.703644	0.112333	-6.26392	3.75415e-10	1.35074e-06
Bcl11b	991.919	-0.604221	0.113062	-5.34415	9.08438e-08	0.000108952
Foxp1	1328.32	-0.572804	0.118102	-4.85008	1.23413e-06	0.000888082
Klhl13	665.686	-0.518242	0.129079	-4.01491	5.94673e-05	0.0213963
Gng7	1443.6	-0.4983	0.0915881	-5.44066	5.30822e-08	9.54949e-05
Akap9	737	-0.469461	0.106882	-4.39232	1.12146e-05	0.00504379
Slc6a1	805.604	-0.468144	0.103529	-4.52185	6.13016e-06	0.0031509
Ptprz1	1802.83	-0.453049	0.118413	-3.82602	0.000130233	0.0334699
Ppp1r1b	931.536	-0.439993	0.102118	-4.30869	1.64227e-05	0.00656543
Grik3	808.308	-0.421826	0.1145	-3.68407	0.000229539	0.0403409
Ncoa1	782.27	-0.417951	0.110045	-3.79799	0.000145872	0.0345025
Epha4	1165.41	-0.371976	0.1014	-3.66842	0.000244052	0.0403409
Rgs4	856.34	-0.359721	0.0986947	-3.64479	0.000267615	0.0403409
Chd3	3782.25	-0.357902	0.0929879	-3.84891	0.000118647	0.0334699
Islr2	6695.91	-0.323086	0.082302	-3.92561	8.65097e-05	0.0282966
Thra	12425.4	-0.298998	0.0779904	-3.83378	0.000126188	0.0334699
Uba52	3220.57	0.361472	0.0985973	3.66615	0.000246234	0.0403409
Rps5	14393.2	0.369993	0.104079	3.55493	0.000378075	0.0434205
Ndufb6	1003.95	0.384502	0.107437	3.57887	0.00034508	0.0413866
Gstm5	1398.63	0.386689	0.107873	3.58468	0.000337495	0.0413866
Eef1b2	8407.67	0.386707	0.107586	3.5944	0.000325135	0.0413866
Tmem120a	778.804	0.387326	0.103937	3.72656	0.000194114	0.0388013
Rps15	6224.96	0.388823	0.109548	3.54936	0.000386175	0.0434205
Polr1d	1214.99	0.391806	0.107539	3.64337	0.000269089	0.0403409
Rplp1	10336.5	0.393904	0.105533	3.73252	0.000189574	0.0388013
Rps16	1969.75	0.403679	0.110611	3.64953	0.000262719	0.0403409
Nme2	4047.61	0.405118	0.10702	3.78545	0.00015343	0.0345025
Rpl32	5296.16	0.407752	0.115719	3.52363	0.000425681	0.0464121
Atp5e	2533.02	0.411343	0.113494	3.62437	0.000289667	0.0413866
Rpl36a	1932.96	0.414263	0.11513	3.59821	0.000320414	0.0413866
Rps27a	2277.29	0.447692	0.123918	3.61279	0.000302917	0.0413866
A730017C20Rik	839.789	0.465987	0.100951	4.61597	3.91272e-06	0.00234632
Lars2	3865.09	0.483883	0.094711	5.10905	3.2379e-07	0.000291249

## Sheet: DE genes P10 mPFC HET
GeneID	Base mean	log2(FC)	StdErr	Wald-Stats	P-value	P-adj
Rec8	90.7024	-0.533862	0.0835613	-6.38887	1.67119e-10	3.24262e-06
Maob	673.222	0.332995	0.0729112	4.56713	4.94438e-06	0.023984
Fmr1nb	19.8055	0.344896	0.0604145	5.70882	1.13763e-08	7.35781e-05
Dach2	232.5	0.531927	0.0859207	6.1909	5.98202e-10	5.80346e-06

## Sheet: DE genes P28 mPFC HET
GeneID	Base mean	log2(FC)	StdErr	Wald-Stats	P-value	P-adj
Tmsb10	3081.07	-0.688513	0.0985086	-6.98937	2.76126e-12	2.97001e-08
Reep6	379.205	-0.682065	0.110105	-6.19469	5.83987e-10	3.14068e-06
Adnp	223.66	-0.638709	0.124366	-5.13574	2.81033e-07	0.000813901
Myl9	152.388	-0.51521	0.121527	-4.23945	2.24065e-05	0.013837
Ptbp1	337.728	-0.50809	0.112381	-4.52113	6.15112e-06	0.0110269
Wipf3	2884.59	-0.493568	0.0963667	-5.12177	3.02678e-07	0.000813901
H1fx	528.792	-0.484454	0.108316	-4.47262	7.7268e-06	0.0112669
Penk	1016.74	-0.479934	0.112401	-4.26983	1.95621e-05	0.013837
Pop4	237.397	-0.473032	0.118256	-4.00007	6.33245e-05	0.0243256
Tshz2	1243.12	-0.457267	0.102688	-4.45296	8.46951e-06	0.0112669
Prrt1	2810.62	-0.446977	0.110227	-4.05505	5.01235e-05	0.0224637
Gm1673	407.548	-0.437915	0.105401	-4.15474	3.25658e-05	0.0175139
Alyref	459.266	-0.432086	0.112529	-3.83976	0.000123153	0.0399282
Sall1	467.486	-0.428063	0.113082	-3.7854	0.000153459	0.0460885
Snrpf	475.454	-0.424582	0.10421	-4.0743	4.61537e-05	0.0215839
Bri3	528.855	-0.416934	0.0987532	-4.22198	2.4217e-05	0.013837
Rpl36	1481.05	-0.406627	0.0941232	-4.32015	1.55923e-05	0.013837
Zfp36l1	639.959	-0.390009	0.101731	-3.83373	0.000126214	0.0399282
Fbrsl1	1329.34	-0.38415	0.101516	-3.78411	0.000154257	0.0460885
Hcfc1r1	1939.93	-0.382005	0.0903415	-4.22846	2.35301e-05	0.013837
Gnai2	2775.76	-0.344133	0.075902	-4.53391	5.79021e-06	0.0110269
Sox9	1405.68	-0.338004	0.0900041	-3.75543	0.000173042	0.0489801
Calcoco1	1346.82	-0.336324	0.08136	-4.13378	3.56853e-05	0.0182777
Zfp362	874.732	-0.328785	0.0874854	-3.75817	0.000171162	0.0489801
Phyhipl	3868.11	-0.321082	0.0817277	-3.92868	8.54146e-05	0.030624
Ptms	11033.3	-0.312188	0.0715421	-4.3637	1.2788e-05	0.0137548
Foxg1	4039.57	-0.305548	0.0755692	-4.04329	5.27067e-05	0.0226765
Nfix	17226.4	-0.298348	0.074071	-4.02786	5.62857e-05	0.0228759
Mta1	2001.2	-0.291791	0.0759662	-3.84107	0.000122499	0.0399282
Actr2	3408.01	0.279588	0.0694947	4.02316	5.74236e-05	0.0228759
Pafah1b1	6904.26	0.301519	0.0774748	3.89184	9.94888e-05	0.0345194
Clasp2	4761.44	0.303592	0.0685323	4.4299	9.42747e-06	0.0112669
Rhot1	1026.64	0.316048	0.0843893	3.74512	0.000180305	0.0497273
Fam126b	1685.87	0.31841	0.0733856	4.33887	1.43217e-05	0.013837
Eif5	2166.34	0.378794	0.0888008	4.26566	1.99309e-05	0.013837
Ugp2	620.344	0.39022	0.0949294	4.11063	3.94575e-05	0.0192911
Slc5a3	649.471	0.424302	0.0998653	4.24874	2.14972e-05	0.013837
Pvt1	186.623	0.501293	0.118793	4.21989	2.44425e-05	0.013837
Scn7a	98.5935	0.503158	0.126174	3.9878	6.66887e-05	0.0247346
