# Supplementary material for: Autism risk gene POGZ promotes chromatin accessibility and expression of clustered synaptic genes
Source: Cell Rep. Author manuscript; Available in PMC 2022 Sep 26. (PMC9512081; doi:10.1016/j.celrep.2021.110089)
Supplement: supplemental table 3 [file NIHMS1835097-supplement-supplemental_table_3.xlsx]

## Sheet: wt specific atac ctx
WT	27699070	27699308	atac_cx_ko_pogz_merged_vs_atac_cx_wt_pogz_merged_cond2_1	25.4123
chr1	28082585	28082788	atac_cx_ko_pogz_merged_vs_atac_cx_wt_pogz_merged_cond2_2	14.1595
chr1	28201804	28201962	atac_cx_ko_pogz_merged_vs_atac_cx_wt_pogz_merged_cond2_3	27.1483
chr1	28271097	28271397	atac_cx_ko_pogz_merged_vs_atac_cx_wt_pogz_merged_cond2_4	39.9593
chr1	28697692	28697985	atac_cx_ko_pogz_merged_vs_atac_cx_wt_pogz_merged_cond2_5	13.6203
chr1	28734656	28734836	atac_cx_ko_pogz_merged_vs_atac_cx_wt_pogz_merged_cond2_6	29.1575
chr1	29273988	29274410	atac_cx_ko_pogz_merged_vs_atac_cx_wt_pogz_merged_cond2_7	35.2846
chr1	30065571	30066088	atac_cx_ko_pogz_merged_vs_atac_cx_wt_pogz_merged_cond2_8	8.31529
chr1	30117608	30117938	atac_cx_ko_pogz_merged_vs_atac_cx_wt_pogz_merged_cond2_9	10.52
chr1	31693513	31693713	atac_cx_ko_pogz_merged_vs_atac_cx_wt_pogz_merged_cond2_10	11.8753
chr1	31693814	31694107	atac_cx_ko_pogz_merged_vs_atac_cx_wt_pogz_merged_cond2_11	13.3673
chr1	32420396	32420694	atac_cx_ko_pogz_merged_vs_atac_cx_wt_pogz_merged_cond2_12	10.398
chr1	48589813	48590013	atac_cx_ko_pogz_merged_vs_atac_cx_wt_pogz_merged_cond2_13	6.47719
chr1	62262343	62262565	atac_cx_ko_pogz_merged_vs_atac_cx_wt_pogz_merged_cond2_14	4.72487
chr1	91586082	91586306	atac_cx_ko_pogz_merged_vs_atac_cx_wt_pogz_merged_cond2_15	4.77185
chr1	109180201	109180535	atac_cx_ko_pogz_merged_vs_atac_cx_wt_pogz_merged_cond2_16	11.0539
chr1	110424123	110424313	atac_cx_ko_pogz_merged_vs_atac_cx_wt_pogz_merged_cond2_17	5.28087
chr1	110693664	110694291	atac_cx_ko_pogz_merged_vs_atac_cx_wt_pogz_merged_cond2_18	11.6894
chr1	110696779	110696983	atac_cx_ko_pogz_merged_vs_atac_cx_wt_pogz_merged_cond2_19	8.17164
chr1	110871304	110871777	atac_cx_ko_pogz_merged_vs_atac_cx_wt_pogz_merged_cond2_20	17.022
chr1	111409291	111409495	atac_cx_ko_pogz_merged_vs_atac_cx_wt_pogz_merged_cond2_21	6.19159
chr1	112502514	112502681	atac_cx_ko_pogz_merged_vs_atac_cx_wt_pogz_merged_cond2_22	20.1034
chr1	114275292	114275448	atac_cx_ko_pogz_merged_vs_atac_cx_wt_pogz_merged_cond2_23	6.00727
chr1	114313374	114313622	atac_cx_ko_pogz_merged_vs_atac_cx_wt_pogz_merged_cond2_24	6.10644
chr1	114335751	114336192	atac_cx_ko_pogz_merged_vs_atac_cx_wt_pogz_merged_cond2_25	14.2595
chr1	115309541	115309728	atac_cx_ko_pogz_merged_vs_atac_cx_wt_pogz_merged_cond2_26	4.25331
chr1	146279072	146279248	atac_cx_ko_pogz_merged_vs_atac_cx_wt_pogz_merged_cond2_27	4.58699
chr1	146349455	146349646	atac_cx_ko_pogz_merged_vs_atac_cx_wt_pogz_merged_cond2_28	4.21196
chr1	150537325	150537532	atac_cx_ko_pogz_merged_vs_atac_cx_wt_pogz_merged_cond2_29	4.111
chr1	151046070	151046378	atac_cx_ko_pogz_merged_vs_atac_cx_wt_pogz_merged_cond2_30	5.41097
chr1	151252532	151252763	atac_cx_ko_pogz_merged_vs_atac_cx_wt_pogz_merged_cond2_31	14.9129
chr1	178874171	178874324	atac_cx_ko_pogz_merged_vs_atac_cx_wt_pogz_merged_cond2_32	5.71985
chr10	100836691	100836859	atac_cx_ko_pogz_merged_vs_atac_cx_wt_pogz_merged_cond2_33	3.46044
chr10	101706565	101706789	atac_cx_ko_pogz_merged_vs_atac_cx_wt_pogz_merged_cond2_34	3.79355
chr11	77769919	77770081	atac_cx_ko_pogz_merged_vs_atac_cx_wt_pogz_merged_cond2_35	3.47927
chr11	95378561	95378725	atac_cx_ko_pogz_merged_vs_atac_cx_wt_pogz_merged_cond2_36	3.38633
chr11	97435356	97435520	atac_cx_ko_pogz_merged_vs_atac_cx_wt_pogz_merged_cond2_37	3.76119
chr11	113381859	113382043	atac_cx_ko_pogz_merged_vs_atac_cx_wt_pogz_merged_cond2_38	5.61371
chr11	116783661	116783974	atac_cx_ko_pogz_merged_vs_atac_cx_wt_pogz_merged_cond2_39	3.6567
chr11	118189013	118189197	atac_cx_ko_pogz_merged_vs_atac_cx_wt_pogz_merged_cond2_40	3.90754
chr11	118816345	118816539	atac_cx_ko_pogz_merged_vs_atac_cx_wt_pogz_merged_cond2_41	4.6865
chr11	120098707	120098861	atac_cx_ko_pogz_merged_vs_atac_cx_wt_pogz_merged_cond2_42	9.17242
chr11	120120869	120121027	atac_cx_ko_pogz_merged_vs_atac_cx_wt_pogz_merged_cond2_43	4.78832
chr12	27320731	27320972	atac_cx_ko_pogz_merged_vs_atac_cx_wt_pogz_merged_cond2_44	5.27203
chr12	49979199	49979489	atac_cx_ko_pogz_merged_vs_atac_cx_wt_pogz_merged_cond2_45	9.57569
chr12	49979693	49979897	atac_cx_ko_pogz_merged_vs_atac_cx_wt_pogz_merged_cond2_46	20.9934
chr12	61901858	61902030	atac_cx_ko_pogz_merged_vs_atac_cx_wt_pogz_merged_cond2_47	18.1484
chr12	61922035	61922417	atac_cx_ko_pogz_merged_vs_atac_cx_wt_pogz_merged_cond2_48	5.21837
chr12	62423213	62423407	atac_cx_ko_pogz_merged_vs_atac_cx_wt_pogz_merged_cond2_49	8.19656
chr12	62623013	62623205	atac_cx_ko_pogz_merged_vs_atac_cx_wt_pogz_merged_cond2_50	9.38266
chr12	62623913	62624372	atac_cx_ko_pogz_merged_vs_atac_cx_wt_pogz_merged_cond2_51	3.93111
chr12	62627332	62627569	atac_cx_ko_pogz_merged_vs_atac_cx_wt_pogz_merged_cond2_52	8.18781
chr12	94666483	94666689	atac_cx_ko_pogz_merged_vs_atac_cx_wt_pogz_merged_cond2_53	10.8797
chr12	97198782	97198981	atac_cx_ko_pogz_merged_vs_atac_cx_wt_pogz_merged_cond2_54	4.41578
chr12	97313709	97313878	atac_cx_ko_pogz_merged_vs_atac_cx_wt_pogz_merged_cond2_55	4.75383
chr12	97352808	97353742	atac_cx_ko_pogz_merged_vs_atac_cx_wt_pogz_merged_cond2_56	8.23539
chr12	97380013	97380239	atac_cx_ko_pogz_merged_vs_atac_cx_wt_pogz_merged_cond2_57	5.77579
chr12	104614821	104614988	atac_cx_ko_pogz_merged_vs_atac_cx_wt_pogz_merged_cond2_58	4.08103
chr14	46262627	46262782	atac_cx_ko_pogz_merged_vs_atac_cx_wt_pogz_merged_cond2_59	4.67093
chr14	63044269	63044503	atac_cx_ko_pogz_merged_vs_atac_cx_wt_pogz_merged_cond2_60	4.26082
chr14	108243862	108244084	atac_cx_ko_pogz_merged_vs_atac_cx_wt_pogz_merged_cond2_61	8.19595
chr14	108244557	108244793	atac_cx_ko_pogz_merged_vs_atac_cx_wt_pogz_merged_cond2_62	9.18603
chr14	108244897	108245253	atac_cx_ko_pogz_merged_vs_atac_cx_wt_pogz_merged_cond2_63	16.8244
chr14	108421325	108421630	atac_cx_ko_pogz_merged_vs_atac_cx_wt_pogz_merged_cond2_64	10.5055
chr14	108802662	108802905	atac_cx_ko_pogz_merged_vs_atac_cx_wt_pogz_merged_cond2_65	10.9119
chr14	108804143	108804715	atac_cx_ko_pogz_merged_vs_atac_cx_wt_pogz_merged_cond2_66	13.5001
chr14	109832094	109832689	atac_cx_ko_pogz_merged_vs_atac_cx_wt_pogz_merged_cond2_67	17.0643
chr14	110062803	110063198	atac_cx_ko_pogz_merged_vs_atac_cx_wt_pogz_merged_cond2_68	12.4218
chr14	110067387	110067550	atac_cx_ko_pogz_merged_vs_atac_cx_wt_pogz_merged_cond2_69	10.9875
chr14	110107844	110108250	atac_cx_ko_pogz_merged_vs_atac_cx_wt_pogz_merged_cond2_70	14.4091
chr14	110446985	110447193	atac_cx_ko_pogz_merged_vs_atac_cx_wt_pogz_merged_cond2_71	11.482
chr14	110868265	110868431	atac_cx_ko_pogz_merged_vs_atac_cx_wt_pogz_merged_cond2_72	14.3859
chr14	111472847	111473001	atac_cx_ko_pogz_merged_vs_atac_cx_wt_pogz_merged_cond2_73	6.91467
chr14	111525382	111525564	atac_cx_ko_pogz_merged_vs_atac_cx_wt_pogz_merged_cond2_74	10.9342
chr14	111648941	111649091	atac_cx_ko_pogz_merged_vs_atac_cx_wt_pogz_merged_cond2_75	6.08959
chr14	111652410	111652752	atac_cx_ko_pogz_merged_vs_atac_cx_wt_pogz_merged_cond2_76	11.9795
chr14	112553214	112553398	atac_cx_ko_pogz_merged_vs_atac_cx_wt_pogz_merged_cond2_77	4.36674
chr14	113411966	113412170	atac_cx_ko_pogz_merged_vs_atac_cx_wt_pogz_merged_cond2_78	4.0652
chr14	113830493	113830710	atac_cx_ko_pogz_merged_vs_atac_cx_wt_pogz_merged_cond2_79	6.88962
chr14	113868402	113868563	atac_cx_ko_pogz_merged_vs_atac_cx_wt_pogz_merged_cond2_80	5.8094
chr15	15049883	15050174	atac_cx_ko_pogz_merged_vs_atac_cx_wt_pogz_merged_cond2_81	7.51312
chr15	17286925	17287111	atac_cx_ko_pogz_merged_vs_atac_cx_wt_pogz_merged_cond2_82	10.281
chr15	20019404	20019567	atac_cx_ko_pogz_merged_vs_atac_cx_wt_pogz_merged_cond2_83	4.62868
chr15	23951987	23952141	atac_cx_ko_pogz_merged_vs_atac_cx_wt_pogz_merged_cond2_84	11.0575
chr15	23970644	23970816	atac_cx_ko_pogz_merged_vs_atac_cx_wt_pogz_merged_cond2_85	5.67435
chr15	32101732	32101896	atac_cx_ko_pogz_merged_vs_atac_cx_wt_pogz_merged_cond2_86	3.37872
chr15	78214813	78215000	atac_cx_ko_pogz_merged_vs_atac_cx_wt_pogz_merged_cond2_87	3.78699
chr16	61138056	61138242	atac_cx_ko_pogz_merged_vs_atac_cx_wt_pogz_merged_cond2_88	13.9163
chr16	61850224	61850404	atac_cx_ko_pogz_merged_vs_atac_cx_wt_pogz_merged_cond2_89	11.7158
chr16	62327280	62327516	atac_cx_ko_pogz_merged_vs_atac_cx_wt_pogz_merged_cond2_90	9.0415
chr16	62327619	62327879	atac_cx_ko_pogz_merged_vs_atac_cx_wt_pogz_merged_cond2_91	4.86292
chr16	62355297	62356136	atac_cx_ko_pogz_merged_vs_atac_cx_wt_pogz_merged_cond2_92	18.3758
chr16	62406359	62406572	atac_cx_ko_pogz_merged_vs_atac_cx_wt_pogz_merged_cond2_93	12.6025
chr16	62407457	62407911	atac_cx_ko_pogz_merged_vs_atac_cx_wt_pogz_merged_cond2_94	13.8844
chr16	62459959	62460244	atac_cx_ko_pogz_merged_vs_atac_cx_wt_pogz_merged_cond2_95	10.3677
chr16	62468838	62469130	atac_cx_ko_pogz_merged_vs_atac_cx_wt_pogz_merged_cond2_96	8.61969
chr16	62653750	62653953	atac_cx_ko_pogz_merged_vs_atac_cx_wt_pogz_merged_cond2_97	5.27004
chr16	79641320	79641565	atac_cx_ko_pogz_merged_vs_atac_cx_wt_pogz_merged_cond2_98	14.5698
chr16	79718594	79718751	atac_cx_ko_pogz_merged_vs_atac_cx_wt_pogz_merged_cond2_99	4.65712
chr16	80266421	80266617	atac_cx_ko_pogz_merged_vs_atac_cx_wt_pogz_merged_cond2_100	6.93574
chr16	80272866	80273250	atac_cx_ko_pogz_merged_vs_atac_cx_wt_pogz_merged_cond2_101	6.03638
chr16	81968703	81968872	atac_cx_ko_pogz_merged_vs_atac_cx_wt_pogz_merged_cond2_102	5.32349
chr16	82661337	82661725	atac_cx_ko_pogz_merged_vs_atac_cx_wt_pogz_merged_cond2_103	14.3877
chr16	83420951	83421215	atac_cx_ko_pogz_merged_vs_atac_cx_wt_pogz_merged_cond2_104	14.3288
chr16	84042259	84042628	atac_cx_ko_pogz_merged_vs_atac_cx_wt_pogz_merged_cond2_105	4.38845
chr17	35211053	35211208	atac_cx_ko_pogz_merged_vs_atac_cx_wt_pogz_merged_cond2_106	3.37338
chr17	77498482	77498674	atac_cx_ko_pogz_merged_vs_atac_cx_wt_pogz_merged_cond2_107	11.9581
chr18	43049577	43049785	atac_cx_ko_pogz_merged_vs_atac_cx_wt_pogz_merged_cond2_108	4.4672
chr18	53628509	53628675	atac_cx_ko_pogz_merged_vs_atac_cx_wt_pogz_merged_cond2_109	3.55381
chr18	75532037	75532191	atac_cx_ko_pogz_merged_vs_atac_cx_wt_pogz_merged_cond2_110	10.2897
chr18	78727979	78728168	atac_cx_ko_pogz_merged_vs_atac_cx_wt_pogz_merged_cond2_111	3.82015
chr18	88267481	88267729	atac_cx_ko_pogz_merged_vs_atac_cx_wt_pogz_merged_cond2_112	5.03064
chr18	88312415	88312785	atac_cx_ko_pogz_merged_vs_atac_cx_wt_pogz_merged_cond2_113	6.073
chr2	28716794	28716973	atac_cx_ko_pogz_merged_vs_atac_cx_wt_pogz_merged_cond2_114	3.46971
chr2	32437123	32437301	atac_cx_ko_pogz_merged_vs_atac_cx_wt_pogz_merged_cond2_115	8.54981
chr2	83006131	83006284	atac_cx_ko_pogz_merged_vs_atac_cx_wt_pogz_merged_cond2_116	4.3483
chr2	98194434	98194615	atac_cx_ko_pogz_merged_vs_atac_cx_wt_pogz_merged_cond2_117	7.73752
chr2	99311183	99311480	atac_cx_ko_pogz_merged_vs_atac_cx_wt_pogz_merged_cond2_118	3.92385
chr2	111566910	111567252	atac_cx_ko_pogz_merged_vs_atac_cx_wt_pogz_merged_cond2_119	10.6849
chr2	167142664	167142849	atac_cx_ko_pogz_merged_vs_atac_cx_wt_pogz_merged_cond2_120	4.29773
chr3	6865884	6866097	atac_cx_ko_pogz_merged_vs_atac_cx_wt_pogz_merged_cond2_121	4.26273
chr3	10575272	10575519	atac_cx_ko_pogz_merged_vs_atac_cx_wt_pogz_merged_cond2_122	5.43596
chr3	22714773	22714954	atac_cx_ko_pogz_merged_vs_atac_cx_wt_pogz_merged_cond2_123	3.7175
chr3	22828797	22829261	atac_cx_ko_pogz_merged_vs_atac_cx_wt_pogz_merged_cond2_124	11.0004
chr3	22900002	22900316	atac_cx_ko_pogz_merged_vs_atac_cx_wt_pogz_merged_cond2_125	18.341
chr3	23013553	23013878	atac_cx_ko_pogz_merged_vs_atac_cx_wt_pogz_merged_cond2_126	11.6633
chr3	23491506	23491689	atac_cx_ko_pogz_merged_vs_atac_cx_wt_pogz_merged_cond2_127	9.35409
chr3	41958925	41959116	atac_cx_ko_pogz_merged_vs_atac_cx_wt_pogz_merged_cond2_128	4.87934
chr3	42017213	42017445	atac_cx_ko_pogz_merged_vs_atac_cx_wt_pogz_merged_cond2_129	7.00065
chr3	42031690	42032214	atac_cx_ko_pogz_merged_vs_atac_cx_wt_pogz_merged_cond2_130	10.4428
chr3	42634435	42634618	atac_cx_ko_pogz_merged_vs_atac_cx_wt_pogz_merged_cond2_131	23.2209
chr3	42696020	42696547	atac_cx_ko_pogz_merged_vs_atac_cx_wt_pogz_merged_cond2_132	13.3407
chr3	42699819	42700034	atac_cx_ko_pogz_merged_vs_atac_cx_wt_pogz_merged_cond2_133	6.68791
chr3	42712300	42712669	atac_cx_ko_pogz_merged_vs_atac_cx_wt_pogz_merged_cond2_134	12.0436
chr3	42781081	42781291	atac_cx_ko_pogz_merged_vs_atac_cx_wt_pogz_merged_cond2_135	48.5356
chr3	70665261	70665499	atac_cx_ko_pogz_merged_vs_atac_cx_wt_pogz_merged_cond2_136	13.3766
chr3	70677521	70678376	atac_cx_ko_pogz_merged_vs_atac_cx_wt_pogz_merged_cond2_137	13.3563
chr3	70678629	70678910	atac_cx_ko_pogz_merged_vs_atac_cx_wt_pogz_merged_cond2_138	4.04085
chr3	71394795	71395113	atac_cx_ko_pogz_merged_vs_atac_cx_wt_pogz_merged_cond2_139	9.78618
chr3	73147209	73147370	atac_cx_ko_pogz_merged_vs_atac_cx_wt_pogz_merged_cond2_140	3.80867
chr3	74543729	74543961	atac_cx_ko_pogz_merged_vs_atac_cx_wt_pogz_merged_cond2_141	25.2232
chr3	74882834	74883315	atac_cx_ko_pogz_merged_vs_atac_cx_wt_pogz_merged_cond2_142	18.4371
chr3	74889733	74890116	atac_cx_ko_pogz_merged_vs_atac_cx_wt_pogz_merged_cond2_143	46.3308
chr3	74908904	74909062	atac_cx_ko_pogz_merged_vs_atac_cx_wt_pogz_merged_cond2_144	28.7797
chr3	74940263	74940421	atac_cx_ko_pogz_merged_vs_atac_cx_wt_pogz_merged_cond2_145	4.41043
chr3	74968872	74969060	atac_cx_ko_pogz_merged_vs_atac_cx_wt_pogz_merged_cond2_146	9.66288
chr3	75199563	75199784	atac_cx_ko_pogz_merged_vs_atac_cx_wt_pogz_merged_cond2_147	4.8107
chr3	75878059	75878747	atac_cx_ko_pogz_merged_vs_atac_cx_wt_pogz_merged_cond2_148	5.25727
chr3	76271281	76271688	atac_cx_ko_pogz_merged_vs_atac_cx_wt_pogz_merged_cond2_149	11.1021
chr3	76272022	76272492	atac_cx_ko_pogz_merged_vs_atac_cx_wt_pogz_merged_cond2_150	5.43188
chr3	76458120	76458546	atac_cx_ko_pogz_merged_vs_atac_cx_wt_pogz_merged_cond2_151	12.5748
chr4	17429567	17429823	atac_cx_ko_pogz_merged_vs_atac_cx_wt_pogz_merged_cond2_152	4.65094
chr4	17562846	17563557	atac_cx_ko_pogz_merged_vs_atac_cx_wt_pogz_merged_cond2_153	13.9661
chr4	37335283	37335451	atac_cx_ko_pogz_merged_vs_atac_cx_wt_pogz_merged_cond2_154	6.19698
chr4	37493108	37493307	atac_cx_ko_pogz_merged_vs_atac_cx_wt_pogz_merged_cond2_155	13.3862
chr4	38171594	38171761	atac_cx_ko_pogz_merged_vs_atac_cx_wt_pogz_merged_cond2_156	12.9368
chr4	38873924	38874101	atac_cx_ko_pogz_merged_vs_atac_cx_wt_pogz_merged_cond2_157	11.8364
chr4	39291918	39292109	atac_cx_ko_pogz_merged_vs_atac_cx_wt_pogz_merged_cond2_158	3.869
chr4	39873006	39873546	atac_cx_ko_pogz_merged_vs_atac_cx_wt_pogz_merged_cond2_159	8.30272
chr4	51991994	51992153	atac_cx_ko_pogz_merged_vs_atac_cx_wt_pogz_merged_cond2_160	3.67607
chr4	52130824	52130978	atac_cx_ko_pogz_merged_vs_atac_cx_wt_pogz_merged_cond2_161	3.3883
chr4	52131728	52131893	atac_cx_ko_pogz_merged_vs_atac_cx_wt_pogz_merged_cond2_162	3.97057
chr4	77723485	77723710	atac_cx_ko_pogz_merged_vs_atac_cx_wt_pogz_merged_cond2_163	6.72167
chr4	77728753	77728909	atac_cx_ko_pogz_merged_vs_atac_cx_wt_pogz_merged_cond2_164	8.08508
chr4	77814382	77814657	atac_cx_ko_pogz_merged_vs_atac_cx_wt_pogz_merged_cond2_165	4.53492
chr4	78910977	78911303	atac_cx_ko_pogz_merged_vs_atac_cx_wt_pogz_merged_cond2_166	30.3073
chr4	78956088	78956484	atac_cx_ko_pogz_merged_vs_atac_cx_wt_pogz_merged_cond2_167	22.1448
chr4	79176924	79177470	atac_cx_ko_pogz_merged_vs_atac_cx_wt_pogz_merged_cond2_168	21.6391
chr4	79178388	79178634	atac_cx_ko_pogz_merged_vs_atac_cx_wt_pogz_merged_cond2_169	12.8096
chr4	79693934	79694137	atac_cx_ko_pogz_merged_vs_atac_cx_wt_pogz_merged_cond2_170	14.2331
chr4	79848201	79848477	atac_cx_ko_pogz_merged_vs_atac_cx_wt_pogz_merged_cond2_171	7.64765
chr4	79849878	79850115	atac_cx_ko_pogz_merged_vs_atac_cx_wt_pogz_merged_cond2_172	14.1668
chr4	82637941	82638141	atac_cx_ko_pogz_merged_vs_atac_cx_wt_pogz_merged_cond2_173	4.12622
chr4	92063317	92063700	atac_cx_ko_pogz_merged_vs_atac_cx_wt_pogz_merged_cond2_174	7.03433
chr4	92208819	92209178	atac_cx_ko_pogz_merged_vs_atac_cx_wt_pogz_merged_cond2_175	8.00518
chr4	93234771	93234929	atac_cx_ko_pogz_merged_vs_atac_cx_wt_pogz_merged_cond2_176	5.93282
chr4	119861423	119861607	atac_cx_ko_pogz_merged_vs_atac_cx_wt_pogz_merged_cond2_177	4.49411
chr4	139999250	139999437	atac_cx_ko_pogz_merged_vs_atac_cx_wt_pogz_merged_cond2_178	8.0011
chr4	147745636	147745828	atac_cx_ko_pogz_merged_vs_atac_cx_wt_pogz_merged_cond2_179	4.09577
chr5	61938198	61938490	atac_cx_ko_pogz_merged_vs_atac_cx_wt_pogz_merged_cond2_180	3.5333
chr5	70415910	70416190	atac_cx_ko_pogz_merged_vs_atac_cx_wt_pogz_merged_cond2_181	24.6584
chr5	70646655	70646829	atac_cx_ko_pogz_merged_vs_atac_cx_wt_pogz_merged_cond2_182	25.462
chr5	71233408	71233706	atac_cx_ko_pogz_merged_vs_atac_cx_wt_pogz_merged_cond2_183	5.71871
chr5	71234014	71234291	atac_cx_ko_pogz_merged_vs_atac_cx_wt_pogz_merged_cond2_184	6.45102
chr5	71639755	71640029	atac_cx_ko_pogz_merged_vs_atac_cx_wt_pogz_merged_cond2_185	5.76268
chr5	71640135	71640369	atac_cx_ko_pogz_merged_vs_atac_cx_wt_pogz_merged_cond2_186	14.3652
chr5	78235271	78235710	atac_cx_ko_pogz_merged_vs_atac_cx_wt_pogz_merged_cond2_187	6.42878
chr5	78235858	78236076	atac_cx_ko_pogz_merged_vs_atac_cx_wt_pogz_merged_cond2_188	4.77196
chr5	78267312	78267659	atac_cx_ko_pogz_merged_vs_atac_cx_wt_pogz_merged_cond2_189	5.26029
chr5	78317584	78317918	atac_cx_ko_pogz_merged_vs_atac_cx_wt_pogz_merged_cond2_190	7.69838
chr5	79013936	79014272	atac_cx_ko_pogz_merged_vs_atac_cx_wt_pogz_merged_cond2_191	7.92948
chr5	79051141	79051951	atac_cx_ko_pogz_merged_vs_atac_cx_wt_pogz_merged_cond2_192	21.373
chr5	79307908	79308063	atac_cx_ko_pogz_merged_vs_atac_cx_wt_pogz_merged_cond2_193	25.6656
chr5	79422339	79422679	atac_cx_ko_pogz_merged_vs_atac_cx_wt_pogz_merged_cond2_194	20.2921
chr5	79615792	79615949	atac_cx_ko_pogz_merged_vs_atac_cx_wt_pogz_merged_cond2_195	17.2312
chr5	80320204	80320387	atac_cx_ko_pogz_merged_vs_atac_cx_wt_pogz_merged_cond2_196	8.56358
chr5	80329799	80330062	atac_cx_ko_pogz_merged_vs_atac_cx_wt_pogz_merged_cond2_197	13.5666
chr5	80683994	80684383	atac_cx_ko_pogz_merged_vs_atac_cx_wt_pogz_merged_cond2_198	8.18921
chr5	83162815	83163006	atac_cx_ko_pogz_merged_vs_atac_cx_wt_pogz_merged_cond2_199	3.67928
chr5	83254272	83254542	atac_cx_ko_pogz_merged_vs_atac_cx_wt_pogz_merged_cond2_200	6.08791
chr5	113993595	113993749	atac_cx_ko_pogz_merged_vs_atac_cx_wt_pogz_merged_cond2_201	6.16199
chr5	122418428	122418824	atac_cx_ko_pogz_merged_vs_atac_cx_wt_pogz_merged_cond2_202	4.54824
chr5	122608987	122609149	atac_cx_ko_pogz_merged_vs_atac_cx_wt_pogz_merged_cond2_203	6.63815
chr5	123459817	123460038	atac_cx_ko_pogz_merged_vs_atac_cx_wt_pogz_merged_cond2_204	3.58923
chr5	132431578	132431746	atac_cx_ko_pogz_merged_vs_atac_cx_wt_pogz_merged_cond2_205	3.54892
chr5	134549642	134549825	atac_cx_ko_pogz_merged_vs_atac_cx_wt_pogz_merged_cond2_206	3.96411
chr6	9770459	9770797	atac_cx_ko_pogz_merged_vs_atac_cx_wt_pogz_merged_cond2_207	8.90886
chr6	9784962	9785478	atac_cx_ko_pogz_merged_vs_atac_cx_wt_pogz_merged_cond2_208	6.47161
chr6	10131776	10132053	atac_cx_ko_pogz_merged_vs_atac_cx_wt_pogz_merged_cond2_209	17.6426
chr6	11148726	11149123	atac_cx_ko_pogz_merged_vs_atac_cx_wt_pogz_merged_cond2_210	7.52677
chr6	11485049	11485203	atac_cx_ko_pogz_merged_vs_atac_cx_wt_pogz_merged_cond2_211	10.8103
chr6	14359919	14360079	atac_cx_ko_pogz_merged_vs_atac_cx_wt_pogz_merged_cond2_212	5.3836
chr6	14550571	14550781	atac_cx_ko_pogz_merged_vs_atac_cx_wt_pogz_merged_cond2_213	3.95283
chr6	14629542	14629720	atac_cx_ko_pogz_merged_vs_atac_cx_wt_pogz_merged_cond2_214	4.44566
chr6	18866131	18866329	atac_cx_ko_pogz_merged_vs_atac_cx_wt_pogz_merged_cond2_215	4.94003
chr6	19233004	19233235	atac_cx_ko_pogz_merged_vs_atac_cx_wt_pogz_merged_cond2_216	38.1617
chr6	19502010	19502214	atac_cx_ko_pogz_merged_vs_atac_cx_wt_pogz_merged_cond2_217	21.0999
chr6	19926007	19926157	atac_cx_ko_pogz_merged_vs_atac_cx_wt_pogz_merged_cond2_218	11.6158
chr6	31995741	31995891	atac_cx_ko_pogz_merged_vs_atac_cx_wt_pogz_merged_cond2_219	4.22109
chr6	33476042	33476347	atac_cx_ko_pogz_merged_vs_atac_cx_wt_pogz_merged_cond2_220	4.03935
chr6	33683980	33684155	atac_cx_ko_pogz_merged_vs_atac_cx_wt_pogz_merged_cond2_221	3.37338
chr6	44358483	44359110	atac_cx_ko_pogz_merged_vs_atac_cx_wt_pogz_merged_cond2_222	35.05
chr6	44846994	44847205	atac_cx_ko_pogz_merged_vs_atac_cx_wt_pogz_merged_cond2_223	7.84093
chr6	54710359	54710514	atac_cx_ko_pogz_merged_vs_atac_cx_wt_pogz_merged_cond2_224	3.72167
chr6	85174485	85174730	atac_cx_ko_pogz_merged_vs_atac_cx_wt_pogz_merged_cond2_225	6.05218
chr6	100476096	100476249	atac_cx_ko_pogz_merged_vs_atac_cx_wt_pogz_merged_cond2_226	3.49469
chr6	104352422	104352729	atac_cx_ko_pogz_merged_vs_atac_cx_wt_pogz_merged_cond2_227	4.19657
chr6	105797415	105797611	atac_cx_ko_pogz_merged_vs_atac_cx_wt_pogz_merged_cond2_228	3.747
chr6	109493280	109493525	atac_cx_ko_pogz_merged_vs_atac_cx_wt_pogz_merged_cond2_229	4.814
chr7	30833277	30833453	atac_cx_ko_pogz_merged_vs_atac_cx_wt_pogz_merged_cond2_230	12.2401
chr7	51688844	51689027	atac_cx_ko_pogz_merged_vs_atac_cx_wt_pogz_merged_cond2_231	3.74275
chr7	100526026	100526189	atac_cx_ko_pogz_merged_vs_atac_cx_wt_pogz_merged_cond2_232	3.7486
chr8	7956902	7957058	atac_cx_ko_pogz_merged_vs_atac_cx_wt_pogz_merged_cond2_233	4.1796
chr8	52384066	52384216	atac_cx_ko_pogz_merged_vs_atac_cx_wt_pogz_merged_cond2_234	7.117
chr8	52587928	52588225	atac_cx_ko_pogz_merged_vs_atac_cx_wt_pogz_merged_cond2_235	15.2648
chr8	52992033	52992216	atac_cx_ko_pogz_merged_vs_atac_cx_wt_pogz_merged_cond2_236	18.8425
chr8	53656678	53657112	atac_cx_ko_pogz_merged_vs_atac_cx_wt_pogz_merged_cond2_237	17.4754
chr8	65054725	65055021	atac_cx_ko_pogz_merged_vs_atac_cx_wt_pogz_merged_cond2_238	5.97035
chr8	87231295	87231493	atac_cx_ko_pogz_merged_vs_atac_cx_wt_pogz_merged_cond2_239	4.34205
chr8	90191831	90191996	atac_cx_ko_pogz_merged_vs_atac_cx_wt_pogz_merged_cond2_240	3.34191
chr8	102664264	102664469	atac_cx_ko_pogz_merged_vs_atac_cx_wt_pogz_merged_cond2_241	11.489
chr8	102730563	102730752	atac_cx_ko_pogz_merged_vs_atac_cx_wt_pogz_merged_cond2_242	29.1831
chr8	102730876	102731059	atac_cx_ko_pogz_merged_vs_atac_cx_wt_pogz_merged_cond2_243	5.73787
chr8	103039855	103040092	atac_cx_ko_pogz_merged_vs_atac_cx_wt_pogz_merged_cond2_244	7.71391
chr8	103766631	103766831	atac_cx_ko_pogz_merged_vs_atac_cx_wt_pogz_merged_cond2_245	5.60341
chr8	103990366	103990561	atac_cx_ko_pogz_merged_vs_atac_cx_wt_pogz_merged_cond2_246	7.39534
chr8	104114561	104114990	atac_cx_ko_pogz_merged_vs_atac_cx_wt_pogz_merged_cond2_247	8.88489
chr8	104115589	104115798	atac_cx_ko_pogz_merged_vs_atac_cx_wt_pogz_merged_cond2_248	4.27858
chr8	128182801	128183008	atac_cx_ko_pogz_merged_vs_atac_cx_wt_pogz_merged_cond2_249	4.26834
chr8	130208404	130208578	atac_cx_ko_pogz_merged_vs_atac_cx_wt_pogz_merged_cond2_250	4.66005
chr9	41863265	41863427	atac_cx_ko_pogz_merged_vs_atac_cx_wt_pogz_merged_cond2_251	3.90908
chr9	43508450	43508644	atac_cx_ko_pogz_merged_vs_atac_cx_wt_pogz_merged_cond2_252	6.7598
chr9	43551329	43551486	atac_cx_ko_pogz_merged_vs_atac_cx_wt_pogz_merged_cond2_253	4.11609
chr9	120954194	120954351	atac_cx_ko_pogz_merged_vs_atac_cx_wt_pogz_merged_cond2_254	7.54079
chrM	48	1492	atac_cx_ko_pogz_merged_vs_atac_cx_wt_pogz_merged_cond2_255	3.58287
chrM	1877	2079	atac_cx_ko_pogz_merged_vs_atac_cx_wt_pogz_merged_cond2_256	3.644
chrM	2195	4431	atac_cx_ko_pogz_merged_vs_atac_cx_wt_pogz_merged_cond2_257	3.53674
chrM	4545	4773	atac_cx_ko_pogz_merged_vs_atac_cx_wt_pogz_merged_cond2_258	3.56857
chrM	11041	11505	atac_cx_ko_pogz_merged_vs_atac_cx_wt_pogz_merged_cond2_259	3.70045
chrM	12021	12725	atac_cx_ko_pogz_merged_vs_atac_cx_wt_pogz_merged_cond2_260	3.56577
chrM	12843	13013	atac_cx_ko_pogz_merged_vs_atac_cx_wt_pogz_merged_cond2_261	4.00117
chrM	13439	13896	atac_cx_ko_pogz_merged_vs_atac_cx_wt_pogz_merged_cond2_262	3.4716
chrM	14138	15207	atac_cx_ko_pogz_merged_vs_atac_cx_wt_pogz_merged_cond2_263	3.58069
chrM	15351	15642	atac_cx_ko_pogz_merged_vs_atac_cx_wt_pogz_merged_cond2_264	3.67905
chrM	16042	16260	atac_cx_ko_pogz_merged_vs_atac_cx_wt_pogz_merged_cond2_265	3.83613
chrX	37704163	37704349	atac_cx_ko_pogz_merged_vs_atac_cx_wt_pogz_merged_cond2_266	9.30898
chrX	61529002	61529248	atac_cx_ko_pogz_merged_vs_atac_cx_wt_pogz_merged_cond2_267	5.43817
chrX	106930446	106930720	atac_cx_ko_pogz_merged_vs_atac_cx_wt_pogz_merged_cond2_268	20.1075
chrX	107165227	107165428	atac_cx_ko_pogz_merged_vs_atac_cx_wt_pogz_merged_cond2_269	12.3543
chrX	112997185	112997431	atac_cx_ko_pogz_merged_vs_atac_cx_wt_pogz_merged_cond2_270	10.7711
chrX	117040625	117041120	atac_cx_ko_pogz_merged_vs_atac_cx_wt_pogz_merged_cond2_271	7.7293
chrX	117403494	117404191	atac_cx_ko_pogz_merged_vs_atac_cx_wt_pogz_merged_cond2_272	32.6528
chrX	117404772	117404947	atac_cx_ko_pogz_merged_vs_atac_cx_wt_pogz_merged_cond2_273	10.5514
chrX	117405455	117405636	atac_cx_ko_pogz_merged_vs_atac_cx_wt_pogz_merged_cond2_274	6.11702
chrX	117406479	117406862	atac_cx_ko_pogz_merged_vs_atac_cx_wt_pogz_merged_cond2_275	19.2776
chrX	119510810	119511336	atac_cx_ko_pogz_merged_vs_atac_cx_wt_pogz_merged_cond2_276	6.51498
chrY	1791112	1791276	atac_cx_ko_pogz_merged_vs_atac_cx_wt_pogz_merged_cond2_277	4.40616

## Sheet: ko specific atac ctx
chr1	4904690	4904879	atac_cx_ko_pogz_merged_vs_atac_cx_wt_pogz_merged_cond1_1	4.78238
chr1	6272660	6272815	atac_cx_ko_pogz_merged_vs_atac_cx_wt_pogz_merged_cond1_2	12.5803
chr1	8616307	8616526	atac_cx_ko_pogz_merged_vs_atac_cx_wt_pogz_merged_cond1_3	4.91392
chr1	10870152	10870354	atac_cx_ko_pogz_merged_vs_atac_cx_wt_pogz_merged_cond1_4	8.22372
chr1	11056208	11056378	atac_cx_ko_pogz_merged_vs_atac_cx_wt_pogz_merged_cond1_5	4.27761
chr1	11320410	11320582	atac_cx_ko_pogz_merged_vs_atac_cx_wt_pogz_merged_cond1_6	8.06886
chr1	12735124	12735358	atac_cx_ko_pogz_merged_vs_atac_cx_wt_pogz_merged_cond1_7	12.5823
chr1	12775391	12775589	atac_cx_ko_pogz_merged_vs_atac_cx_wt_pogz_merged_cond1_8	16.2207
chr1	13117318	13117479	atac_cx_ko_pogz_merged_vs_atac_cx_wt_pogz_merged_cond1_9	15.1001
chr1	14182898	14183083	atac_cx_ko_pogz_merged_vs_atac_cx_wt_pogz_merged_cond1_10	4.15137
chr1	14215639	14215949	atac_cx_ko_pogz_merged_vs_atac_cx_wt_pogz_merged_cond1_11	7.32969
chr1	14746003	14746296	atac_cx_ko_pogz_merged_vs_atac_cx_wt_pogz_merged_cond1_12	13.4462
chr1	14899131	14899380	atac_cx_ko_pogz_merged_vs_atac_cx_wt_pogz_merged_cond1_13	10.5661
chr1	17717674	17717925	atac_cx_ko_pogz_merged_vs_atac_cx_wt_pogz_merged_cond1_14	5.32708
chr1	19327429	19327691	atac_cx_ko_pogz_merged_vs_atac_cx_wt_pogz_merged_cond1_15	3.86553
chr1	19573832	19574038	atac_cx_ko_pogz_merged_vs_atac_cx_wt_pogz_merged_cond1_16	10.1649
chr1	20814265	20814434	atac_cx_ko_pogz_merged_vs_atac_cx_wt_pogz_merged_cond1_17	4.82885
chr1	21064361	21064699	atac_cx_ko_pogz_merged_vs_atac_cx_wt_pogz_merged_cond1_18	7.37857
chr1	21261497	21261716	atac_cx_ko_pogz_merged_vs_atac_cx_wt_pogz_merged_cond1_19	5.32013
chr1	21810179	21810407	atac_cx_ko_pogz_merged_vs_atac_cx_wt_pogz_merged_cond1_20	5.03025
chr1	21820346	21820519	atac_cx_ko_pogz_merged_vs_atac_cx_wt_pogz_merged_cond1_21	3.69117
chr1	23891831	23892002	atac_cx_ko_pogz_merged_vs_atac_cx_wt_pogz_merged_cond1_22	11.0917
chr1	24049905	24050059	atac_cx_ko_pogz_merged_vs_atac_cx_wt_pogz_merged_cond1_23	5.48421
chr1	25349907	25350074	atac_cx_ko_pogz_merged_vs_atac_cx_wt_pogz_merged_cond1_24	9.84947
chr1	35807082	35807275	atac_cx_ko_pogz_merged_vs_atac_cx_wt_pogz_merged_cond1_25	12.8073
chr1	36073980	36074172	atac_cx_ko_pogz_merged_vs_atac_cx_wt_pogz_merged_cond1_26	7.75818
chr1	36117339	36117513	atac_cx_ko_pogz_merged_vs_atac_cx_wt_pogz_merged_cond1_27	3.51281
chr1	41112050	41112280	atac_cx_ko_pogz_merged_vs_atac_cx_wt_pogz_merged_cond1_28	8.054
chr1	45559539	45559730	atac_cx_ko_pogz_merged_vs_atac_cx_wt_pogz_merged_cond1_29	6.98886
chr1	52488786	52488962	atac_cx_ko_pogz_merged_vs_atac_cx_wt_pogz_merged_cond1_30	8.92929
chr1	52557664	52557817	atac_cx_ko_pogz_merged_vs_atac_cx_wt_pogz_merged_cond1_31	5.0068
chr1	53841136	53841605	atac_cx_ko_pogz_merged_vs_atac_cx_wt_pogz_merged_cond1_32	3.92838
chr1	55680369	55680547	atac_cx_ko_pogz_merged_vs_atac_cx_wt_pogz_merged_cond1_33	3.36242
chr1	57026516	57026701	atac_cx_ko_pogz_merged_vs_atac_cx_wt_pogz_merged_cond1_34	6.43925
chr1	57487039	57487201	atac_cx_ko_pogz_merged_vs_atac_cx_wt_pogz_merged_cond1_35	3.97864
chr1	57919068	57919227	atac_cx_ko_pogz_merged_vs_atac_cx_wt_pogz_merged_cond1_36	4.09338
chr1	61576997	61577153	atac_cx_ko_pogz_merged_vs_atac_cx_wt_pogz_merged_cond1_37	7.67337
chr1	61586496	61586672	atac_cx_ko_pogz_merged_vs_atac_cx_wt_pogz_merged_cond1_38	4.8309
chr1	63620105	63620286	atac_cx_ko_pogz_merged_vs_atac_cx_wt_pogz_merged_cond1_39	4.80155
chr1	63714519	63714715	atac_cx_ko_pogz_merged_vs_atac_cx_wt_pogz_merged_cond1_40	3.61495
chr1	64335780	64336006	atac_cx_ko_pogz_merged_vs_atac_cx_wt_pogz_merged_cond1_41	6.21439
chr1	64850880	64851033	atac_cx_ko_pogz_merged_vs_atac_cx_wt_pogz_merged_cond1_42	10.4513
chr1	64963313	64963603	atac_cx_ko_pogz_merged_vs_atac_cx_wt_pogz_merged_cond1_43	4.29703
chr1	65218197	65218416	atac_cx_ko_pogz_merged_vs_atac_cx_wt_pogz_merged_cond1_44	5.57205
chr1	66515310	66515464	atac_cx_ko_pogz_merged_vs_atac_cx_wt_pogz_merged_cond1_45	5.55375
chr1	68225133	68225392	atac_cx_ko_pogz_merged_vs_atac_cx_wt_pogz_merged_cond1_46	5.14146
chr1	68432419	68432656	atac_cx_ko_pogz_merged_vs_atac_cx_wt_pogz_merged_cond1_47	18.4248
chr1	69191742	69191909	atac_cx_ko_pogz_merged_vs_atac_cx_wt_pogz_merged_cond1_48	4.36211
chr1	69775797	69776187	atac_cx_ko_pogz_merged_vs_atac_cx_wt_pogz_merged_cond1_49	12.1989
chr1	69873370	69873864	atac_cx_ko_pogz_merged_vs_atac_cx_wt_pogz_merged_cond1_50	6.42468
chr1	72084830	72084989	atac_cx_ko_pogz_merged_vs_atac_cx_wt_pogz_merged_cond1_51	8.83532
chr1	72301945	72302121	atac_cx_ko_pogz_merged_vs_atac_cx_wt_pogz_merged_cond1_52	4.60621
chr1	72852584	72852762	atac_cx_ko_pogz_merged_vs_atac_cx_wt_pogz_merged_cond1_53	4.17971
chr1	73010200	73010419	atac_cx_ko_pogz_merged_vs_atac_cx_wt_pogz_merged_cond1_54	4.76737
chr1	75455063	75455225	atac_cx_ko_pogz_merged_vs_atac_cx_wt_pogz_merged_cond1_55	8.7748
chr1	76532657	76532902	atac_cx_ko_pogz_merged_vs_atac_cx_wt_pogz_merged_cond1_56	6.48738
chr1	78645972	78646138	atac_cx_ko_pogz_merged_vs_atac_cx_wt_pogz_merged_cond1_57	3.8741
chr1	80234037	80234335	atac_cx_ko_pogz_merged_vs_atac_cx_wt_pogz_merged_cond1_58	9.50692
chr1	81123558	81123777	atac_cx_ko_pogz_merged_vs_atac_cx_wt_pogz_merged_cond1_59	7.00282
chr1	81228384	81228684	atac_cx_ko_pogz_merged_vs_atac_cx_wt_pogz_merged_cond1_60	5.05067
chr1	81245496	81245689	atac_cx_ko_pogz_merged_vs_atac_cx_wt_pogz_merged_cond1_61	5.11511
chr1	82448434	82448662	atac_cx_ko_pogz_merged_vs_atac_cx_wt_pogz_merged_cond1_62	6.93732
chr1	83096089	83096293	atac_cx_ko_pogz_merged_vs_atac_cx_wt_pogz_merged_cond1_63	11.2868
chr1	84173837	84174021	atac_cx_ko_pogz_merged_vs_atac_cx_wt_pogz_merged_cond1_64	4.26694
chr1	84582106	84582352	atac_cx_ko_pogz_merged_vs_atac_cx_wt_pogz_merged_cond1_65	3.92553
chr1	87600254	87600432	atac_cx_ko_pogz_merged_vs_atac_cx_wt_pogz_merged_cond1_66	4.44263
chr1	88255142	88255293	atac_cx_ko_pogz_merged_vs_atac_cx_wt_pogz_merged_cond1_67	3.2572
chr1	88321525	88321689	atac_cx_ko_pogz_merged_vs_atac_cx_wt_pogz_merged_cond1_68	7.32093
chr1	90565045	90565277	atac_cx_ko_pogz_merged_vs_atac_cx_wt_pogz_merged_cond1_69	16.5554
chr1	92085658	92085818	atac_cx_ko_pogz_merged_vs_atac_cx_wt_pogz_merged_cond1_70	23.1829
chr1	93355113	93355314	atac_cx_ko_pogz_merged_vs_atac_cx_wt_pogz_merged_cond1_71	3.22774
chr1	94744859	94745035	atac_cx_ko_pogz_merged_vs_atac_cx_wt_pogz_merged_cond1_72	12.3986
chr1	106665120	106665383	atac_cx_ko_pogz_merged_vs_atac_cx_wt_pogz_merged_cond1_73	5.13469
chr1	109874934	109875529	atac_cx_ko_pogz_merged_vs_atac_cx_wt_pogz_merged_cond1_74	5.95468
chr1	115573173	115573330	atac_cx_ko_pogz_merged_vs_atac_cx_wt_pogz_merged_cond1_75	16.798
chr1	118113459	118113610	atac_cx_ko_pogz_merged_vs_atac_cx_wt_pogz_merged_cond1_76	7.30613
chr1	118263529	118263715	atac_cx_ko_pogz_merged_vs_atac_cx_wt_pogz_merged_cond1_77	5.13095
chr1	122142424	122142671	atac_cx_ko_pogz_merged_vs_atac_cx_wt_pogz_merged_cond1_78	3.64322
chr1	122254052	122254208	atac_cx_ko_pogz_merged_vs_atac_cx_wt_pogz_merged_cond1_79	3.62803
chr1	122523718	122523898	atac_cx_ko_pogz_merged_vs_atac_cx_wt_pogz_merged_cond1_80	3.85549
chr1	123349230	123349402	atac_cx_ko_pogz_merged_vs_atac_cx_wt_pogz_merged_cond1_81	5.09996
chr1	124801933	124802110	atac_cx_ko_pogz_merged_vs_atac_cx_wt_pogz_merged_cond1_82	3.69782
chr1	128641712	128641881	atac_cx_ko_pogz_merged_vs_atac_cx_wt_pogz_merged_cond1_83	11.6858
chr1	128911707	128912017	atac_cx_ko_pogz_merged_vs_atac_cx_wt_pogz_merged_cond1_84	4.37364
chr1	129135599	129135757	atac_cx_ko_pogz_merged_vs_atac_cx_wt_pogz_merged_cond1_85	7.67226
chr1	129472255	129472547	atac_cx_ko_pogz_merged_vs_atac_cx_wt_pogz_merged_cond1_86	4.46575
chr1	129979457	129979664	atac_cx_ko_pogz_merged_vs_atac_cx_wt_pogz_merged_cond1_87	13.4837
chr1	130464363	130464584	atac_cx_ko_pogz_merged_vs_atac_cx_wt_pogz_merged_cond1_88	6.94242
chr1	133359157	133359394	atac_cx_ko_pogz_merged_vs_atac_cx_wt_pogz_merged_cond1_89	11.3634
chr1	133451546	133451704	atac_cx_ko_pogz_merged_vs_atac_cx_wt_pogz_merged_cond1_90	7.60956
chr1	134819103	134819282	atac_cx_ko_pogz_merged_vs_atac_cx_wt_pogz_merged_cond1_91	7.72464
chr1	136757194	136757410	atac_cx_ko_pogz_merged_vs_atac_cx_wt_pogz_merged_cond1_92	14.6935
chr1	141273453	141273763	atac_cx_ko_pogz_merged_vs_atac_cx_wt_pogz_merged_cond1_93	4.82596
chr1	142142559	142142726	atac_cx_ko_pogz_merged_vs_atac_cx_wt_pogz_merged_cond1_94	4.15568
chr1	144976937	144977206	atac_cx_ko_pogz_merged_vs_atac_cx_wt_pogz_merged_cond1_95	9.86792
chr1	145155203	145155378	atac_cx_ko_pogz_merged_vs_atac_cx_wt_pogz_merged_cond1_96	7.29886
chr1	145836973	145837234	atac_cx_ko_pogz_merged_vs_atac_cx_wt_pogz_merged_cond1_97	5.90967
chr1	152839060	152839359	atac_cx_ko_pogz_merged_vs_atac_cx_wt_pogz_merged_cond1_98	6.3829
chr1	152909537	152909701	atac_cx_ko_pogz_merged_vs_atac_cx_wt_pogz_merged_cond1_99	5.10868
chr1	153158554	153158962	atac_cx_ko_pogz_merged_vs_atac_cx_wt_pogz_merged_cond1_100	5.60676
chr1	155128620	155128784	atac_cx_ko_pogz_merged_vs_atac_cx_wt_pogz_merged_cond1_101	7.23235
chr1	155825318	155825494	atac_cx_ko_pogz_merged_vs_atac_cx_wt_pogz_merged_cond1_102	5.03575
chr1	157937234	157937407	atac_cx_ko_pogz_merged_vs_atac_cx_wt_pogz_merged_cond1_103	4.70891
chr1	159348188	159348366	atac_cx_ko_pogz_merged_vs_atac_cx_wt_pogz_merged_cond1_104	3.78124
chr1	160420512	160420662	atac_cx_ko_pogz_merged_vs_atac_cx_wt_pogz_merged_cond1_105	9.99335
chr1	161320416	161320573	atac_cx_ko_pogz_merged_vs_atac_cx_wt_pogz_merged_cond1_106	5.43232
chr1	161482105	161482310	atac_cx_ko_pogz_merged_vs_atac_cx_wt_pogz_merged_cond1_107	6.82664
chr1	161591233	161591421	atac_cx_ko_pogz_merged_vs_atac_cx_wt_pogz_merged_cond1_108	3.80515
chr1	163081226	163081532	atac_cx_ko_pogz_merged_vs_atac_cx_wt_pogz_merged_cond1_109	5.89485
chr1	163100835	163101128	atac_cx_ko_pogz_merged_vs_atac_cx_wt_pogz_merged_cond1_110	3.85324
chr1	163437702	163437968	atac_cx_ko_pogz_merged_vs_atac_cx_wt_pogz_merged_cond1_111	6.42721
chr1	163619272	163619440	atac_cx_ko_pogz_merged_vs_atac_cx_wt_pogz_merged_cond1_112	4.13156
chr1	164114256	164114413	atac_cx_ko_pogz_merged_vs_atac_cx_wt_pogz_merged_cond1_113	4.65886
chr1	164127288	164127467	atac_cx_ko_pogz_merged_vs_atac_cx_wt_pogz_merged_cond1_114	8.85985
chr1	164254548	164254820	atac_cx_ko_pogz_merged_vs_atac_cx_wt_pogz_merged_cond1_115	3.92501
chr1	164762306	164762536	atac_cx_ko_pogz_merged_vs_atac_cx_wt_pogz_merged_cond1_116	5.51218
chr1	165244098	165244271	atac_cx_ko_pogz_merged_vs_atac_cx_wt_pogz_merged_cond1_117	4.97484
chr1	165505091	165505258	atac_cx_ko_pogz_merged_vs_atac_cx_wt_pogz_merged_cond1_118	4.73293
chr1	165588415	165588580	atac_cx_ko_pogz_merged_vs_atac_cx_wt_pogz_merged_cond1_119	5.56625
chr1	166438414	166438612	atac_cx_ko_pogz_merged_vs_atac_cx_wt_pogz_merged_cond1_120	6.83579
chr1	166506936	166507115	atac_cx_ko_pogz_merged_vs_atac_cx_wt_pogz_merged_cond1_121	6.20324
chr1	166903996	166904267	atac_cx_ko_pogz_merged_vs_atac_cx_wt_pogz_merged_cond1_122	10.5269
chr1	166995425	166995661	atac_cx_ko_pogz_merged_vs_atac_cx_wt_pogz_merged_cond1_123	4.52662
chr1	167021913	167022227	atac_cx_ko_pogz_merged_vs_atac_cx_wt_pogz_merged_cond1_124	5.65447
chr1	167274642	167274939	atac_cx_ko_pogz_merged_vs_atac_cx_wt_pogz_merged_cond1_125	5.59736
chr1	167540319	167540629	atac_cx_ko_pogz_merged_vs_atac_cx_wt_pogz_merged_cond1_126	14.4196
chr1	167744678	167744935	atac_cx_ko_pogz_merged_vs_atac_cx_wt_pogz_merged_cond1_127	7.50834
chr1	167975803	167975971	atac_cx_ko_pogz_merged_vs_atac_cx_wt_pogz_merged_cond1_128	4.39663
chr1	169368709	169368996	atac_cx_ko_pogz_merged_vs_atac_cx_wt_pogz_merged_cond1_129	10.6582
chr1	169514008	169514357	atac_cx_ko_pogz_merged_vs_atac_cx_wt_pogz_merged_cond1_130	6.23558
chr1	169692100	169692326	atac_cx_ko_pogz_merged_vs_atac_cx_wt_pogz_merged_cond1_131	4.4628
chr1	170099768	170100002	atac_cx_ko_pogz_merged_vs_atac_cx_wt_pogz_merged_cond1_132	11.3533
chr1	170592766	170592961	atac_cx_ko_pogz_merged_vs_atac_cx_wt_pogz_merged_cond1_133	4.1166
chr1	171117762	171117932	atac_cx_ko_pogz_merged_vs_atac_cx_wt_pogz_merged_cond1_134	7.73226
chr1	171858150	171858315	atac_cx_ko_pogz_merged_vs_atac_cx_wt_pogz_merged_cond1_135	5.22894
chr1	172040750	172040917	atac_cx_ko_pogz_merged_vs_atac_cx_wt_pogz_merged_cond1_136	9.3572
chr1	172451724	172451913	atac_cx_ko_pogz_merged_vs_atac_cx_wt_pogz_merged_cond1_137	5.1209
chr1	172838591	172838847	atac_cx_ko_pogz_merged_vs_atac_cx_wt_pogz_merged_cond1_138	4.73117
chr1	173310398	173310552	atac_cx_ko_pogz_merged_vs_atac_cx_wt_pogz_merged_cond1_139	7.74676
chr1	173421918	173422094	atac_cx_ko_pogz_merged_vs_atac_cx_wt_pogz_merged_cond1_140	13.9041
chr1	175320135	175320317	atac_cx_ko_pogz_merged_vs_atac_cx_wt_pogz_merged_cond1_141	3.96481
chr1	176062186	176062428	atac_cx_ko_pogz_merged_vs_atac_cx_wt_pogz_merged_cond1_142	11.3006
chr1	176851789	176851974	atac_cx_ko_pogz_merged_vs_atac_cx_wt_pogz_merged_cond1_143	4.2218
chr1	176958953	176959112	atac_cx_ko_pogz_merged_vs_atac_cx_wt_pogz_merged_cond1_144	7.14793
chr1	176969891	176970084	atac_cx_ko_pogz_merged_vs_atac_cx_wt_pogz_merged_cond1_145	20.6501
chr1	177058683	177058892	atac_cx_ko_pogz_merged_vs_atac_cx_wt_pogz_merged_cond1_146	3.79135
chr1	177230292	177230495	atac_cx_ko_pogz_merged_vs_atac_cx_wt_pogz_merged_cond1_147	5.70959
chr1	177315739	177316182	atac_cx_ko_pogz_merged_vs_atac_cx_wt_pogz_merged_cond1_148	13.7339
chr1	177811050	177811217	atac_cx_ko_pogz_merged_vs_atac_cx_wt_pogz_merged_cond1_149	4.0375
chr1	177944147	177944352	atac_cx_ko_pogz_merged_vs_atac_cx_wt_pogz_merged_cond1_150	10.696
chr1	177983657	177984094	atac_cx_ko_pogz_merged_vs_atac_cx_wt_pogz_merged_cond1_151	10.7763
chr1	178005375	178005553	atac_cx_ko_pogz_merged_vs_atac_cx_wt_pogz_merged_cond1_152	3.64483
chr1	178114213	178114503	atac_cx_ko_pogz_merged_vs_atac_cx_wt_pogz_merged_cond1_153	8.21881
chr1	178143915	178144107	atac_cx_ko_pogz_merged_vs_atac_cx_wt_pogz_merged_cond1_154	3.80059
chr1	179253028	179253189	atac_cx_ko_pogz_merged_vs_atac_cx_wt_pogz_merged_cond1_155	4.24779
chr1	181191785	181191980	atac_cx_ko_pogz_merged_vs_atac_cx_wt_pogz_merged_cond1_156	8.51695
chr1	181376756	181376939	atac_cx_ko_pogz_merged_vs_atac_cx_wt_pogz_merged_cond1_157	4.09896
chr1	183853594	183853791	atac_cx_ko_pogz_merged_vs_atac_cx_wt_pogz_merged_cond1_158	4.08286
chr1	184548632	184548829	atac_cx_ko_pogz_merged_vs_atac_cx_wt_pogz_merged_cond1_159	4.00003
chr1	186923654	186923825	atac_cx_ko_pogz_merged_vs_atac_cx_wt_pogz_merged_cond1_160	8.16228
chr1	188527794	188528013	atac_cx_ko_pogz_merged_vs_atac_cx_wt_pogz_merged_cond1_161	4.12566
chr1	188821694	188821844	atac_cx_ko_pogz_merged_vs_atac_cx_wt_pogz_merged_cond1_162	3.31782
chr1	194773951	194774104	atac_cx_ko_pogz_merged_vs_atac_cx_wt_pogz_merged_cond1_163	18.2765
chr1	194908998	194909164	atac_cx_ko_pogz_merged_vs_atac_cx_wt_pogz_merged_cond1_164	4.63163
chr10	4425235	4425398	atac_cx_ko_pogz_merged_vs_atac_cx_wt_pogz_merged_cond1_165	3.44598
chr10	5470973	5471232	atac_cx_ko_pogz_merged_vs_atac_cx_wt_pogz_merged_cond1_166	4.32341
chr10	6240329	6240545	atac_cx_ko_pogz_merged_vs_atac_cx_wt_pogz_merged_cond1_167	4.26445
chr10	6816429	6816618	atac_cx_ko_pogz_merged_vs_atac_cx_wt_pogz_merged_cond1_168	9.80406
chr10	6979915	6980086	atac_cx_ko_pogz_merged_vs_atac_cx_wt_pogz_merged_cond1_169	3.79508
chr10	8648727	8648905	atac_cx_ko_pogz_merged_vs_atac_cx_wt_pogz_merged_cond1_170	18.0866
chr10	9030564	9030743	atac_cx_ko_pogz_merged_vs_atac_cx_wt_pogz_merged_cond1_171	12.538
chr10	9525246	9525413	atac_cx_ko_pogz_merged_vs_atac_cx_wt_pogz_merged_cond1_172	3.34868
chr10	9936830	9937009	atac_cx_ko_pogz_merged_vs_atac_cx_wt_pogz_merged_cond1_173	10.0458
chr10	11130916	11131080	atac_cx_ko_pogz_merged_vs_atac_cx_wt_pogz_merged_cond1_174	5.46941
chr10	11475023	11475207	atac_cx_ko_pogz_merged_vs_atac_cx_wt_pogz_merged_cond1_175	9.67639
chr10	13043839	13044008	atac_cx_ko_pogz_merged_vs_atac_cx_wt_pogz_merged_cond1_176	3.62476
chr10	13152905	13153139	atac_cx_ko_pogz_merged_vs_atac_cx_wt_pogz_merged_cond1_177	5.17701
chr10	13581199	13581372	atac_cx_ko_pogz_merged_vs_atac_cx_wt_pogz_merged_cond1_178	8.07177
chr10	14051639	14051795	atac_cx_ko_pogz_merged_vs_atac_cx_wt_pogz_merged_cond1_179	6.74807
chr10	14494400	14494589	atac_cx_ko_pogz_merged_vs_atac_cx_wt_pogz_merged_cond1_180	4.39498
chr10	17516266	17516420	atac_cx_ko_pogz_merged_vs_atac_cx_wt_pogz_merged_cond1_181	9.84735
chr10	18095131	18095420	atac_cx_ko_pogz_merged_vs_atac_cx_wt_pogz_merged_cond1_182	3.20667
chr10	18837160	18837396	atac_cx_ko_pogz_merged_vs_atac_cx_wt_pogz_merged_cond1_183	3.74466
chr10	19049279	19049506	atac_cx_ko_pogz_merged_vs_atac_cx_wt_pogz_merged_cond1_184	5.25713
chr10	20194727	20194961	atac_cx_ko_pogz_merged_vs_atac_cx_wt_pogz_merged_cond1_185	3.69059
chr10	20215101	20215276	atac_cx_ko_pogz_merged_vs_atac_cx_wt_pogz_merged_cond1_186	4.74528
chr10	20329966	20330128	atac_cx_ko_pogz_merged_vs_atac_cx_wt_pogz_merged_cond1_187	27.1208
chr10	21140996	21141220	atac_cx_ko_pogz_merged_vs_atac_cx_wt_pogz_merged_cond1_188	11.3522
chr10	21400643	21400859	atac_cx_ko_pogz_merged_vs_atac_cx_wt_pogz_merged_cond1_189	4.89128
chr10	22328911	22329135	atac_cx_ko_pogz_merged_vs_atac_cx_wt_pogz_merged_cond1_190	4.19654
chr10	22846322	22846637	atac_cx_ko_pogz_merged_vs_atac_cx_wt_pogz_merged_cond1_191	3.82562
chr10	23051757	23051916	atac_cx_ko_pogz_merged_vs_atac_cx_wt_pogz_merged_cond1_192	5.71341
chr10	23134135	23134287	atac_cx_ko_pogz_merged_vs_atac_cx_wt_pogz_merged_cond1_193	7.8987
chr10	23532813	23533141	atac_cx_ko_pogz_merged_vs_atac_cx_wt_pogz_merged_cond1_194	4.28779
chr10	23620966	23621117	atac_cx_ko_pogz_merged_vs_atac_cx_wt_pogz_merged_cond1_195	9.76028
chr10	24315063	24315260	atac_cx_ko_pogz_merged_vs_atac_cx_wt_pogz_merged_cond1_196	6.51243
chr10	25045456	25045711	atac_cx_ko_pogz_merged_vs_atac_cx_wt_pogz_merged_cond1_197	5.83004
chr10	25341282	25341479	atac_cx_ko_pogz_merged_vs_atac_cx_wt_pogz_merged_cond1_198	9.46252
chr10	25496647	25496838	atac_cx_ko_pogz_merged_vs_atac_cx_wt_pogz_merged_cond1_199	6.2688
chr10	26008685	26008884	atac_cx_ko_pogz_merged_vs_atac_cx_wt_pogz_merged_cond1_200	7.66496
chr10	26091357	26091539	atac_cx_ko_pogz_merged_vs_atac_cx_wt_pogz_merged_cond1_201	5.53793
chr10	26094231	26094444	atac_cx_ko_pogz_merged_vs_atac_cx_wt_pogz_merged_cond1_202	3.8524
chr10	26287520	26287728	atac_cx_ko_pogz_merged_vs_atac_cx_wt_pogz_merged_cond1_203	13.0313
chr10	26472101	26472270	atac_cx_ko_pogz_merged_vs_atac_cx_wt_pogz_merged_cond1_204	5.4752
chr10	26774335	26774502	atac_cx_ko_pogz_merged_vs_atac_cx_wt_pogz_merged_cond1_205	10.5083
chr10	26860410	26860586	atac_cx_ko_pogz_merged_vs_atac_cx_wt_pogz_merged_cond1_206	5.03205
chr10	27620843	27621017	atac_cx_ko_pogz_merged_vs_atac_cx_wt_pogz_merged_cond1_207	5.79828
chr10	28900958	28901278	atac_cx_ko_pogz_merged_vs_atac_cx_wt_pogz_merged_cond1_208	4.61229
chr10	28933503	28933825	atac_cx_ko_pogz_merged_vs_atac_cx_wt_pogz_merged_cond1_209	7.91881
chr10	29274337	29274510	atac_cx_ko_pogz_merged_vs_atac_cx_wt_pogz_merged_cond1_210	9.57643
chr10	30467333	30467563	atac_cx_ko_pogz_merged_vs_atac_cx_wt_pogz_merged_cond1_211	7.89395
chr10	31074867	31075032	atac_cx_ko_pogz_merged_vs_atac_cx_wt_pogz_merged_cond1_212	3.25863
chr10	31312825	31312976	atac_cx_ko_pogz_merged_vs_atac_cx_wt_pogz_merged_cond1_213	4.82609
chr10	36227884	36228140	atac_cx_ko_pogz_merged_vs_atac_cx_wt_pogz_merged_cond1_214	9.34042
chr10	36582488	36582641	atac_cx_ko_pogz_merged_vs_atac_cx_wt_pogz_merged_cond1_215	13.152
chr10	37214051	37214248	atac_cx_ko_pogz_merged_vs_atac_cx_wt_pogz_merged_cond1_216	6.59647
chr10	38352154	38352339	atac_cx_ko_pogz_merged_vs_atac_cx_wt_pogz_merged_cond1_217	6.90419
chr10	39260847	39261037	atac_cx_ko_pogz_merged_vs_atac_cx_wt_pogz_merged_cond1_218	3.76866
chr10	42641281	42641473	atac_cx_ko_pogz_merged_vs_atac_cx_wt_pogz_merged_cond1_219	4.42994
chr10	43159773	43159974	atac_cx_ko_pogz_merged_vs_atac_cx_wt_pogz_merged_cond1_220	6.16021
chr10	43247313	43247700	atac_cx_ko_pogz_merged_vs_atac_cx_wt_pogz_merged_cond1_221	5.08138
chr10	43791002	43791161	atac_cx_ko_pogz_merged_vs_atac_cx_wt_pogz_merged_cond1_222	4.96787
chr10	44499765	44499981	atac_cx_ko_pogz_merged_vs_atac_cx_wt_pogz_merged_cond1_223	21.4262
chr10	44870990	44871175	atac_cx_ko_pogz_merged_vs_atac_cx_wt_pogz_merged_cond1_224	6.04036
chr10	45026408	45026561	atac_cx_ko_pogz_merged_vs_atac_cx_wt_pogz_merged_cond1_225	3.71237
chr10	46548047	46548238	atac_cx_ko_pogz_merged_vs_atac_cx_wt_pogz_merged_cond1_226	3.60312
chr10	46642619	46642878	atac_cx_ko_pogz_merged_vs_atac_cx_wt_pogz_merged_cond1_227	4.58244
chr10	49500039	49500207	atac_cx_ko_pogz_merged_vs_atac_cx_wt_pogz_merged_cond1_228	10.2538
chr10	51546439	51546741	atac_cx_ko_pogz_merged_vs_atac_cx_wt_pogz_merged_cond1_229	11.8907
chr10	51952404	51952566	atac_cx_ko_pogz_merged_vs_atac_cx_wt_pogz_merged_cond1_230	6.45591
chr10	52250732	52250940	atac_cx_ko_pogz_merged_vs_atac_cx_wt_pogz_merged_cond1_231	13.6248
chr10	52253188	52253663	atac_cx_ko_pogz_merged_vs_atac_cx_wt_pogz_merged_cond1_232	7.75056
chr10	52560686	52560927	atac_cx_ko_pogz_merged_vs_atac_cx_wt_pogz_merged_cond1_233	4.95033
chr10	55188671	55188851	atac_cx_ko_pogz_merged_vs_atac_cx_wt_pogz_merged_cond1_234	8.78023
chr10	55826572	55826808	atac_cx_ko_pogz_merged_vs_atac_cx_wt_pogz_merged_cond1_235	9.17037
chr10	56630748	56631082	atac_cx_ko_pogz_merged_vs_atac_cx_wt_pogz_merged_cond1_236	9.96396
chr10	58359954	58360107	atac_cx_ko_pogz_merged_vs_atac_cx_wt_pogz_merged_cond1_237	5.67341
chr10	58922624	58922787	atac_cx_ko_pogz_merged_vs_atac_cx_wt_pogz_merged_cond1_238	4.92101
chr10	60048674	60048829	atac_cx_ko_pogz_merged_vs_atac_cx_wt_pogz_merged_cond1_239	4.58905
chr10	60998994	60999160	atac_cx_ko_pogz_merged_vs_atac_cx_wt_pogz_merged_cond1_240	7.47088
chr10	63004554	63004709	atac_cx_ko_pogz_merged_vs_atac_cx_wt_pogz_merged_cond1_241	7.42154
chr10	63046212	63046362	atac_cx_ko_pogz_merged_vs_atac_cx_wt_pogz_merged_cond1_242	14.2772
chr10	63712003	63712155	atac_cx_ko_pogz_merged_vs_atac_cx_wt_pogz_merged_cond1_243	5.34597
chr10	65805671	65805828	atac_cx_ko_pogz_merged_vs_atac_cx_wt_pogz_merged_cond1_244	3.55557
chr10	66508289	66508455	atac_cx_ko_pogz_merged_vs_atac_cx_wt_pogz_merged_cond1_245	4.04147
chr10	66516101	66516268	atac_cx_ko_pogz_merged_vs_atac_cx_wt_pogz_merged_cond1_246	6.43373
chr10	69842823	69843042	atac_cx_ko_pogz_merged_vs_atac_cx_wt_pogz_merged_cond1_247	3.84091
chr10	69882265	69882565	atac_cx_ko_pogz_merged_vs_atac_cx_wt_pogz_merged_cond1_248	4.3701
chr10	70114755	70114956	atac_cx_ko_pogz_merged_vs_atac_cx_wt_pogz_merged_cond1_249	8.53864
chr10	70622089	70622348	atac_cx_ko_pogz_merged_vs_atac_cx_wt_pogz_merged_cond1_250	4.37606
chr10	70948219	70948457	atac_cx_ko_pogz_merged_vs_atac_cx_wt_pogz_merged_cond1_251	3.97183
chr10	73720604	73720756	atac_cx_ko_pogz_merged_vs_atac_cx_wt_pogz_merged_cond1_252	4.8819
chr10	74463069	74463228	atac_cx_ko_pogz_merged_vs_atac_cx_wt_pogz_merged_cond1_253	8.69008
chr10	74828018	74828253	atac_cx_ko_pogz_merged_vs_atac_cx_wt_pogz_merged_cond1_254	5.93508
chr10	75583198	75583376	atac_cx_ko_pogz_merged_vs_atac_cx_wt_pogz_merged_cond1_255	4.82503
chr10	76426946	76427225	atac_cx_ko_pogz_merged_vs_atac_cx_wt_pogz_merged_cond1_256	10.3765
chr10	78238629	78238783	atac_cx_ko_pogz_merged_vs_atac_cx_wt_pogz_merged_cond1_257	4.19654
chr10	78250516	78250787	atac_cx_ko_pogz_merged_vs_atac_cx_wt_pogz_merged_cond1_258	3.733
chr10	84477243	84477406	atac_cx_ko_pogz_merged_vs_atac_cx_wt_pogz_merged_cond1_259	4.71082
chr10	84646734	84646909	atac_cx_ko_pogz_merged_vs_atac_cx_wt_pogz_merged_cond1_260	10.174
chr10	86479065	86479276	atac_cx_ko_pogz_merged_vs_atac_cx_wt_pogz_merged_cond1_261	8.87148
chr10	86963589	86963968	atac_cx_ko_pogz_merged_vs_atac_cx_wt_pogz_merged_cond1_262	4.50455
chr10	88858659	88858923	atac_cx_ko_pogz_merged_vs_atac_cx_wt_pogz_merged_cond1_263	3.69694
chr10	89721727	89722067	atac_cx_ko_pogz_merged_vs_atac_cx_wt_pogz_merged_cond1_264	4.35639
chr10	90159500	90159700	atac_cx_ko_pogz_merged_vs_atac_cx_wt_pogz_merged_cond1_265	3.99912
chr10	94276546	94276704	atac_cx_ko_pogz_merged_vs_atac_cx_wt_pogz_merged_cond1_266	7.60875
chr10	95121692	95121845	atac_cx_ko_pogz_merged_vs_atac_cx_wt_pogz_merged_cond1_267	4.94253
chr10	95143798	95143977	atac_cx_ko_pogz_merged_vs_atac_cx_wt_pogz_merged_cond1_268	4.83714
chr10	95147843	95148033	atac_cx_ko_pogz_merged_vs_atac_cx_wt_pogz_merged_cond1_269	8.78975
chr10	95771665	95771818	atac_cx_ko_pogz_merged_vs_atac_cx_wt_pogz_merged_cond1_270	7.1622
chr10	96179949	96180191	atac_cx_ko_pogz_merged_vs_atac_cx_wt_pogz_merged_cond1_271	8.91062
chr10	96443352	96444037	atac_cx_ko_pogz_merged_vs_atac_cx_wt_pogz_merged_cond1_272	5.21038
chr10	97030238	97030398	atac_cx_ko_pogz_merged_vs_atac_cx_wt_pogz_merged_cond1_273	4.87667
chr10	97155493	97155646	atac_cx_ko_pogz_merged_vs_atac_cx_wt_pogz_merged_cond1_274	13.3881
chr10	98727904	98728069	atac_cx_ko_pogz_merged_vs_atac_cx_wt_pogz_merged_cond1_275	3.44688
chr10	98761580	98761734	atac_cx_ko_pogz_merged_vs_atac_cx_wt_pogz_merged_cond1_276	3.33682
chr10	98880285	98880532	atac_cx_ko_pogz_merged_vs_atac_cx_wt_pogz_merged_cond1_277	4.08467
chr10	98882408	98882612	atac_cx_ko_pogz_merged_vs_atac_cx_wt_pogz_merged_cond1_278	9.14182
chr10	99072210	99072451	atac_cx_ko_pogz_merged_vs_atac_cx_wt_pogz_merged_cond1_279	9.97131
chr10	99160698	99160853	atac_cx_ko_pogz_merged_vs_atac_cx_wt_pogz_merged_cond1_280	4.65384
chr10	105226309	105226487	atac_cx_ko_pogz_merged_vs_atac_cx_wt_pogz_merged_cond1_281	8.93146
chr10	106560450	106560813	atac_cx_ko_pogz_merged_vs_atac_cx_wt_pogz_merged_cond1_282	8.16865
chr10	106561187	106561373	atac_cx_ko_pogz_merged_vs_atac_cx_wt_pogz_merged_cond1_283	5.33435
chr10	107189530	107189757	atac_cx_ko_pogz_merged_vs_atac_cx_wt_pogz_merged_cond1_284	3.68159
chr10	107827121	107827312	atac_cx_ko_pogz_merged_vs_atac_cx_wt_pogz_merged_cond1_285	6.31409
chr10	108797432	108797600	atac_cx_ko_pogz_merged_vs_atac_cx_wt_pogz_merged_cond1_286	6.84401
chr10	109269450	109269616	atac_cx_ko_pogz_merged_vs_atac_cx_wt_pogz_merged_cond1_287	4.10308
chr10	109979850	109980042	atac_cx_ko_pogz_merged_vs_atac_cx_wt_pogz_merged_cond1_288	10.7086
chr10	110249603	110249805	atac_cx_ko_pogz_merged_vs_atac_cx_wt_pogz_merged_cond1_289	6.2293
chr10	111600499	111600798	atac_cx_ko_pogz_merged_vs_atac_cx_wt_pogz_merged_cond1_290	4.9864
chr10	114121633	114121812	atac_cx_ko_pogz_merged_vs_atac_cx_wt_pogz_merged_cond1_291	13.797
chr10	116712854	116713007	atac_cx_ko_pogz_merged_vs_atac_cx_wt_pogz_merged_cond1_292	10.6409
chr10	116933126	116933572	atac_cx_ko_pogz_merged_vs_atac_cx_wt_pogz_merged_cond1_293	7.192
chr10	116996711	116996904	atac_cx_ko_pogz_merged_vs_atac_cx_wt_pogz_merged_cond1_294	15.4732
chr10	117493611	117493773	atac_cx_ko_pogz_merged_vs_atac_cx_wt_pogz_merged_cond1_295	11.5593
chr10	120751326	120751480	atac_cx_ko_pogz_merged_vs_atac_cx_wt_pogz_merged_cond1_296	3.71999
chr10	121005986	121006142	atac_cx_ko_pogz_merged_vs_atac_cx_wt_pogz_merged_cond1_297	3.62853
chr10	121557872	121558069	atac_cx_ko_pogz_merged_vs_atac_cx_wt_pogz_merged_cond1_298	5.59286
chr10	122320879	122321057	atac_cx_ko_pogz_merged_vs_atac_cx_wt_pogz_merged_cond1_299	4.50499
chr10	123115460	123115684	atac_cx_ko_pogz_merged_vs_atac_cx_wt_pogz_merged_cond1_300	14.4197
chr10	123237361	123237539	atac_cx_ko_pogz_merged_vs_atac_cx_wt_pogz_merged_cond1_301	4.90218
chr10	124922149	124922309	atac_cx_ko_pogz_merged_vs_atac_cx_wt_pogz_merged_cond1_302	3.69072
chr10	126692977	126693179	atac_cx_ko_pogz_merged_vs_atac_cx_wt_pogz_merged_cond1_303	5.77226
chr11	5291318	5291470	atac_cx_ko_pogz_merged_vs_atac_cx_wt_pogz_merged_cond1_304	4.43909
chr11	6801105	6801433	atac_cx_ko_pogz_merged_vs_atac_cx_wt_pogz_merged_cond1_305	9.92476
chr11	8510703	8510867	atac_cx_ko_pogz_merged_vs_atac_cx_wt_pogz_merged_cond1_306	14.2748
chr11	9400449	9400618	atac_cx_ko_pogz_merged_vs_atac_cx_wt_pogz_merged_cond1_307	6.36721
chr11	11362051	11362354	atac_cx_ko_pogz_merged_vs_atac_cx_wt_pogz_merged_cond1_308	3.28714
chr11	11848433	11848584	atac_cx_ko_pogz_merged_vs_atac_cx_wt_pogz_merged_cond1_309	3.23319
chr11	12267506	12267814	atac_cx_ko_pogz_merged_vs_atac_cx_wt_pogz_merged_cond1_310	5.32768
chr11	17226183	17226347	atac_cx_ko_pogz_merged_vs_atac_cx_wt_pogz_merged_cond1_311	5.65508
chr11	18556418	18556711	atac_cx_ko_pogz_merged_vs_atac_cx_wt_pogz_merged_cond1_312	9.1174
chr11	18854950	18855107	atac_cx_ko_pogz_merged_vs_atac_cx_wt_pogz_merged_cond1_313	6.45153
chr11	20503176	20503342	atac_cx_ko_pogz_merged_vs_atac_cx_wt_pogz_merged_cond1_314	4.9904
chr11	20503466	20503648	atac_cx_ko_pogz_merged_vs_atac_cx_wt_pogz_merged_cond1_315	5.13879
chr11	20556974	20557124	atac_cx_ko_pogz_merged_vs_atac_cx_wt_pogz_merged_cond1_316	3.39689
chr11	20732021	20732215	atac_cx_ko_pogz_merged_vs_atac_cx_wt_pogz_merged_cond1_317	4.49548
chr11	21534408	21534729	atac_cx_ko_pogz_merged_vs_atac_cx_wt_pogz_merged_cond1_318	15.645
chr11	24010240	24010399	atac_cx_ko_pogz_merged_vs_atac_cx_wt_pogz_merged_cond1_319	3.98675
chr11	24957645	24957885	atac_cx_ko_pogz_merged_vs_atac_cx_wt_pogz_merged_cond1_320	6.34739
chr11	25814127	25814381	atac_cx_ko_pogz_merged_vs_atac_cx_wt_pogz_merged_cond1_321	5.28127
chr11	27929790	27930068	atac_cx_ko_pogz_merged_vs_atac_cx_wt_pogz_merged_cond1_322	11.5786
chr11	28592615	28592772	atac_cx_ko_pogz_merged_vs_atac_cx_wt_pogz_merged_cond1_323	10.854
chr11	28635155	28635411	atac_cx_ko_pogz_merged_vs_atac_cx_wt_pogz_merged_cond1_324	8.24403
chr11	29274191	29274375	atac_cx_ko_pogz_merged_vs_atac_cx_wt_pogz_merged_cond1_325	4.41537
chr11	29522344	29522583	atac_cx_ko_pogz_merged_vs_atac_cx_wt_pogz_merged_cond1_326	11.1254
chr11	30061146	30061472	atac_cx_ko_pogz_merged_vs_atac_cx_wt_pogz_merged_cond1_327	4.63873
chr11	30087098	30087354	atac_cx_ko_pogz_merged_vs_atac_cx_wt_pogz_merged_cond1_328	15.0303
chr11	30097600	30097758	atac_cx_ko_pogz_merged_vs_atac_cx_wt_pogz_merged_cond1_329	5.26439
chr11	30644092	30644242	atac_cx_ko_pogz_merged_vs_atac_cx_wt_pogz_merged_cond1_330	3.93919
chr11	30886961	30887183	atac_cx_ko_pogz_merged_vs_atac_cx_wt_pogz_merged_cond1_331	4.67094
chr11	31271366	31271800	atac_cx_ko_pogz_merged_vs_atac_cx_wt_pogz_merged_cond1_332	6.05326
chr11	31273522	31273752	atac_cx_ko_pogz_merged_vs_atac_cx_wt_pogz_merged_cond1_333	9.78016
chr11	32863744	32864026	atac_cx_ko_pogz_merged_vs_atac_cx_wt_pogz_merged_cond1_334	8.48004
chr11	33585253	33585413	atac_cx_ko_pogz_merged_vs_atac_cx_wt_pogz_merged_cond1_335	7.76142
chr11	34012899	34013056	atac_cx_ko_pogz_merged_vs_atac_cx_wt_pogz_merged_cond1_336	8.33289
chr11	34190451	34190631	atac_cx_ko_pogz_merged_vs_atac_cx_wt_pogz_merged_cond1_337	4.42771
chr11	34197785	34197990	atac_cx_ko_pogz_merged_vs_atac_cx_wt_pogz_merged_cond1_338	6.27256
chr11	35179152	35179308	atac_cx_ko_pogz_merged_vs_atac_cx_wt_pogz_merged_cond1_339	11.1962
chr11	35311581	35311814	atac_cx_ko_pogz_merged_vs_atac_cx_wt_pogz_merged_cond1_340	8.86845
chr11	35923059	35923308	atac_cx_ko_pogz_merged_vs_atac_cx_wt_pogz_merged_cond1_341	3.52848
chr11	36514509	36514913	atac_cx_ko_pogz_merged_vs_atac_cx_wt_pogz_merged_cond1_342	8.40049
chr11	40437570	40437733	atac_cx_ko_pogz_merged_vs_atac_cx_wt_pogz_merged_cond1_343	5.16723
chr11	42234346	42234508	atac_cx_ko_pogz_merged_vs_atac_cx_wt_pogz_merged_cond1_344	4.19721
chr11	43466616	43466880	atac_cx_ko_pogz_merged_vs_atac_cx_wt_pogz_merged_cond1_345	5.7649
chr11	43925234	43925399	atac_cx_ko_pogz_merged_vs_atac_cx_wt_pogz_merged_cond1_346	18.6798
chr11	44212370	44212553	atac_cx_ko_pogz_merged_vs_atac_cx_wt_pogz_merged_cond1_347	4.67105
chr11	45363881	45364123	atac_cx_ko_pogz_merged_vs_atac_cx_wt_pogz_merged_cond1_348	7.37061
chr11	46568153	46568343	atac_cx_ko_pogz_merged_vs_atac_cx_wt_pogz_merged_cond1_349	8.19588
chr11	47631433	47631640	atac_cx_ko_pogz_merged_vs_atac_cx_wt_pogz_merged_cond1_350	12.3063
chr11	48671652	48671806	atac_cx_ko_pogz_merged_vs_atac_cx_wt_pogz_merged_cond1_351	4.17802
chr11	49659679	49659839	atac_cx_ko_pogz_merged_vs_atac_cx_wt_pogz_merged_cond1_352	6.68113
chr11	49740602	49740754	atac_cx_ko_pogz_merged_vs_atac_cx_wt_pogz_merged_cond1_353	9.24313
chr11	49987954	49988117	atac_cx_ko_pogz_merged_vs_atac_cx_wt_pogz_merged_cond1_354	3.46793
chr11	50235767	50236014	atac_cx_ko_pogz_merged_vs_atac_cx_wt_pogz_merged_cond1_355	7.889
chr11	53305448	53305607	atac_cx_ko_pogz_merged_vs_atac_cx_wt_pogz_merged_cond1_356	4.9249
chr11	56712015	56712246	atac_cx_ko_pogz_merged_vs_atac_cx_wt_pogz_merged_cond1_357	4.33024
chr11	57111890	57112058	atac_cx_ko_pogz_merged_vs_atac_cx_wt_pogz_merged_cond1_358	10.2186
chr11	57470277	57470473	atac_cx_ko_pogz_merged_vs_atac_cx_wt_pogz_merged_cond1_359	4.27127
chr11	63063775	63063938	atac_cx_ko_pogz_merged_vs_atac_cx_wt_pogz_merged_cond1_360	12.6723
chr11	63268540	63268823	atac_cx_ko_pogz_merged_vs_atac_cx_wt_pogz_merged_cond1_361	6.58135
chr11	66965474	66965675	atac_cx_ko_pogz_merged_vs_atac_cx_wt_pogz_merged_cond1_362	4.49645
chr11	67964377	67964552	atac_cx_ko_pogz_merged_vs_atac_cx_wt_pogz_merged_cond1_363	4.49305
chr11	68028798	68029000	atac_cx_ko_pogz_merged_vs_atac_cx_wt_pogz_merged_cond1_364	6.31502
chr11	74360604	74360869	atac_cx_ko_pogz_merged_vs_atac_cx_wt_pogz_merged_cond1_365	5.02495
chr11	77007709	77007878	atac_cx_ko_pogz_merged_vs_atac_cx_wt_pogz_merged_cond1_366	4.0297
chr11	81740007	81740157	atac_cx_ko_pogz_merged_vs_atac_cx_wt_pogz_merged_cond1_367	8.81291
chr11	85547775	85547928	atac_cx_ko_pogz_merged_vs_atac_cx_wt_pogz_merged_cond1_368	3.34056
chr11	90409783	90410118	atac_cx_ko_pogz_merged_vs_atac_cx_wt_pogz_merged_cond1_369	6.27556
chr11	96297909	96298105	atac_cx_ko_pogz_merged_vs_atac_cx_wt_pogz_merged_cond1_370	9.95376
chr11	100620192	100620357	atac_cx_ko_pogz_merged_vs_atac_cx_wt_pogz_merged_cond1_371	3.34091
chr11	100668251	100668410	atac_cx_ko_pogz_merged_vs_atac_cx_wt_pogz_merged_cond1_372	11.8286
chr11	104547035	104547216	atac_cx_ko_pogz_merged_vs_atac_cx_wt_pogz_merged_cond1_373	13.0678
chr11	108641798	108641959	atac_cx_ko_pogz_merged_vs_atac_cx_wt_pogz_merged_cond1_374	7.58094
chr11	108746989	108747183	atac_cx_ko_pogz_merged_vs_atac_cx_wt_pogz_merged_cond1_375	10.1246
chr11	117786870	117787020	atac_cx_ko_pogz_merged_vs_atac_cx_wt_pogz_merged_cond1_376	3.47979
chr12	3386102	3386475	atac_cx_ko_pogz_merged_vs_atac_cx_wt_pogz_merged_cond1_377	4.8808
chr12	7036624	7036803	atac_cx_ko_pogz_merged_vs_atac_cx_wt_pogz_merged_cond1_378	3.99305
chr12	8317981	8318142	atac_cx_ko_pogz_merged_vs_atac_cx_wt_pogz_merged_cond1_379	13.5944
chr12	8371024	8371278	atac_cx_ko_pogz_merged_vs_atac_cx_wt_pogz_merged_cond1_380	5.48691
chr12	8954717	8954941	atac_cx_ko_pogz_merged_vs_atac_cx_wt_pogz_merged_cond1_381	4.65143
chr12	11205108	11205269	atac_cx_ko_pogz_merged_vs_atac_cx_wt_pogz_merged_cond1_382	6.37358
chr12	11228506	11228659	atac_cx_ko_pogz_merged_vs_atac_cx_wt_pogz_merged_cond1_383	9.76281
chr12	11398374	11398615	atac_cx_ko_pogz_merged_vs_atac_cx_wt_pogz_merged_cond1_384	3.48367
chr12	13601540	13601692	atac_cx_ko_pogz_merged_vs_atac_cx_wt_pogz_merged_cond1_385	5.59392
chr12	13654147	13654365	atac_cx_ko_pogz_merged_vs_atac_cx_wt_pogz_merged_cond1_386	5.72342
chr12	15225393	15225615	atac_cx_ko_pogz_merged_vs_atac_cx_wt_pogz_merged_cond1_387	7.41914
chr12	15562160	15562390	atac_cx_ko_pogz_merged_vs_atac_cx_wt_pogz_merged_cond1_388	4.11502
chr12	15819224	15819403	atac_cx_ko_pogz_merged_vs_atac_cx_wt_pogz_merged_cond1_389	3.56685
chr12	16098211	16098397	atac_cx_ko_pogz_merged_vs_atac_cx_wt_pogz_merged_cond1_390	3.94987
chr12	16738207	16738376	atac_cx_ko_pogz_merged_vs_atac_cx_wt_pogz_merged_cond1_391	3.53965
chr12	16810405	16810632	atac_cx_ko_pogz_merged_vs_atac_cx_wt_pogz_merged_cond1_392	5.31345
chr12	21431994	21432186	atac_cx_ko_pogz_merged_vs_atac_cx_wt_pogz_merged_cond1_393	4.42208
chr12	32765638	32765813	atac_cx_ko_pogz_merged_vs_atac_cx_wt_pogz_merged_cond1_394	14.8636
chr12	32915634	32915792	atac_cx_ko_pogz_merged_vs_atac_cx_wt_pogz_merged_cond1_395	9.39853
chr12	34079764	34079932	atac_cx_ko_pogz_merged_vs_atac_cx_wt_pogz_merged_cond1_396	4.02872
chr12	35180889	35181058	atac_cx_ko_pogz_merged_vs_atac_cx_wt_pogz_merged_cond1_397	22.0805
chr12	35266423	35266596	atac_cx_ko_pogz_merged_vs_atac_cx_wt_pogz_merged_cond1_398	5.95962
chr12	35390619	35390804	atac_cx_ko_pogz_merged_vs_atac_cx_wt_pogz_merged_cond1_399	12.1524
chr12	35522289	35522489	atac_cx_ko_pogz_merged_vs_atac_cx_wt_pogz_merged_cond1_400	8.99922
chr12	35732513	35732736	atac_cx_ko_pogz_merged_vs_atac_cx_wt_pogz_merged_cond1_401	4.57991
chr12	36708548	36708765	atac_cx_ko_pogz_merged_vs_atac_cx_wt_pogz_merged_cond1_402	17.7402
chr12	36821906	36822106	atac_cx_ko_pogz_merged_vs_atac_cx_wt_pogz_merged_cond1_403	4.14835
chr12	37029528	37029762	atac_cx_ko_pogz_merged_vs_atac_cx_wt_pogz_merged_cond1_404	4.47175
chr12	37040723	37040936	atac_cx_ko_pogz_merged_vs_atac_cx_wt_pogz_merged_cond1_405	6.98169
chr12	37729368	37729584	atac_cx_ko_pogz_merged_vs_atac_cx_wt_pogz_merged_cond1_406	4.97481
chr12	37990909	37991076	atac_cx_ko_pogz_merged_vs_atac_cx_wt_pogz_merged_cond1_407	11.2372
chr12	39322950	39323187	atac_cx_ko_pogz_merged_vs_atac_cx_wt_pogz_merged_cond1_408	10.4231
chr12	39570418	39570724	atac_cx_ko_pogz_merged_vs_atac_cx_wt_pogz_merged_cond1_409	3.71451
chr12	40717519	40717697	atac_cx_ko_pogz_merged_vs_atac_cx_wt_pogz_merged_cond1_410	5.02766
chr12	41051480	41051643	atac_cx_ko_pogz_merged_vs_atac_cx_wt_pogz_merged_cond1_411	9.76113
chr12	41494073	41494307	atac_cx_ko_pogz_merged_vs_atac_cx_wt_pogz_merged_cond1_412	5.78466
chr12	45703462	45703616	atac_cx_ko_pogz_merged_vs_atac_cx_wt_pogz_merged_cond1_413	4.89437
chr12	46715770	46715982	atac_cx_ko_pogz_merged_vs_atac_cx_wt_pogz_merged_cond1_414	8.83223
chr12	47298534	47298919	atac_cx_ko_pogz_merged_vs_atac_cx_wt_pogz_merged_cond1_415	12.7502
chr12	47500398	47500592	atac_cx_ko_pogz_merged_vs_atac_cx_wt_pogz_merged_cond1_416	4.3936
chr12	53390583	53390740	atac_cx_ko_pogz_merged_vs_atac_cx_wt_pogz_merged_cond1_417	3.82035
chr12	53949125	53949320	atac_cx_ko_pogz_merged_vs_atac_cx_wt_pogz_merged_cond1_418	9.90289
chr12	57018087	57018304	atac_cx_ko_pogz_merged_vs_atac_cx_wt_pogz_merged_cond1_419	13.6046
chr12	58501230	58501456	atac_cx_ko_pogz_merged_vs_atac_cx_wt_pogz_merged_cond1_420	9.32686
chr12	60140834	60141115	atac_cx_ko_pogz_merged_vs_atac_cx_wt_pogz_merged_cond1_421	5.26778
chr12	66483497	66483664	atac_cx_ko_pogz_merged_vs_atac_cx_wt_pogz_merged_cond1_422	3.59879
chr12	67257692	67257858	atac_cx_ko_pogz_merged_vs_atac_cx_wt_pogz_merged_cond1_423	4.24727
chr12	74018410	74018668	atac_cx_ko_pogz_merged_vs_atac_cx_wt_pogz_merged_cond1_424	16.8181
chr12	74018817	74018982	atac_cx_ko_pogz_merged_vs_atac_cx_wt_pogz_merged_cond1_425	6.6461
chr12	75050542	75050797	atac_cx_ko_pogz_merged_vs_atac_cx_wt_pogz_merged_cond1_426	13.926
chr12	78699208	78699384	atac_cx_ko_pogz_merged_vs_atac_cx_wt_pogz_merged_cond1_427	4.27563
chr12	80915418	80915664	atac_cx_ko_pogz_merged_vs_atac_cx_wt_pogz_merged_cond1_428	6.22079
chr12	85323499	85323650	atac_cx_ko_pogz_merged_vs_atac_cx_wt_pogz_merged_cond1_429	5.55739
chr12	86940695	86940937	atac_cx_ko_pogz_merged_vs_atac_cx_wt_pogz_merged_cond1_430	4.80232
chr12	87720902	87721111	atac_cx_ko_pogz_merged_vs_atac_cx_wt_pogz_merged_cond1_431	6.16765
chr12	89599239	89599450	atac_cx_ko_pogz_merged_vs_atac_cx_wt_pogz_merged_cond1_432	9.66297
chr12	90287856	90288006	atac_cx_ko_pogz_merged_vs_atac_cx_wt_pogz_merged_cond1_433	5.92972
chr12	90313113	90313278	atac_cx_ko_pogz_merged_vs_atac_cx_wt_pogz_merged_cond1_434	3.70469
chr12	90387612	90387835	atac_cx_ko_pogz_merged_vs_atac_cx_wt_pogz_merged_cond1_435	4.71447
chr12	90497409	90497559	atac_cx_ko_pogz_merged_vs_atac_cx_wt_pogz_merged_cond1_436	6.86906
chr12	90769352	90769513	atac_cx_ko_pogz_merged_vs_atac_cx_wt_pogz_merged_cond1_437	5.88389
chr12	90969721	90970025	atac_cx_ko_pogz_merged_vs_atac_cx_wt_pogz_merged_cond1_438	4.0863
chr12	91092891	91093210	atac_cx_ko_pogz_merged_vs_atac_cx_wt_pogz_merged_cond1_439	9.70295
chr12	91802404	91802587	atac_cx_ko_pogz_merged_vs_atac_cx_wt_pogz_merged_cond1_440	15.3801
chr12	91802741	91803270	atac_cx_ko_pogz_merged_vs_atac_cx_wt_pogz_merged_cond1_441	13.5827
chr12	91803433	91803696	atac_cx_ko_pogz_merged_vs_atac_cx_wt_pogz_merged_cond1_442	12.1849
chr12	93347655	93347823	atac_cx_ko_pogz_merged_vs_atac_cx_wt_pogz_merged_cond1_443	7.54235
chr12	93530736	93530886	atac_cx_ko_pogz_merged_vs_atac_cx_wt_pogz_merged_cond1_444	4.21731
chr12	100155074	100155243	atac_cx_ko_pogz_merged_vs_atac_cx_wt_pogz_merged_cond1_445	7.33129
chr12	100400983	100401171	atac_cx_ko_pogz_merged_vs_atac_cx_wt_pogz_merged_cond1_446	5.13357
chr12	102070004	102070175	atac_cx_ko_pogz_merged_vs_atac_cx_wt_pogz_merged_cond1_447	5.60027
chr12	103004702	103004939	atac_cx_ko_pogz_merged_vs_atac_cx_wt_pogz_merged_cond1_448	18.2888
chr12	103016423	103016584	atac_cx_ko_pogz_merged_vs_atac_cx_wt_pogz_merged_cond1_449	11.872
chr12	104480080	104480276	atac_cx_ko_pogz_merged_vs_atac_cx_wt_pogz_merged_cond1_450	7.79233
chr12	104480661	104480837	atac_cx_ko_pogz_merged_vs_atac_cx_wt_pogz_merged_cond1_451	3.7022
chr12	105917370	105917615	atac_cx_ko_pogz_merged_vs_atac_cx_wt_pogz_merged_cond1_452	3.74936
chr12	114460536	114460718	atac_cx_ko_pogz_merged_vs_atac_cx_wt_pogz_merged_cond1_453	4.42482
chr12	117391503	117391736	atac_cx_ko_pogz_merged_vs_atac_cx_wt_pogz_merged_cond1_454	6.95652
chr12	117644190	117644416	atac_cx_ko_pogz_merged_vs_atac_cx_wt_pogz_merged_cond1_455	4.2964
chr12	118392099	118392427	atac_cx_ko_pogz_merged_vs_atac_cx_wt_pogz_merged_cond1_456	7.37671
chr12	118392599	118392779	atac_cx_ko_pogz_merged_vs_atac_cx_wt_pogz_merged_cond1_457	4.09295
chr12	118394302	118394502	atac_cx_ko_pogz_merged_vs_atac_cx_wt_pogz_merged_cond1_458	7.77228
chr12	118414915	118415126	atac_cx_ko_pogz_merged_vs_atac_cx_wt_pogz_merged_cond1_459	7.51086
chr12	118415258	118415461	atac_cx_ko_pogz_merged_vs_atac_cx_wt_pogz_merged_cond1_460	10.442
chr12	118496189	118496361	atac_cx_ko_pogz_merged_vs_atac_cx_wt_pogz_merged_cond1_461	4.51538
chr12	119768186	119768513	atac_cx_ko_pogz_merged_vs_atac_cx_wt_pogz_merged_cond1_462	4.00436
chr12	120169469	120169669	atac_cx_ko_pogz_merged_vs_atac_cx_wt_pogz_merged_cond1_463	7.41369
chr12	120290253	120290407	atac_cx_ko_pogz_merged_vs_atac_cx_wt_pogz_merged_cond1_464	8.01437
chr12	120479709	120479923	atac_cx_ko_pogz_merged_vs_atac_cx_wt_pogz_merged_cond1_465	5.33032
chr13	3633276	3633445	atac_cx_ko_pogz_merged_vs_atac_cx_wt_pogz_merged_cond1_466	4.2747
chr13	3694289	3694458	atac_cx_ko_pogz_merged_vs_atac_cx_wt_pogz_merged_cond1_467	4.40466
chr13	3712013	3712169	atac_cx_ko_pogz_merged_vs_atac_cx_wt_pogz_merged_cond1_468	4.29967
chr13	5859854	5860042	atac_cx_ko_pogz_merged_vs_atac_cx_wt_pogz_merged_cond1_469	5.35363
chr13	6136558	6136800	atac_cx_ko_pogz_merged_vs_atac_cx_wt_pogz_merged_cond1_470	4.43575
chr13	6635978	6636318	atac_cx_ko_pogz_merged_vs_atac_cx_wt_pogz_merged_cond1_471	5.21256
chr13	9398191	9398344	atac_cx_ko_pogz_merged_vs_atac_cx_wt_pogz_merged_cond1_472	4.34613
chr13	12198422	12198601	atac_cx_ko_pogz_merged_vs_atac_cx_wt_pogz_merged_cond1_473	4.99004
chr13	12432543	12432860	atac_cx_ko_pogz_merged_vs_atac_cx_wt_pogz_merged_cond1_474	3.84491
chr13	12657688	12657862	atac_cx_ko_pogz_merged_vs_atac_cx_wt_pogz_merged_cond1_475	10.1066
chr13	13730948	13731285	atac_cx_ko_pogz_merged_vs_atac_cx_wt_pogz_merged_cond1_476	4.37188
chr13	13900771	13900980	atac_cx_ko_pogz_merged_vs_atac_cx_wt_pogz_merged_cond1_477	7.80302
chr13	15642526	15642689	atac_cx_ko_pogz_merged_vs_atac_cx_wt_pogz_merged_cond1_478	5.21121
chr13	15694452	15694676	atac_cx_ko_pogz_merged_vs_atac_cx_wt_pogz_merged_cond1_479	7.22019
chr13	15712731	15712910	atac_cx_ko_pogz_merged_vs_atac_cx_wt_pogz_merged_cond1_480	3.821
chr13	16124967	16125120	atac_cx_ko_pogz_merged_vs_atac_cx_wt_pogz_merged_cond1_481	5.16633
chr13	16678137	16678486	atac_cx_ko_pogz_merged_vs_atac_cx_wt_pogz_merged_cond1_482	8.10975
chr13	17168871	17169054	atac_cx_ko_pogz_merged_vs_atac_cx_wt_pogz_merged_cond1_483	8.64927
chr13	18667460	18667761	atac_cx_ko_pogz_merged_vs_atac_cx_wt_pogz_merged_cond1_484	5.62078
chr13	19711132	19711293	atac_cx_ko_pogz_merged_vs_atac_cx_wt_pogz_merged_cond1_485	6.39226
chr13	22136253	22136409	atac_cx_ko_pogz_merged_vs_atac_cx_wt_pogz_merged_cond1_486	5.4251
chr13	23249887	23250067	atac_cx_ko_pogz_merged_vs_atac_cx_wt_pogz_merged_cond1_487	4.86757
chr13	23391502	23391689	atac_cx_ko_pogz_merged_vs_atac_cx_wt_pogz_merged_cond1_488	4.2204
chr13	24936857	24937045	atac_cx_ko_pogz_merged_vs_atac_cx_wt_pogz_merged_cond1_489	3.35918
chr13	28878894	28879046	atac_cx_ko_pogz_merged_vs_atac_cx_wt_pogz_merged_cond1_490	9.84019
chr13	30137987	30138254	atac_cx_ko_pogz_merged_vs_atac_cx_wt_pogz_merged_cond1_491	26.1693
chr13	32359227	32359388	atac_cx_ko_pogz_merged_vs_atac_cx_wt_pogz_merged_cond1_492	5.90953
chr13	34012953	34013157	atac_cx_ko_pogz_merged_vs_atac_cx_wt_pogz_merged_cond1_493	12.0682
chr13	34056590	34056911	atac_cx_ko_pogz_merged_vs_atac_cx_wt_pogz_merged_cond1_494	3.34829
chr13	34224727	34224949	atac_cx_ko_pogz_merged_vs_atac_cx_wt_pogz_merged_cond1_495	8.52773
chr13	34310712	34310955	atac_cx_ko_pogz_merged_vs_atac_cx_wt_pogz_merged_cond1_496	5.74556
chr13	34379484	34379830	atac_cx_ko_pogz_merged_vs_atac_cx_wt_pogz_merged_cond1_497	7.7624
chr13	35252773	35253018	atac_cx_ko_pogz_merged_vs_atac_cx_wt_pogz_merged_cond1_498	4.11287
chr13	35914787	35915087	atac_cx_ko_pogz_merged_vs_atac_cx_wt_pogz_merged_cond1_499	7.35607
chr13	37306891	37307043	atac_cx_ko_pogz_merged_vs_atac_cx_wt_pogz_merged_cond1_500	5.35618
chr13	38244615	38244835	atac_cx_ko_pogz_merged_vs_atac_cx_wt_pogz_merged_cond1_501	3.63671
chr13	41593300	41593481	atac_cx_ko_pogz_merged_vs_atac_cx_wt_pogz_merged_cond1_502	5.93111
chr13	46134314	46134481	atac_cx_ko_pogz_merged_vs_atac_cx_wt_pogz_merged_cond1_503	4.26693
chr13	47461265	47461443	atac_cx_ko_pogz_merged_vs_atac_cx_wt_pogz_merged_cond1_504	5.48646
chr13	54167495	54167824	atac_cx_ko_pogz_merged_vs_atac_cx_wt_pogz_merged_cond1_505	3.9674
chr13	54307535	54307698	atac_cx_ko_pogz_merged_vs_atac_cx_wt_pogz_merged_cond1_506	6.35812
chr13	55313951	55314101	atac_cx_ko_pogz_merged_vs_atac_cx_wt_pogz_merged_cond1_507	3.46203
chr13	56929968	56930183	atac_cx_ko_pogz_merged_vs_atac_cx_wt_pogz_merged_cond1_508	5.94095
chr13	59635796	59635975	atac_cx_ko_pogz_merged_vs_atac_cx_wt_pogz_merged_cond1_509	3.49048
chr13	63616390	63616578	atac_cx_ko_pogz_merged_vs_atac_cx_wt_pogz_merged_cond1_510	3.46924
chr13	67229116	67229270	atac_cx_ko_pogz_merged_vs_atac_cx_wt_pogz_merged_cond1_511	5.79321
chr13	67829789	67830024	atac_cx_ko_pogz_merged_vs_atac_cx_wt_pogz_merged_cond1_512	8.85006
chr13	68744784	68744973	atac_cx_ko_pogz_merged_vs_atac_cx_wt_pogz_merged_cond1_513	13.3455
chr13	70933123	70933294	atac_cx_ko_pogz_merged_vs_atac_cx_wt_pogz_merged_cond1_514	7.97292
chr13	72502937	72503116	atac_cx_ko_pogz_merged_vs_atac_cx_wt_pogz_merged_cond1_515	14.9325
chr13	73179407	73179589	atac_cx_ko_pogz_merged_vs_atac_cx_wt_pogz_merged_cond1_516	3.68908
chr13	74162674	74162849	atac_cx_ko_pogz_merged_vs_atac_cx_wt_pogz_merged_cond1_517	4.0562
chr13	76621607	76621809	atac_cx_ko_pogz_merged_vs_atac_cx_wt_pogz_merged_cond1_518	5.70072
chr13	78768379	78768605	atac_cx_ko_pogz_merged_vs_atac_cx_wt_pogz_merged_cond1_519	7.61734
chr13	78837246	78837466	atac_cx_ko_pogz_merged_vs_atac_cx_wt_pogz_merged_cond1_520	6.43222
chr13	80792307	80792576	atac_cx_ko_pogz_merged_vs_atac_cx_wt_pogz_merged_cond1_521	12.6428
chr13	83747234	83747479	atac_cx_ko_pogz_merged_vs_atac_cx_wt_pogz_merged_cond1_522	8.94316
chr13	84163285	84163499	atac_cx_ko_pogz_merged_vs_atac_cx_wt_pogz_merged_cond1_523	6.18423
chr13	84944197	84944352	atac_cx_ko_pogz_merged_vs_atac_cx_wt_pogz_merged_cond1_524	4.01076
chr13	88629729	88630353	atac_cx_ko_pogz_merged_vs_atac_cx_wt_pogz_merged_cond1_525	8.80027
chr13	89502203	89502576	atac_cx_ko_pogz_merged_vs_atac_cx_wt_pogz_merged_cond1_526	4.67135
chr13	90292224	90292777	atac_cx_ko_pogz_merged_vs_atac_cx_wt_pogz_merged_cond1_527	7.57648
chr13	92125581	92125772	atac_cx_ko_pogz_merged_vs_atac_cx_wt_pogz_merged_cond1_528	6.84043
chr13	92901494	92901694	atac_cx_ko_pogz_merged_vs_atac_cx_wt_pogz_merged_cond1_529	3.37638
chr13	93571298	93571468	atac_cx_ko_pogz_merged_vs_atac_cx_wt_pogz_merged_cond1_530	3.47872
chr13	93914760	93914931	atac_cx_ko_pogz_merged_vs_atac_cx_wt_pogz_merged_cond1_531	8.75039
chr13	94367759	94367931	atac_cx_ko_pogz_merged_vs_atac_cx_wt_pogz_merged_cond1_532	11.4197
chr13	94958811	94959010	atac_cx_ko_pogz_merged_vs_atac_cx_wt_pogz_merged_cond1_533	5.73461
chr13	96577135	96577434	atac_cx_ko_pogz_merged_vs_atac_cx_wt_pogz_merged_cond1_534	3.70724
chr13	97907555	97907707	atac_cx_ko_pogz_merged_vs_atac_cx_wt_pogz_merged_cond1_535	5.48326
chr13	98595618	98596011	atac_cx_ko_pogz_merged_vs_atac_cx_wt_pogz_merged_cond1_536	8.32097
chr13	101321565	101321789	atac_cx_ko_pogz_merged_vs_atac_cx_wt_pogz_merged_cond1_537	3.99991
chr13	101322442	101322750	atac_cx_ko_pogz_merged_vs_atac_cx_wt_pogz_merged_cond1_538	5.85421
chr13	102878973	102879124	atac_cx_ko_pogz_merged_vs_atac_cx_wt_pogz_merged_cond1_539	8.48957
chr13	102943688	102943879	atac_cx_ko_pogz_merged_vs_atac_cx_wt_pogz_merged_cond1_540	5.56056
chr13	103740143	103740294	atac_cx_ko_pogz_merged_vs_atac_cx_wt_pogz_merged_cond1_541	5.35437
chr13	103887001	103887183	atac_cx_ko_pogz_merged_vs_atac_cx_wt_pogz_merged_cond1_542	3.48141
chr13	105330806	105331450	atac_cx_ko_pogz_merged_vs_atac_cx_wt_pogz_merged_cond1_543	5.06441
chr13	105612486	105612798	atac_cx_ko_pogz_merged_vs_atac_cx_wt_pogz_merged_cond1_544	4.38603
chr13	106047104	106047390	atac_cx_ko_pogz_merged_vs_atac_cx_wt_pogz_merged_cond1_545	5.43223
chr13	106069675	106069879	atac_cx_ko_pogz_merged_vs_atac_cx_wt_pogz_merged_cond1_546	3.59237
chr13	107731727	107731911	atac_cx_ko_pogz_merged_vs_atac_cx_wt_pogz_merged_cond1_547	4.10704
chr13	109906763	109906943	atac_cx_ko_pogz_merged_vs_atac_cx_wt_pogz_merged_cond1_548	3.68729
chr13	110029524	110029787	atac_cx_ko_pogz_merged_vs_atac_cx_wt_pogz_merged_cond1_549	9.56228
chr13	111136956	111137124	atac_cx_ko_pogz_merged_vs_atac_cx_wt_pogz_merged_cond1_550	15.1643
chr13	111280476	111280646	atac_cx_ko_pogz_merged_vs_atac_cx_wt_pogz_merged_cond1_551	5.34617
chr13	112082355	112082591	atac_cx_ko_pogz_merged_vs_atac_cx_wt_pogz_merged_cond1_552	6.45116
chr13	112599760	112600017	atac_cx_ko_pogz_merged_vs_atac_cx_wt_pogz_merged_cond1_553	5.55258
chr13	112821324	112821483	atac_cx_ko_pogz_merged_vs_atac_cx_wt_pogz_merged_cond1_554	17.8965
chr13	115317125	115317422	atac_cx_ko_pogz_merged_vs_atac_cx_wt_pogz_merged_cond1_555	7.89338
chr13	115322493	115322726	atac_cx_ko_pogz_merged_vs_atac_cx_wt_pogz_merged_cond1_556	3.4998
chr13	116204342	116204537	atac_cx_ko_pogz_merged_vs_atac_cx_wt_pogz_merged_cond1_557	13.7163
chr13	116216246	116216484	atac_cx_ko_pogz_merged_vs_atac_cx_wt_pogz_merged_cond1_558	14.8468
chr13	116633408	116633641	atac_cx_ko_pogz_merged_vs_atac_cx_wt_pogz_merged_cond1_559	17.7689
chr13	117759880	117760094	atac_cx_ko_pogz_merged_vs_atac_cx_wt_pogz_merged_cond1_560	7.51715
chr13	118078344	118078568	atac_cx_ko_pogz_merged_vs_atac_cx_wt_pogz_merged_cond1_561	7.67186
chr13	118356064	118356300	atac_cx_ko_pogz_merged_vs_atac_cx_wt_pogz_merged_cond1_562	10.2013
chr13	118747892	118748170	atac_cx_ko_pogz_merged_vs_atac_cx_wt_pogz_merged_cond1_563	12.0345
chr13	119361358	119361568	atac_cx_ko_pogz_merged_vs_atac_cx_wt_pogz_merged_cond1_564	7.13468
chr13	119770972	119771318	atac_cx_ko_pogz_merged_vs_atac_cx_wt_pogz_merged_cond1_565	4.04591
chr14	8785481	8785654	atac_cx_ko_pogz_merged_vs_atac_cx_wt_pogz_merged_cond1_566	11.1274
chr14	10432769	10432923	atac_cx_ko_pogz_merged_vs_atac_cx_wt_pogz_merged_cond1_567	4.40854
chr14	11285843	11286066	atac_cx_ko_pogz_merged_vs_atac_cx_wt_pogz_merged_cond1_568	5.92131
chr14	11544430	11544655	atac_cx_ko_pogz_merged_vs_atac_cx_wt_pogz_merged_cond1_569	4.50562
chr14	11750875	11751025	atac_cx_ko_pogz_merged_vs_atac_cx_wt_pogz_merged_cond1_570	3.45124
chr14	13670716	13670955	atac_cx_ko_pogz_merged_vs_atac_cx_wt_pogz_merged_cond1_571	4.04215
chr14	14794279	14794446	atac_cx_ko_pogz_merged_vs_atac_cx_wt_pogz_merged_cond1_572	9.29311
chr14	15466127	15466287	atac_cx_ko_pogz_merged_vs_atac_cx_wt_pogz_merged_cond1_573	3.08813
chr14	16810888	16811182	atac_cx_ko_pogz_merged_vs_atac_cx_wt_pogz_merged_cond1_574	6.89021
chr14	17566046	17566417	atac_cx_ko_pogz_merged_vs_atac_cx_wt_pogz_merged_cond1_575	4.85876
chr14	17787453	17787617	atac_cx_ko_pogz_merged_vs_atac_cx_wt_pogz_merged_cond1_576	5.39142
chr14	21271264	21271455	atac_cx_ko_pogz_merged_vs_atac_cx_wt_pogz_merged_cond1_577	11.5187
chr14	23078890	23079055	atac_cx_ko_pogz_merged_vs_atac_cx_wt_pogz_merged_cond1_578	3.48818
chr14	24197740	24197994	atac_cx_ko_pogz_merged_vs_atac_cx_wt_pogz_merged_cond1_579	5.33446
chr14	29263972	29264287	atac_cx_ko_pogz_merged_vs_atac_cx_wt_pogz_merged_cond1_580	12.6823
chr14	33131146	33131306	atac_cx_ko_pogz_merged_vs_atac_cx_wt_pogz_merged_cond1_581	9.76829
chr14	33344659	33344839	atac_cx_ko_pogz_merged_vs_atac_cx_wt_pogz_merged_cond1_582	6.75953
chr14	35353979	35354203	atac_cx_ko_pogz_merged_vs_atac_cx_wt_pogz_merged_cond1_583	7.68942
chr14	40226627	40226866	atac_cx_ko_pogz_merged_vs_atac_cx_wt_pogz_merged_cond1_584	7.81193
chr14	41605013	41605165	atac_cx_ko_pogz_merged_vs_atac_cx_wt_pogz_merged_cond1_585	6.18967
chr14	41817765	41818050	atac_cx_ko_pogz_merged_vs_atac_cx_wt_pogz_merged_cond1_586	13.3275
chr14	46159423	46159601	atac_cx_ko_pogz_merged_vs_atac_cx_wt_pogz_merged_cond1_587	7.15649
chr14	46170895	46171147	atac_cx_ko_pogz_merged_vs_atac_cx_wt_pogz_merged_cond1_588	5.27011
chr14	47039109	47039267	atac_cx_ko_pogz_merged_vs_atac_cx_wt_pogz_merged_cond1_589	14.4833
chr14	49158978	49159136	atac_cx_ko_pogz_merged_vs_atac_cx_wt_pogz_merged_cond1_590	3.73842
chr14	49419493	49419855	atac_cx_ko_pogz_merged_vs_atac_cx_wt_pogz_merged_cond1_591	6.39693
chr14	50358082	50358242	atac_cx_ko_pogz_merged_vs_atac_cx_wt_pogz_merged_cond1_592	17.1104
chr14	60152759	60153051	atac_cx_ko_pogz_merged_vs_atac_cx_wt_pogz_merged_cond1_593	9.82364
chr14	66755330	66755504	atac_cx_ko_pogz_merged_vs_atac_cx_wt_pogz_merged_cond1_594	9.25007
chr14	70255131	70255307	atac_cx_ko_pogz_merged_vs_atac_cx_wt_pogz_merged_cond1_595	18.7065
chr14	70475328	70475490	atac_cx_ko_pogz_merged_vs_atac_cx_wt_pogz_merged_cond1_596	6.35171
chr14	73109013	73109389	atac_cx_ko_pogz_merged_vs_atac_cx_wt_pogz_merged_cond1_597	4.45181
chr14	73216818	73217006	atac_cx_ko_pogz_merged_vs_atac_cx_wt_pogz_merged_cond1_598	4.71638
chr14	76263541	76263733	atac_cx_ko_pogz_merged_vs_atac_cx_wt_pogz_merged_cond1_599	4.57959
chr14	77436470	77436694	atac_cx_ko_pogz_merged_vs_atac_cx_wt_pogz_merged_cond1_600	4.02043
chr14	77882966	77883121	atac_cx_ko_pogz_merged_vs_atac_cx_wt_pogz_merged_cond1_601	17.0547
chr14	80414734	80414970	atac_cx_ko_pogz_merged_vs_atac_cx_wt_pogz_merged_cond1_602	6.3831
chr14	80539192	80539358	atac_cx_ko_pogz_merged_vs_atac_cx_wt_pogz_merged_cond1_603	6.22901
chr14	85387756	85388069	atac_cx_ko_pogz_merged_vs_atac_cx_wt_pogz_merged_cond1_604	8.79482
chr14	86759945	86760123	atac_cx_ko_pogz_merged_vs_atac_cx_wt_pogz_merged_cond1_605	5.54374
chr14	87522976	87523228	atac_cx_ko_pogz_merged_vs_atac_cx_wt_pogz_merged_cond1_606	9.30293
chr14	93563125	93563307	atac_cx_ko_pogz_merged_vs_atac_cx_wt_pogz_merged_cond1_607	4.68741
chr14	94832994	94833157	atac_cx_ko_pogz_merged_vs_atac_cx_wt_pogz_merged_cond1_608	3.89021
chr14	95703290	95703591	atac_cx_ko_pogz_merged_vs_atac_cx_wt_pogz_merged_cond1_609	7.26132
chr14	95897754	95897910	atac_cx_ko_pogz_merged_vs_atac_cx_wt_pogz_merged_cond1_610	13.1281
chr14	98813510	98813793	atac_cx_ko_pogz_merged_vs_atac_cx_wt_pogz_merged_cond1_611	8.64533
chr14	98989202	98989375	atac_cx_ko_pogz_merged_vs_atac_cx_wt_pogz_merged_cond1_612	3.99482
chr14	99238850	99239048	atac_cx_ko_pogz_merged_vs_atac_cx_wt_pogz_merged_cond1_613	9.72725
chr14	100147653	100147827	atac_cx_ko_pogz_merged_vs_atac_cx_wt_pogz_merged_cond1_614	3.47345
chr14	100502443	100502599	atac_cx_ko_pogz_merged_vs_atac_cx_wt_pogz_merged_cond1_615	14.1489
chr14	100576562	100576718	atac_cx_ko_pogz_merged_vs_atac_cx_wt_pogz_merged_cond1_616	5.98777
chr14	102237149	102237344	atac_cx_ko_pogz_merged_vs_atac_cx_wt_pogz_merged_cond1_617	5.53649
chr14	102416056	102416254	atac_cx_ko_pogz_merged_vs_atac_cx_wt_pogz_merged_cond1_618	8.5411
chr14	102920791	102921074	atac_cx_ko_pogz_merged_vs_atac_cx_wt_pogz_merged_cond1_619	15.3082
chr14	103000205	103000476	atac_cx_ko_pogz_merged_vs_atac_cx_wt_pogz_merged_cond1_620	11.0921
chr14	104157555	104157729	atac_cx_ko_pogz_merged_vs_atac_cx_wt_pogz_merged_cond1_621	4.91337
chr14	104243179	104243333	atac_cx_ko_pogz_merged_vs_atac_cx_wt_pogz_merged_cond1_622	4.00492
chr14	105484290	105484450	atac_cx_ko_pogz_merged_vs_atac_cx_wt_pogz_merged_cond1_623	6.81848
chr14	105658217	105658458	atac_cx_ko_pogz_merged_vs_atac_cx_wt_pogz_merged_cond1_624	3.98069
chr14	106296748	106296947	atac_cx_ko_pogz_merged_vs_atac_cx_wt_pogz_merged_cond1_625	3.25284
chr14	106297467	106297668	atac_cx_ko_pogz_merged_vs_atac_cx_wt_pogz_merged_cond1_626	4.87618
chr14	106379000	106379338	atac_cx_ko_pogz_merged_vs_atac_cx_wt_pogz_merged_cond1_627	4.15955
chr14	107467478	107467629	atac_cx_ko_pogz_merged_vs_atac_cx_wt_pogz_merged_cond1_628	8.03156
chr14	115242442	115242646	atac_cx_ko_pogz_merged_vs_atac_cx_wt_pogz_merged_cond1_629	4.05835
chr14	115768901	115769085	atac_cx_ko_pogz_merged_vs_atac_cx_wt_pogz_merged_cond1_630	3.29736
chr14	117401445	117401744	atac_cx_ko_pogz_merged_vs_atac_cx_wt_pogz_merged_cond1_631	5.40382
chr14	117414685	117414870	atac_cx_ko_pogz_merged_vs_atac_cx_wt_pogz_merged_cond1_632	6.55383
chr14	118722208	118722372	atac_cx_ko_pogz_merged_vs_atac_cx_wt_pogz_merged_cond1_633	10.3534
chr14	118765729	118765909	atac_cx_ko_pogz_merged_vs_atac_cx_wt_pogz_merged_cond1_634	4.311
chr14	118815394	118815630	atac_cx_ko_pogz_merged_vs_atac_cx_wt_pogz_merged_cond1_635	3.66687
chr14	118994776	118994933	atac_cx_ko_pogz_merged_vs_atac_cx_wt_pogz_merged_cond1_636	3.43674
chr14	119387412	119387625	atac_cx_ko_pogz_merged_vs_atac_cx_wt_pogz_merged_cond1_637	6.37383
chr14	120675023	120675196	atac_cx_ko_pogz_merged_vs_atac_cx_wt_pogz_merged_cond1_638	3.37561
chr14	120702436	120702715	atac_cx_ko_pogz_merged_vs_atac_cx_wt_pogz_merged_cond1_639	8.38256
chr14	120735603	120735783	atac_cx_ko_pogz_merged_vs_atac_cx_wt_pogz_merged_cond1_640	7.25828
chr14	121312274	121312457	atac_cx_ko_pogz_merged_vs_atac_cx_wt_pogz_merged_cond1_641	4.87437
chr14	121564557	121564738	atac_cx_ko_pogz_merged_vs_atac_cx_wt_pogz_merged_cond1_642	7.97558
chr14	122112914	122113117	atac_cx_ko_pogz_merged_vs_atac_cx_wt_pogz_merged_cond1_643	5.10017
chr14	122696876	122697096	atac_cx_ko_pogz_merged_vs_atac_cx_wt_pogz_merged_cond1_644	7.59787
chr14	122773805	122774114	atac_cx_ko_pogz_merged_vs_atac_cx_wt_pogz_merged_cond1_645	4.64299
chr14	122774406	122774799	atac_cx_ko_pogz_merged_vs_atac_cx_wt_pogz_merged_cond1_646	4.73974
chr14	123154820	123155055	atac_cx_ko_pogz_merged_vs_atac_cx_wt_pogz_merged_cond1_647	5.54528
chr14	123731134	123731305	atac_cx_ko_pogz_merged_vs_atac_cx_wt_pogz_merged_cond1_648	7.78233
chr14	123954296	123954472	atac_cx_ko_pogz_merged_vs_atac_cx_wt_pogz_merged_cond1_649	6.48083
chr14	124060245	124060686	atac_cx_ko_pogz_merged_vs_atac_cx_wt_pogz_merged_cond1_650	5.22597
chr14	124590996	124591319	atac_cx_ko_pogz_merged_vs_atac_cx_wt_pogz_merged_cond1_651	5.33874
chr15	3220643	3220811	atac_cx_ko_pogz_merged_vs_atac_cx_wt_pogz_merged_cond1_652	5.24757
chr15	3976054	3976301	atac_cx_ko_pogz_merged_vs_atac_cx_wt_pogz_merged_cond1_653	4.03076
chr15	4098286	4098618	atac_cx_ko_pogz_merged_vs_atac_cx_wt_pogz_merged_cond1_654	7.10066
chr15	8229646	8229804	atac_cx_ko_pogz_merged_vs_atac_cx_wt_pogz_merged_cond1_655	6.04955
chr15	8401176	8401385	atac_cx_ko_pogz_merged_vs_atac_cx_wt_pogz_merged_cond1_656	5.59329
chr15	8765326	8765592	atac_cx_ko_pogz_merged_vs_atac_cx_wt_pogz_merged_cond1_657	4.70169
chr15	8846431	8846741	atac_cx_ko_pogz_merged_vs_atac_cx_wt_pogz_merged_cond1_658	4.22127
chr15	9678527	9678783	atac_cx_ko_pogz_merged_vs_atac_cx_wt_pogz_merged_cond1_659	4.88846
chr15	9941375	9941558	atac_cx_ko_pogz_merged_vs_atac_cx_wt_pogz_merged_cond1_660	5.78124
chr15	10852490	10852672	atac_cx_ko_pogz_merged_vs_atac_cx_wt_pogz_merged_cond1_661	6.41769
chr15	11495392	11495703	atac_cx_ko_pogz_merged_vs_atac_cx_wt_pogz_merged_cond1_662	4.36152
chr15	12112280	12112558	atac_cx_ko_pogz_merged_vs_atac_cx_wt_pogz_merged_cond1_663	3.59233
chr15	13149688	13149842	atac_cx_ko_pogz_merged_vs_atac_cx_wt_pogz_merged_cond1_664	3.71074
chr15	20726920	20727085	atac_cx_ko_pogz_merged_vs_atac_cx_wt_pogz_merged_cond1_665	15.3024
chr15	21095754	21095922	atac_cx_ko_pogz_merged_vs_atac_cx_wt_pogz_merged_cond1_666	15.53
chr15	25523492	25523735	atac_cx_ko_pogz_merged_vs_atac_cx_wt_pogz_merged_cond1_667	5.41807
chr15	27740883	27741095	atac_cx_ko_pogz_merged_vs_atac_cx_wt_pogz_merged_cond1_668	8.13575
chr15	28574946	28575238	atac_cx_ko_pogz_merged_vs_atac_cx_wt_pogz_merged_cond1_669	5.28615
chr15	30442211	30442405	atac_cx_ko_pogz_merged_vs_atac_cx_wt_pogz_merged_cond1_670	10.7087
chr15	34168578	34168798	atac_cx_ko_pogz_merged_vs_atac_cx_wt_pogz_merged_cond1_671	5.24936
chr15	35810402	35810604	atac_cx_ko_pogz_merged_vs_atac_cx_wt_pogz_merged_cond1_672	12.0485
chr15	39304877	39305138	atac_cx_ko_pogz_merged_vs_atac_cx_wt_pogz_merged_cond1_673	12.4655
chr15	39907150	39907314	atac_cx_ko_pogz_merged_vs_atac_cx_wt_pogz_merged_cond1_674	4.6427
chr15	40001307	40001849	atac_cx_ko_pogz_merged_vs_atac_cx_wt_pogz_merged_cond1_675	8.64879
chr15	40458055	40458262	atac_cx_ko_pogz_merged_vs_atac_cx_wt_pogz_merged_cond1_676	4.03718
chr15	40459654	40459862	atac_cx_ko_pogz_merged_vs_atac_cx_wt_pogz_merged_cond1_677	8.84691
chr15	40786363	40786524	atac_cx_ko_pogz_merged_vs_atac_cx_wt_pogz_merged_cond1_678	9.99967
chr15	40810863	40811095	atac_cx_ko_pogz_merged_vs_atac_cx_wt_pogz_merged_cond1_679	8.73998
chr15	40916871	40917095	atac_cx_ko_pogz_merged_vs_atac_cx_wt_pogz_merged_cond1_680	8.53353
chr15	41327577	41327776	atac_cx_ko_pogz_merged_vs_atac_cx_wt_pogz_merged_cond1_681	14.349
chr15	41347143	41347360	atac_cx_ko_pogz_merged_vs_atac_cx_wt_pogz_merged_cond1_682	11.2323
chr15	43308889	43309086	atac_cx_ko_pogz_merged_vs_atac_cx_wt_pogz_merged_cond1_683	4.20203
chr15	43338924	43339167	atac_cx_ko_pogz_merged_vs_atac_cx_wt_pogz_merged_cond1_684	6.045
chr15	44412076	44412230	atac_cx_ko_pogz_merged_vs_atac_cx_wt_pogz_merged_cond1_685	9.0633
chr15	48020559	48020803	atac_cx_ko_pogz_merged_vs_atac_cx_wt_pogz_merged_cond1_686	7.13683
chr15	50798851	50799003	atac_cx_ko_pogz_merged_vs_atac_cx_wt_pogz_merged_cond1_687	6.57759
chr15	50828752	50829149	atac_cx_ko_pogz_merged_vs_atac_cx_wt_pogz_merged_cond1_688	5.20888
chr15	52977689	52977911	atac_cx_ko_pogz_merged_vs_atac_cx_wt_pogz_merged_cond1_689	4.03013
chr15	53020333	53020501	atac_cx_ko_pogz_merged_vs_atac_cx_wt_pogz_merged_cond1_690	11.6532
chr15	53334291	53334453	atac_cx_ko_pogz_merged_vs_atac_cx_wt_pogz_merged_cond1_691	12.9886
chr15	55111708	55111914	atac_cx_ko_pogz_merged_vs_atac_cx_wt_pogz_merged_cond1_692	6.29387
chr15	57335764	57335971	atac_cx_ko_pogz_merged_vs_atac_cx_wt_pogz_merged_cond1_693	16.475
chr15	60464953	60465175	atac_cx_ko_pogz_merged_vs_atac_cx_wt_pogz_merged_cond1_694	15.8038
chr15	60530853	60531012	atac_cx_ko_pogz_merged_vs_atac_cx_wt_pogz_merged_cond1_695	11.0958
chr15	60591544	60591966	atac_cx_ko_pogz_merged_vs_atac_cx_wt_pogz_merged_cond1_696	4.3147
chr15	61806118	61806287	atac_cx_ko_pogz_merged_vs_atac_cx_wt_pogz_merged_cond1_697	3.26236
chr15	63482142	63482309	atac_cx_ko_pogz_merged_vs_atac_cx_wt_pogz_merged_cond1_698	6.92666
chr15	63600609	63600871	atac_cx_ko_pogz_merged_vs_atac_cx_wt_pogz_merged_cond1_699	5.71222
chr15	64063874	64064094	atac_cx_ko_pogz_merged_vs_atac_cx_wt_pogz_merged_cond1_700	9.61641
chr15	66377584	66377872	atac_cx_ko_pogz_merged_vs_atac_cx_wt_pogz_merged_cond1_701	3.44992
chr15	67008679	67008920	atac_cx_ko_pogz_merged_vs_atac_cx_wt_pogz_merged_cond1_702	4.04378
chr15	68890562	68890810	atac_cx_ko_pogz_merged_vs_atac_cx_wt_pogz_merged_cond1_703	3.7278
chr15	69180688	69180885	atac_cx_ko_pogz_merged_vs_atac_cx_wt_pogz_merged_cond1_704	8.40343
chr15	69286959	69287398	atac_cx_ko_pogz_merged_vs_atac_cx_wt_pogz_merged_cond1_705	5.05647
chr15	69287930	69288147	atac_cx_ko_pogz_merged_vs_atac_cx_wt_pogz_merged_cond1_706	6.19224
chr15	70350982	70351141	atac_cx_ko_pogz_merged_vs_atac_cx_wt_pogz_merged_cond1_707	3.76435
chr15	71188606	71189069	atac_cx_ko_pogz_merged_vs_atac_cx_wt_pogz_merged_cond1_708	12.9227
chr15	71852107	71852260	atac_cx_ko_pogz_merged_vs_atac_cx_wt_pogz_merged_cond1_709	4.09808
chr15	72719607	72719826	atac_cx_ko_pogz_merged_vs_atac_cx_wt_pogz_merged_cond1_710	3.34898
chr15	73343501	73343683	atac_cx_ko_pogz_merged_vs_atac_cx_wt_pogz_merged_cond1_711	4.18801
chr15	90175528	90175696	atac_cx_ko_pogz_merged_vs_atac_cx_wt_pogz_merged_cond1_712	18.9035
chr15	90231418	90231637	atac_cx_ko_pogz_merged_vs_atac_cx_wt_pogz_merged_cond1_713	3.53765
chr15	90908441	90908706	atac_cx_ko_pogz_merged_vs_atac_cx_wt_pogz_merged_cond1_714	4.14814
chr15	91565688	91565879	atac_cx_ko_pogz_merged_vs_atac_cx_wt_pogz_merged_cond1_715	5.30309
chr15	92174649	92174839	atac_cx_ko_pogz_merged_vs_atac_cx_wt_pogz_merged_cond1_716	19.0128
chr15	92767650	92767808	atac_cx_ko_pogz_merged_vs_atac_cx_wt_pogz_merged_cond1_717	11.4
chr15	93756764	93756965	atac_cx_ko_pogz_merged_vs_atac_cx_wt_pogz_merged_cond1_718	10.1676
chr15	94273549	94273759	atac_cx_ko_pogz_merged_vs_atac_cx_wt_pogz_merged_cond1_719	4.76346
chr15	96783958	96784120	atac_cx_ko_pogz_merged_vs_atac_cx_wt_pogz_merged_cond1_720	4.35383
chr16	4642485	4642661	atac_cx_ko_pogz_merged_vs_atac_cx_wt_pogz_merged_cond1_721	7.03946
chr16	5254720	5254878	atac_cx_ko_pogz_merged_vs_atac_cx_wt_pogz_merged_cond1_722	4.75585
chr16	10193234	10193481	atac_cx_ko_pogz_merged_vs_atac_cx_wt_pogz_merged_cond1_723	7.8483
chr16	13438051	13438244	atac_cx_ko_pogz_merged_vs_atac_cx_wt_pogz_merged_cond1_724	3.75653
chr16	14906470	14906756	atac_cx_ko_pogz_merged_vs_atac_cx_wt_pogz_merged_cond1_725	3.98128
chr16	15887314	15887491	atac_cx_ko_pogz_merged_vs_atac_cx_wt_pogz_merged_cond1_726	5.1156
chr16	16303295	16303445	atac_cx_ko_pogz_merged_vs_atac_cx_wt_pogz_merged_cond1_727	4.39771
chr16	16829310	16829543	atac_cx_ko_pogz_merged_vs_atac_cx_wt_pogz_merged_cond1_728	4.34695
chr16	17055972	17056127	atac_cx_ko_pogz_merged_vs_atac_cx_wt_pogz_merged_cond1_729	3.24949
chr16	17499659	17499812	atac_cx_ko_pogz_merged_vs_atac_cx_wt_pogz_merged_cond1_730	4.06879
chr16	18213968	18214161	atac_cx_ko_pogz_merged_vs_atac_cx_wt_pogz_merged_cond1_731	4.91855
chr16	20959094	20959266	atac_cx_ko_pogz_merged_vs_atac_cx_wt_pogz_merged_cond1_732	4.19076
chr16	21787830	21788005	atac_cx_ko_pogz_merged_vs_atac_cx_wt_pogz_merged_cond1_733	4.01001
chr16	22200571	22200821	atac_cx_ko_pogz_merged_vs_atac_cx_wt_pogz_merged_cond1_734	6.78959
chr16	23270728	23271028	atac_cx_ko_pogz_merged_vs_atac_cx_wt_pogz_merged_cond1_735	5.51292
chr16	24282302	24282548	atac_cx_ko_pogz_merged_vs_atac_cx_wt_pogz_merged_cond1_736	4.6339
chr16	24423326	24423480	atac_cx_ko_pogz_merged_vs_atac_cx_wt_pogz_merged_cond1_737	4.32584
chr16	25425720	25425879	atac_cx_ko_pogz_merged_vs_atac_cx_wt_pogz_merged_cond1_738	7.47256
chr16	25817931	25818095	atac_cx_ko_pogz_merged_vs_atac_cx_wt_pogz_merged_cond1_739	8.80763
chr16	26991902	26992072	atac_cx_ko_pogz_merged_vs_atac_cx_wt_pogz_merged_cond1_740	4.27197
chr16	27453812	27454059	atac_cx_ko_pogz_merged_vs_atac_cx_wt_pogz_merged_cond1_741	8.89627
chr16	28445543	28445790	atac_cx_ko_pogz_merged_vs_atac_cx_wt_pogz_merged_cond1_742	5.94679
chr16	29876381	29876562	atac_cx_ko_pogz_merged_vs_atac_cx_wt_pogz_merged_cond1_743	4.44771
chr16	30156074	30156259	atac_cx_ko_pogz_merged_vs_atac_cx_wt_pogz_merged_cond1_744	3.55574
chr16	35939771	35939989	atac_cx_ko_pogz_merged_vs_atac_cx_wt_pogz_merged_cond1_745	3.20744
chr16	38947596	38947851	atac_cx_ko_pogz_merged_vs_atac_cx_wt_pogz_merged_cond1_746	14.4981
chr16	39287335	39287611	atac_cx_ko_pogz_merged_vs_atac_cx_wt_pogz_merged_cond1_747	3.92604
chr16	39453559	39453808	atac_cx_ko_pogz_merged_vs_atac_cx_wt_pogz_merged_cond1_748	11.6391
chr16	40463916	40464094	atac_cx_ko_pogz_merged_vs_atac_cx_wt_pogz_merged_cond1_749	3.84652
chr16	40854922	40855074	atac_cx_ko_pogz_merged_vs_atac_cx_wt_pogz_merged_cond1_750	7.11202
chr16	41638790	41638961	atac_cx_ko_pogz_merged_vs_atac_cx_wt_pogz_merged_cond1_751	6.90654
chr16	42445210	42445402	atac_cx_ko_pogz_merged_vs_atac_cx_wt_pogz_merged_cond1_752	8.10517
chr16	45093627	45093811	atac_cx_ko_pogz_merged_vs_atac_cx_wt_pogz_merged_cond1_753	7.87654
chr16	46290429	46290678	atac_cx_ko_pogz_merged_vs_atac_cx_wt_pogz_merged_cond1_754	4.96431
chr16	46291524	46291735	atac_cx_ko_pogz_merged_vs_atac_cx_wt_pogz_merged_cond1_755	4.27073
chr16	46982805	46982975	atac_cx_ko_pogz_merged_vs_atac_cx_wt_pogz_merged_cond1_756	3.76149
chr16	49288890	49289042	atac_cx_ko_pogz_merged_vs_atac_cx_wt_pogz_merged_cond1_757	11.3368
chr16	49753487	49753759	atac_cx_ko_pogz_merged_vs_atac_cx_wt_pogz_merged_cond1_758	5.04078
chr16	50315708	50315939	atac_cx_ko_pogz_merged_vs_atac_cx_wt_pogz_merged_cond1_759	15.3265
chr16	50364550	50364777	atac_cx_ko_pogz_merged_vs_atac_cx_wt_pogz_merged_cond1_760	5.07311
chr16	50381333	50381578	atac_cx_ko_pogz_merged_vs_atac_cx_wt_pogz_merged_cond1_761	7.18118
chr16	51915719	51915920	atac_cx_ko_pogz_merged_vs_atac_cx_wt_pogz_merged_cond1_762	8.76819
chr16	53156626	53156804	atac_cx_ko_pogz_merged_vs_atac_cx_wt_pogz_merged_cond1_763	3.85233
chr16	57932452	57932608	atac_cx_ko_pogz_merged_vs_atac_cx_wt_pogz_merged_cond1_764	10.3949
chr16	58499261	58499416	atac_cx_ko_pogz_merged_vs_atac_cx_wt_pogz_merged_cond1_765	3.64891
chr16	59547396	59547574	atac_cx_ko_pogz_merged_vs_atac_cx_wt_pogz_merged_cond1_766	5.53906
chr16	59968700	59968939	atac_cx_ko_pogz_merged_vs_atac_cx_wt_pogz_merged_cond1_767	7.92952
chr16	62847064	62847275	atac_cx_ko_pogz_merged_vs_atac_cx_wt_pogz_merged_cond1_768	5.66951
chr16	62854010	62854167	atac_cx_ko_pogz_merged_vs_atac_cx_wt_pogz_merged_cond1_769	4.18326
chr16	63501316	63501598	atac_cx_ko_pogz_merged_vs_atac_cx_wt_pogz_merged_cond1_770	5.23891
chr16	64649542	64649711	atac_cx_ko_pogz_merged_vs_atac_cx_wt_pogz_merged_cond1_771	4.76109
chr16	65233947	65234117	atac_cx_ko_pogz_merged_vs_atac_cx_wt_pogz_merged_cond1_772	5.71366
chr16	65404366	65404557	atac_cx_ko_pogz_merged_vs_atac_cx_wt_pogz_merged_cond1_773	7.51394
chr16	66612994	66613195	atac_cx_ko_pogz_merged_vs_atac_cx_wt_pogz_merged_cond1_774	4.37793
chr16	67062105	67062264	atac_cx_ko_pogz_merged_vs_atac_cx_wt_pogz_merged_cond1_775	7.13133
chr16	70147855	70148269	atac_cx_ko_pogz_merged_vs_atac_cx_wt_pogz_merged_cond1_776	4.95504
chr16	70316212	70316453	atac_cx_ko_pogz_merged_vs_atac_cx_wt_pogz_merged_cond1_777	4.6463
chr16	70334030	70334192	atac_cx_ko_pogz_merged_vs_atac_cx_wt_pogz_merged_cond1_778	4.99036
chr16	72399088	72399284	atac_cx_ko_pogz_merged_vs_atac_cx_wt_pogz_merged_cond1_779	4.07915
chr16	72470379	72470561	atac_cx_ko_pogz_merged_vs_atac_cx_wt_pogz_merged_cond1_780	8.51193
chr16	72623204	72623427	atac_cx_ko_pogz_merged_vs_atac_cx_wt_pogz_merged_cond1_781	8.46045
chr16	73450233	73450438	atac_cx_ko_pogz_merged_vs_atac_cx_wt_pogz_merged_cond1_782	4.41048
chr16	73975793	73975960	atac_cx_ko_pogz_merged_vs_atac_cx_wt_pogz_merged_cond1_783	11.2492
chr16	74785538	74785811	atac_cx_ko_pogz_merged_vs_atac_cx_wt_pogz_merged_cond1_784	6.17267
chr16	76358712	76358894	atac_cx_ko_pogz_merged_vs_atac_cx_wt_pogz_merged_cond1_785	10.9639
chr16	77593316	77593496	atac_cx_ko_pogz_merged_vs_atac_cx_wt_pogz_merged_cond1_786	4.18103
chr16	78500889	78501113	atac_cx_ko_pogz_merged_vs_atac_cx_wt_pogz_merged_cond1_787	4.70849
chr16	84773382	84773615	atac_cx_ko_pogz_merged_vs_atac_cx_wt_pogz_merged_cond1_788	5.2576
chr16	85802536	85802790	atac_cx_ko_pogz_merged_vs_atac_cx_wt_pogz_merged_cond1_789	4.25085
chr16	86067987	86068279	atac_cx_ko_pogz_merged_vs_atac_cx_wt_pogz_merged_cond1_790	8.00332
chr16	86068382	86068608	atac_cx_ko_pogz_merged_vs_atac_cx_wt_pogz_merged_cond1_791	3.92155
chr16	86378339	86378535	atac_cx_ko_pogz_merged_vs_atac_cx_wt_pogz_merged_cond1_792	6.20088
chr16	88562063	88562284	atac_cx_ko_pogz_merged_vs_atac_cx_wt_pogz_merged_cond1_793	5.62166
chr16	88590026	88590199	atac_cx_ko_pogz_merged_vs_atac_cx_wt_pogz_merged_cond1_794	4.88778
chr16	89530870	89531088	atac_cx_ko_pogz_merged_vs_atac_cx_wt_pogz_merged_cond1_795	3.99295
chr16	89531200	89531412	atac_cx_ko_pogz_merged_vs_atac_cx_wt_pogz_merged_cond1_796	3.6903
chr16	89863612	89863801	atac_cx_ko_pogz_merged_vs_atac_cx_wt_pogz_merged_cond1_797	4.27507
chr16	89944422	89944641	atac_cx_ko_pogz_merged_vs_atac_cx_wt_pogz_merged_cond1_798	7.82038
chr16	90012068	90012258	atac_cx_ko_pogz_merged_vs_atac_cx_wt_pogz_merged_cond1_799	8.22673
chr16	90221724	90221899	atac_cx_ko_pogz_merged_vs_atac_cx_wt_pogz_merged_cond1_800	4.27453
chr16	90283553	90283773	atac_cx_ko_pogz_merged_vs_atac_cx_wt_pogz_merged_cond1_801	11.8032
chr16	90459541	90459759	atac_cx_ko_pogz_merged_vs_atac_cx_wt_pogz_merged_cond1_802	3.64108
chr16	91293056	91293231	atac_cx_ko_pogz_merged_vs_atac_cx_wt_pogz_merged_cond1_803	5.41756
chr16	94401627	94401791	atac_cx_ko_pogz_merged_vs_atac_cx_wt_pogz_merged_cond1_804	3.89823
chr16	95875766	95875937	atac_cx_ko_pogz_merged_vs_atac_cx_wt_pogz_merged_cond1_805	5.57994
chr17	11269529	11269722	atac_cx_ko_pogz_merged_vs_atac_cx_wt_pogz_merged_cond1_806	5.03879
chr17	11901001	11901178	atac_cx_ko_pogz_merged_vs_atac_cx_wt_pogz_merged_cond1_807	3.75663
chr17	12520832	12520985	atac_cx_ko_pogz_merged_vs_atac_cx_wt_pogz_merged_cond1_808	8.95021
chr17	15515385	15515536	atac_cx_ko_pogz_merged_vs_atac_cx_wt_pogz_merged_cond1_809	6.27167
chr17	15966939	15967137	atac_cx_ko_pogz_merged_vs_atac_cx_wt_pogz_merged_cond1_810	4.34344
chr17	16532196	16532420	atac_cx_ko_pogz_merged_vs_atac_cx_wt_pogz_merged_cond1_811	10.938
chr17	21890894	21891053	atac_cx_ko_pogz_merged_vs_atac_cx_wt_pogz_merged_cond1_812	3.34308
chr17	22218220	22218423	atac_cx_ko_pogz_merged_vs_atac_cx_wt_pogz_merged_cond1_813	5.23782
chr17	22811186	22811499	atac_cx_ko_pogz_merged_vs_atac_cx_wt_pogz_merged_cond1_814	5.13458
chr17	23683327	23683611	atac_cx_ko_pogz_merged_vs_atac_cx_wt_pogz_merged_cond1_815	5.78536
chr17	32642773	32642923	atac_cx_ko_pogz_merged_vs_atac_cx_wt_pogz_merged_cond1_816	3.56077
chr17	42713773	42713935	atac_cx_ko_pogz_merged_vs_atac_cx_wt_pogz_merged_cond1_817	4.67427
chr17	43294830	43295035	atac_cx_ko_pogz_merged_vs_atac_cx_wt_pogz_merged_cond1_818	4.45098
chr17	43766616	43766783	atac_cx_ko_pogz_merged_vs_atac_cx_wt_pogz_merged_cond1_819	11.6033
chr17	44609671	44609854	atac_cx_ko_pogz_merged_vs_atac_cx_wt_pogz_merged_cond1_820	10.7752
chr17	47732980	47733186	atac_cx_ko_pogz_merged_vs_atac_cx_wt_pogz_merged_cond1_821	4.22089
chr17	48166053	48166252	atac_cx_ko_pogz_merged_vs_atac_cx_wt_pogz_merged_cond1_822	4.39297
chr17	48644447	48644598	atac_cx_ko_pogz_merged_vs_atac_cx_wt_pogz_merged_cond1_823	5.39349
chr17	49139279	49139446	atac_cx_ko_pogz_merged_vs_atac_cx_wt_pogz_merged_cond1_824	5.75387
chr17	51723416	51723619	atac_cx_ko_pogz_merged_vs_atac_cx_wt_pogz_merged_cond1_825	4.75328
chr17	52595914	52596104	atac_cx_ko_pogz_merged_vs_atac_cx_wt_pogz_merged_cond1_826	3.63948
chr17	59419431	59419614	atac_cx_ko_pogz_merged_vs_atac_cx_wt_pogz_merged_cond1_827	3.90636
chr17	63066622	63066796	atac_cx_ko_pogz_merged_vs_atac_cx_wt_pogz_merged_cond1_828	13.0703
chr17	63578411	63578653	atac_cx_ko_pogz_merged_vs_atac_cx_wt_pogz_merged_cond1_829	9.7208
chr17	64852993	64853149	atac_cx_ko_pogz_merged_vs_atac_cx_wt_pogz_merged_cond1_830	5.9579
chr17	66051514	66051715	atac_cx_ko_pogz_merged_vs_atac_cx_wt_pogz_merged_cond1_831	4.99937
chr17	66117888	66118071	atac_cx_ko_pogz_merged_vs_atac_cx_wt_pogz_merged_cond1_832	6.12574
chr17	67132503	67132654	atac_cx_ko_pogz_merged_vs_atac_cx_wt_pogz_merged_cond1_833	9.78409
chr17	69355719	69355922	atac_cx_ko_pogz_merged_vs_atac_cx_wt_pogz_merged_cond1_834	4.03969
chr17	69470175	69470355	atac_cx_ko_pogz_merged_vs_atac_cx_wt_pogz_merged_cond1_835	8.01242
chr17	69546113	69546308	atac_cx_ko_pogz_merged_vs_atac_cx_wt_pogz_merged_cond1_836	9.02646
chr17	69576910	69577061	atac_cx_ko_pogz_merged_vs_atac_cx_wt_pogz_merged_cond1_837	9.23094
chr17	71221971	71222273	atac_cx_ko_pogz_merged_vs_atac_cx_wt_pogz_merged_cond1_838	4.23713
chr17	73574760	73575042	atac_cx_ko_pogz_merged_vs_atac_cx_wt_pogz_merged_cond1_839	7.96042
chr17	73889902	73890104	atac_cx_ko_pogz_merged_vs_atac_cx_wt_pogz_merged_cond1_840	5.58114
chr17	74508792	74509157	atac_cx_ko_pogz_merged_vs_atac_cx_wt_pogz_merged_cond1_841	7.36769
chr17	74653930	74654080	atac_cx_ko_pogz_merged_vs_atac_cx_wt_pogz_merged_cond1_842	6.00035
chr17	76208543	76208727	atac_cx_ko_pogz_merged_vs_atac_cx_wt_pogz_merged_cond1_843	3.5207
chr17	76511201	76511365	atac_cx_ko_pogz_merged_vs_atac_cx_wt_pogz_merged_cond1_844	3.36633
chr17	79312229	79312439	atac_cx_ko_pogz_merged_vs_atac_cx_wt_pogz_merged_cond1_845	4.40354
chr17	80014617	80014792	atac_cx_ko_pogz_merged_vs_atac_cx_wt_pogz_merged_cond1_846	3.30326
chr17	80463230	80463660	atac_cx_ko_pogz_merged_vs_atac_cx_wt_pogz_merged_cond1_847	14.9459
chr17	80896640	80896879	atac_cx_ko_pogz_merged_vs_atac_cx_wt_pogz_merged_cond1_848	13.669
chr17	81463793	81463986	atac_cx_ko_pogz_merged_vs_atac_cx_wt_pogz_merged_cond1_849	5.3295
chr17	84673703	84673897	atac_cx_ko_pogz_merged_vs_atac_cx_wt_pogz_merged_cond1_850	6.37326
chr17	85656412	85656653	atac_cx_ko_pogz_merged_vs_atac_cx_wt_pogz_merged_cond1_851	7.3398
chr17	85864652	85864857	atac_cx_ko_pogz_merged_vs_atac_cx_wt_pogz_merged_cond1_852	9.87867
chr17	85886486	85886653	atac_cx_ko_pogz_merged_vs_atac_cx_wt_pogz_merged_cond1_853	19.3716
chr17	86482504	86482668	atac_cx_ko_pogz_merged_vs_atac_cx_wt_pogz_merged_cond1_854	13.3531
chr17	86489632	86489946	atac_cx_ko_pogz_merged_vs_atac_cx_wt_pogz_merged_cond1_855	8.15735
chr17	88725042	88725682	atac_cx_ko_pogz_merged_vs_atac_cx_wt_pogz_merged_cond1_856	8.89731
chr17	90478437	90478638	atac_cx_ko_pogz_merged_vs_atac_cx_wt_pogz_merged_cond1_857	8.71392
chr17	90789786	90789940	atac_cx_ko_pogz_merged_vs_atac_cx_wt_pogz_merged_cond1_858	6.37653
chr17	90790271	90790436	atac_cx_ko_pogz_merged_vs_atac_cx_wt_pogz_merged_cond1_859	7.85093
chr17	90943493	90943645	atac_cx_ko_pogz_merged_vs_atac_cx_wt_pogz_merged_cond1_860	11.3085
chr17	92261502	92261925	atac_cx_ko_pogz_merged_vs_atac_cx_wt_pogz_merged_cond1_861	7.00594
chr18	3280754	3280954	atac_cx_ko_pogz_merged_vs_atac_cx_wt_pogz_merged_cond1_862	4.28219
chr18	3548102	3548361	atac_cx_ko_pogz_merged_vs_atac_cx_wt_pogz_merged_cond1_863	7.17873
chr18	4940208	4940429	atac_cx_ko_pogz_merged_vs_atac_cx_wt_pogz_merged_cond1_864	5.32769
chr18	4994508	4994663	atac_cx_ko_pogz_merged_vs_atac_cx_wt_pogz_merged_cond1_865	3.06582
chr18	5618001	5618336	atac_cx_ko_pogz_merged_vs_atac_cx_wt_pogz_merged_cond1_866	4.33447
chr18	9554812	9554968	atac_cx_ko_pogz_merged_vs_atac_cx_wt_pogz_merged_cond1_867	9.33828
chr18	10325392	10325548	atac_cx_ko_pogz_merged_vs_atac_cx_wt_pogz_merged_cond1_868	4.28143
chr18	11550984	11551158	atac_cx_ko_pogz_merged_vs_atac_cx_wt_pogz_merged_cond1_869	3.45737
chr18	11757316	11757574	atac_cx_ko_pogz_merged_vs_atac_cx_wt_pogz_merged_cond1_870	4.64651
chr18	12464204	12464380	atac_cx_ko_pogz_merged_vs_atac_cx_wt_pogz_merged_cond1_871	5.10957
chr18	12776827	12777112	atac_cx_ko_pogz_merged_vs_atac_cx_wt_pogz_merged_cond1_872	7.00663
chr18	13462841	13463001	atac_cx_ko_pogz_merged_vs_atac_cx_wt_pogz_merged_cond1_873	4.22048
chr18	13463517	13463787	atac_cx_ko_pogz_merged_vs_atac_cx_wt_pogz_merged_cond1_874	3.49036
chr18	13659550	13659759	atac_cx_ko_pogz_merged_vs_atac_cx_wt_pogz_merged_cond1_875	7.31872
chr18	13825931	13826134	atac_cx_ko_pogz_merged_vs_atac_cx_wt_pogz_merged_cond1_876	9.17801
chr18	14222481	14222659	atac_cx_ko_pogz_merged_vs_atac_cx_wt_pogz_merged_cond1_877	6.89969
chr18	14617826	14618057	atac_cx_ko_pogz_merged_vs_atac_cx_wt_pogz_merged_cond1_878	5.06247
chr18	15196599	15196771	atac_cx_ko_pogz_merged_vs_atac_cx_wt_pogz_merged_cond1_879	3.74452
chr18	15702629	15702905	atac_cx_ko_pogz_merged_vs_atac_cx_wt_pogz_merged_cond1_880	5.27087
chr18	16452123	16452453	atac_cx_ko_pogz_merged_vs_atac_cx_wt_pogz_merged_cond1_881	5.22148
chr18	16829992	16830145	atac_cx_ko_pogz_merged_vs_atac_cx_wt_pogz_merged_cond1_882	7.206
chr18	17659222	17659432	atac_cx_ko_pogz_merged_vs_atac_cx_wt_pogz_merged_cond1_883	16.2754
chr18	17771755	17771974	atac_cx_ko_pogz_merged_vs_atac_cx_wt_pogz_merged_cond1_884	5.94566
chr18	19102430	19102581	atac_cx_ko_pogz_merged_vs_atac_cx_wt_pogz_merged_cond1_885	3.63301
chr18	20346921	20347120	atac_cx_ko_pogz_merged_vs_atac_cx_wt_pogz_merged_cond1_886	9.30938
chr18	21280378	21280535	atac_cx_ko_pogz_merged_vs_atac_cx_wt_pogz_merged_cond1_887	3.65039
chr18	21610355	21610525	atac_cx_ko_pogz_merged_vs_atac_cx_wt_pogz_merged_cond1_888	6.54439
chr18	23653203	23653390	atac_cx_ko_pogz_merged_vs_atac_cx_wt_pogz_merged_cond1_889	3.45101
chr18	24012980	24013196	atac_cx_ko_pogz_merged_vs_atac_cx_wt_pogz_merged_cond1_890	3.62963
chr18	24887315	24887559	atac_cx_ko_pogz_merged_vs_atac_cx_wt_pogz_merged_cond1_891	5.70556
chr18	26323174	26323637	atac_cx_ko_pogz_merged_vs_atac_cx_wt_pogz_merged_cond1_892	6.38628
chr18	26869545	26869732	atac_cx_ko_pogz_merged_vs_atac_cx_wt_pogz_merged_cond1_893	4.83003
chr18	26870104	26870259	atac_cx_ko_pogz_merged_vs_atac_cx_wt_pogz_merged_cond1_894	3.6078
chr18	27508620	27508811	atac_cx_ko_pogz_merged_vs_atac_cx_wt_pogz_merged_cond1_895	5.09553
chr18	29910146	29910379	atac_cx_ko_pogz_merged_vs_atac_cx_wt_pogz_merged_cond1_896	3.81789
chr18	30896498	30896774	atac_cx_ko_pogz_merged_vs_atac_cx_wt_pogz_merged_cond1_897	3.88299
chr18	32277355	32277511	atac_cx_ko_pogz_merged_vs_atac_cx_wt_pogz_merged_cond1_898	6.27895
chr18	33115916	33116183	atac_cx_ko_pogz_merged_vs_atac_cx_wt_pogz_merged_cond1_899	3.82695
chr18	34533338	34533530	atac_cx_ko_pogz_merged_vs_atac_cx_wt_pogz_merged_cond1_900	8.17957
chr18	42040323	42040556	atac_cx_ko_pogz_merged_vs_atac_cx_wt_pogz_merged_cond1_901	3.60108
chr18	43569881	43570043	atac_cx_ko_pogz_merged_vs_atac_cx_wt_pogz_merged_cond1_902	5.03566
chr18	45817047	45817244	atac_cx_ko_pogz_merged_vs_atac_cx_wt_pogz_merged_cond1_903	9.79934
chr18	46226887	46227194	atac_cx_ko_pogz_merged_vs_atac_cx_wt_pogz_merged_cond1_904	7.03955
chr18	46633536	46634030	atac_cx_ko_pogz_merged_vs_atac_cx_wt_pogz_merged_cond1_905	7.41266
chr18	46780859	46781121	atac_cx_ko_pogz_merged_vs_atac_cx_wt_pogz_merged_cond1_906	6.94921
chr18	47949266	47949438	atac_cx_ko_pogz_merged_vs_atac_cx_wt_pogz_merged_cond1_907	5.55139
chr18	48178188	48178383	atac_cx_ko_pogz_merged_vs_atac_cx_wt_pogz_merged_cond1_908	3.95062
chr18	48315991	48316159	atac_cx_ko_pogz_merged_vs_atac_cx_wt_pogz_merged_cond1_909	5.84344
chr18	49524116	49524272	atac_cx_ko_pogz_merged_vs_atac_cx_wt_pogz_merged_cond1_910	13.9574
chr18	49648116	49648282	atac_cx_ko_pogz_merged_vs_atac_cx_wt_pogz_merged_cond1_911	3.40383
chr18	49660685	49660847	atac_cx_ko_pogz_merged_vs_atac_cx_wt_pogz_merged_cond1_912	3.43959
chr18	49702653	49702804	atac_cx_ko_pogz_merged_vs_atac_cx_wt_pogz_merged_cond1_913	6.41948
chr18	50144768	50145003	atac_cx_ko_pogz_merged_vs_atac_cx_wt_pogz_merged_cond1_914	5.21759
chr18	50272545	50272825	atac_cx_ko_pogz_merged_vs_atac_cx_wt_pogz_merged_cond1_915	8.89541
chr18	50287084	50287364	atac_cx_ko_pogz_merged_vs_atac_cx_wt_pogz_merged_cond1_916	7.39484
chr18	50287548	50287738	atac_cx_ko_pogz_merged_vs_atac_cx_wt_pogz_merged_cond1_917	9.3751
chr18	52975051	52975203	atac_cx_ko_pogz_merged_vs_atac_cx_wt_pogz_merged_cond1_918	11.4553
chr18	53336394	53336553	atac_cx_ko_pogz_merged_vs_atac_cx_wt_pogz_merged_cond1_919	4.89106
chr18	53533194	53533715	atac_cx_ko_pogz_merged_vs_atac_cx_wt_pogz_merged_cond1_920	4.7072
chr18	54373964	54374210	atac_cx_ko_pogz_merged_vs_atac_cx_wt_pogz_merged_cond1_921	5.31618
chr18	55879797	55879972	atac_cx_ko_pogz_merged_vs_atac_cx_wt_pogz_merged_cond1_922	7.78576
chr18	58284771	58284964	atac_cx_ko_pogz_merged_vs_atac_cx_wt_pogz_merged_cond1_923	4.84276
chr18	58995701	58995934	atac_cx_ko_pogz_merged_vs_atac_cx_wt_pogz_merged_cond1_924	4.47721
chr18	58996584	58996741	atac_cx_ko_pogz_merged_vs_atac_cx_wt_pogz_merged_cond1_925	4.43996
chr18	61769493	61769687	atac_cx_ko_pogz_merged_vs_atac_cx_wt_pogz_merged_cond1_926	4.46448
chr18	61851867	61852093	atac_cx_ko_pogz_merged_vs_atac_cx_wt_pogz_merged_cond1_927	6.71412
chr18	64676622	64676794	atac_cx_ko_pogz_merged_vs_atac_cx_wt_pogz_merged_cond1_928	3.06582
chr18	66100877	66101083	atac_cx_ko_pogz_merged_vs_atac_cx_wt_pogz_merged_cond1_929	7.29943
chr18	67417659	67417933	atac_cx_ko_pogz_merged_vs_atac_cx_wt_pogz_merged_cond1_930	5.75873
chr18	68057154	68057354	atac_cx_ko_pogz_merged_vs_atac_cx_wt_pogz_merged_cond1_931	9.40373
chr18	70632250	70632432	atac_cx_ko_pogz_merged_vs_atac_cx_wt_pogz_merged_cond1_932	4.29023
chr18	70710600	70710800	atac_cx_ko_pogz_merged_vs_atac_cx_wt_pogz_merged_cond1_933	4.03399
chr18	71817724	71817899	atac_cx_ko_pogz_merged_vs_atac_cx_wt_pogz_merged_cond1_934	3.69868
chr18	72073741	72073927	atac_cx_ko_pogz_merged_vs_atac_cx_wt_pogz_merged_cond1_935	4.79772
chr18	72980287	72980550	atac_cx_ko_pogz_merged_vs_atac_cx_wt_pogz_merged_cond1_936	4.64136
chr18	73342493	73342854	atac_cx_ko_pogz_merged_vs_atac_cx_wt_pogz_merged_cond1_937	8.99027
chr18	75479413	75479577	atac_cx_ko_pogz_merged_vs_atac_cx_wt_pogz_merged_cond1_938	11.164
chr18	75546012	75546233	atac_cx_ko_pogz_merged_vs_atac_cx_wt_pogz_merged_cond1_939	18.184
chr18	80852365	80852585	atac_cx_ko_pogz_merged_vs_atac_cx_wt_pogz_merged_cond1_940	5.82074
chr18	80909625	80909808	atac_cx_ko_pogz_merged_vs_atac_cx_wt_pogz_merged_cond1_941	6.88177
chr18	82666335	82666497	atac_cx_ko_pogz_merged_vs_atac_cx_wt_pogz_merged_cond1_942	14.2946
chr19	10429549	10429734	atac_cx_ko_pogz_merged_vs_atac_cx_wt_pogz_merged_cond1_943	6.92319
chr19	12537982	12538300	atac_cx_ko_pogz_merged_vs_atac_cx_wt_pogz_merged_cond1_944	7.59969
chr19	12563875	12564203	atac_cx_ko_pogz_merged_vs_atac_cx_wt_pogz_merged_cond1_945	4.39263
chr19	16138515	16138694	atac_cx_ko_pogz_merged_vs_atac_cx_wt_pogz_merged_cond1_946	3.85251
chr19	16854859	16855023	atac_cx_ko_pogz_merged_vs_atac_cx_wt_pogz_merged_cond1_947	3.87218
chr19	17911175	17911369	atac_cx_ko_pogz_merged_vs_atac_cx_wt_pogz_merged_cond1_948	3.41987
chr19	18409087	18409245	atac_cx_ko_pogz_merged_vs_atac_cx_wt_pogz_merged_cond1_949	7.25724
chr19	19133299	19133670	atac_cx_ko_pogz_merged_vs_atac_cx_wt_pogz_merged_cond1_950	5.34304
chr19	21240510	21240666	atac_cx_ko_pogz_merged_vs_atac_cx_wt_pogz_merged_cond1_951	7.60981
chr19	23510306	23510528	atac_cx_ko_pogz_merged_vs_atac_cx_wt_pogz_merged_cond1_952	8.56609
chr19	23967473	23967654	atac_cx_ko_pogz_merged_vs_atac_cx_wt_pogz_merged_cond1_953	6.95389
chr19	28440492	28440732	atac_cx_ko_pogz_merged_vs_atac_cx_wt_pogz_merged_cond1_954	3.61593
chr19	29575644	29575872	atac_cx_ko_pogz_merged_vs_atac_cx_wt_pogz_merged_cond1_955	5.9748
chr19	30075321	30075481	atac_cx_ko_pogz_merged_vs_atac_cx_wt_pogz_merged_cond1_956	10.0012
chr19	30171657	30171903	atac_cx_ko_pogz_merged_vs_atac_cx_wt_pogz_merged_cond1_957	5.09667
chr19	31825974	31826144	atac_cx_ko_pogz_merged_vs_atac_cx_wt_pogz_merged_cond1_958	4.46462
chr19	31996392	31996612	atac_cx_ko_pogz_merged_vs_atac_cx_wt_pogz_merged_cond1_959	12.2071
chr19	34266545	34266736	atac_cx_ko_pogz_merged_vs_atac_cx_wt_pogz_merged_cond1_960	4.07518
chr19	42222278	42222455	atac_cx_ko_pogz_merged_vs_atac_cx_wt_pogz_merged_cond1_961	3.8638
chr19	48801801	48801983	atac_cx_ko_pogz_merged_vs_atac_cx_wt_pogz_merged_cond1_962	4.94911
chr19	49772293	49772490	atac_cx_ko_pogz_merged_vs_atac_cx_wt_pogz_merged_cond1_963	5.23475
chr19	50515200	50515350	atac_cx_ko_pogz_merged_vs_atac_cx_wt_pogz_merged_cond1_964	3.92163
chr19	52071768	52071945	atac_cx_ko_pogz_merged_vs_atac_cx_wt_pogz_merged_cond1_965	13.5202
chr19	55337189	55337456	atac_cx_ko_pogz_merged_vs_atac_cx_wt_pogz_merged_cond1_966	4.42209
chr19	56559625	56559823	atac_cx_ko_pogz_merged_vs_atac_cx_wt_pogz_merged_cond1_967	7.75914
chr19	59335230	59335380	atac_cx_ko_pogz_merged_vs_atac_cx_wt_pogz_merged_cond1_968	6.45037
chr2	5235716	5235933	atac_cx_ko_pogz_merged_vs_atac_cx_wt_pogz_merged_cond1_969	3.88368
chr2	5646620	5646776	atac_cx_ko_pogz_merged_vs_atac_cx_wt_pogz_merged_cond1_970	3.77257
chr2	6427480	6427771	atac_cx_ko_pogz_merged_vs_atac_cx_wt_pogz_merged_cond1_971	8.33325
chr2	7452514	7452666	atac_cx_ko_pogz_merged_vs_atac_cx_wt_pogz_merged_cond1_972	4.02787
chr2	10256059	10256234	atac_cx_ko_pogz_merged_vs_atac_cx_wt_pogz_merged_cond1_973	5.31932
chr2	10850875	10851221	atac_cx_ko_pogz_merged_vs_atac_cx_wt_pogz_merged_cond1_974	5.4436
chr2	10989140	10989296	atac_cx_ko_pogz_merged_vs_atac_cx_wt_pogz_merged_cond1_975	6.19588
chr2	11132097	11132318	atac_cx_ko_pogz_merged_vs_atac_cx_wt_pogz_merged_cond1_976	4.61202
chr2	12249393	12249568	atac_cx_ko_pogz_merged_vs_atac_cx_wt_pogz_merged_cond1_977	7.51086
chr2	12250375	12250569	atac_cx_ko_pogz_merged_vs_atac_cx_wt_pogz_merged_cond1_978	5.56467
chr2	13494103	13494343	atac_cx_ko_pogz_merged_vs_atac_cx_wt_pogz_merged_cond1_979	3.81785
chr2	14136468	14136647	atac_cx_ko_pogz_merged_vs_atac_cx_wt_pogz_merged_cond1_980	4.55968
chr2	14456807	14457120	atac_cx_ko_pogz_merged_vs_atac_cx_wt_pogz_merged_cond1_981	5.38189
chr2	14530220	14530574	atac_cx_ko_pogz_merged_vs_atac_cx_wt_pogz_merged_cond1_982	6.2718
chr2	14839439	14839615	atac_cx_ko_pogz_merged_vs_atac_cx_wt_pogz_merged_cond1_983	12.3379
chr2	16663660	16663833	atac_cx_ko_pogz_merged_vs_atac_cx_wt_pogz_merged_cond1_984	4.55948
chr2	17171676	17171886	atac_cx_ko_pogz_merged_vs_atac_cx_wt_pogz_merged_cond1_985	4.14883
chr2	17571585	17571782	atac_cx_ko_pogz_merged_vs_atac_cx_wt_pogz_merged_cond1_986	7.07597
chr2	17780882	17781050	atac_cx_ko_pogz_merged_vs_atac_cx_wt_pogz_merged_cond1_987	12.1021
chr2	17782619	17782769	atac_cx_ko_pogz_merged_vs_atac_cx_wt_pogz_merged_cond1_988	13.1686
chr2	17854835	17855207	atac_cx_ko_pogz_merged_vs_atac_cx_wt_pogz_merged_cond1_989	7.67671
chr2	19578539	19578689	atac_cx_ko_pogz_merged_vs_atac_cx_wt_pogz_merged_cond1_990	4.29653
chr2	21950852	21951226	atac_cx_ko_pogz_merged_vs_atac_cx_wt_pogz_merged_cond1_991	8.33274
chr2	22259914	22260333	atac_cx_ko_pogz_merged_vs_atac_cx_wt_pogz_merged_cond1_992	8.71655
chr2	24297465	24297742	atac_cx_ko_pogz_merged_vs_atac_cx_wt_pogz_merged_cond1_993	11.2414
chr2	35705387	35705663	atac_cx_ko_pogz_merged_vs_atac_cx_wt_pogz_merged_cond1_994	5.61461
chr2	38076766	38076955	atac_cx_ko_pogz_merged_vs_atac_cx_wt_pogz_merged_cond1_995	3.85732
chr2	38189358	38189544	atac_cx_ko_pogz_merged_vs_atac_cx_wt_pogz_merged_cond1_996	4.64464
chr2	39194898	39195057	atac_cx_ko_pogz_merged_vs_atac_cx_wt_pogz_merged_cond1_997	5.75965
chr2	39469844	39470025	atac_cx_ko_pogz_merged_vs_atac_cx_wt_pogz_merged_cond1_998	14.1651
chr2	43438861	43439111	atac_cx_ko_pogz_merged_vs_atac_cx_wt_pogz_merged_cond1_999	4.09468
chr2	44266222	44266436	atac_cx_ko_pogz_merged_vs_atac_cx_wt_pogz_merged_cond1_1000	4.14647
chr2	45649192	45649367	atac_cx_ko_pogz_merged_vs_atac_cx_wt_pogz_merged_cond1_1001	11.604
chr2	48280313	48280512	atac_cx_ko_pogz_merged_vs_atac_cx_wt_pogz_merged_cond1_1002	7.07875
chr2	49128114	49128399	atac_cx_ko_pogz_merged_vs_atac_cx_wt_pogz_merged_cond1_1003	4.64296
chr2	50424390	50424600	atac_cx_ko_pogz_merged_vs_atac_cx_wt_pogz_merged_cond1_1004	3.57714
chr2	52663510	52663695	atac_cx_ko_pogz_merged_vs_atac_cx_wt_pogz_merged_cond1_1005	3.53773
chr2	54944051	54944289	atac_cx_ko_pogz_merged_vs_atac_cx_wt_pogz_merged_cond1_1006	8.29741
chr2	56737775	56737938	atac_cx_ko_pogz_merged_vs_atac_cx_wt_pogz_merged_cond1_1007	7.3674
chr2	57119901	57120099	atac_cx_ko_pogz_merged_vs_atac_cx_wt_pogz_merged_cond1_1008	5.70552
chr2	57947394	57947569	atac_cx_ko_pogz_merged_vs_atac_cx_wt_pogz_merged_cond1_1009	3.72195
chr2	58135017	58135224	atac_cx_ko_pogz_merged_vs_atac_cx_wt_pogz_merged_cond1_1010	6.23459
chr2	58209980	58210134	atac_cx_ko_pogz_merged_vs_atac_cx_wt_pogz_merged_cond1_1011	4.09293
chr2	58210282	58210473	atac_cx_ko_pogz_merged_vs_atac_cx_wt_pogz_merged_cond1_1012	4.40196
chr2	58386096	58386307	atac_cx_ko_pogz_merged_vs_atac_cx_wt_pogz_merged_cond1_1013	8.95643
chr2	59189636	59189876	atac_cx_ko_pogz_merged_vs_atac_cx_wt_pogz_merged_cond1_1014	6.81848
chr2	60896821	60897141	atac_cx_ko_pogz_merged_vs_atac_cx_wt_pogz_merged_cond1_1015	6.31617
chr2	61405512	61405695	atac_cx_ko_pogz_merged_vs_atac_cx_wt_pogz_merged_cond1_1016	14.9872
chr2	61431688	61431995	atac_cx_ko_pogz_merged_vs_atac_cx_wt_pogz_merged_cond1_1017	5.29526
chr2	63411675	63411879	atac_cx_ko_pogz_merged_vs_atac_cx_wt_pogz_merged_cond1_1018	4.95832
chr2	65020764	65021062	atac_cx_ko_pogz_merged_vs_atac_cx_wt_pogz_merged_cond1_1019	9.48537
chr2	65502614	65502797	atac_cx_ko_pogz_merged_vs_atac_cx_wt_pogz_merged_cond1_1020	10.6014
chr2	65748218	65748378	atac_cx_ko_pogz_merged_vs_atac_cx_wt_pogz_merged_cond1_1021	6.19556
chr2	66016018	66016548	atac_cx_ko_pogz_merged_vs_atac_cx_wt_pogz_merged_cond1_1022	4.7775
chr2	66021329	66021491	atac_cx_ko_pogz_merged_vs_atac_cx_wt_pogz_merged_cond1_1023	11.8147
chr2	66470985	66471228	atac_cx_ko_pogz_merged_vs_atac_cx_wt_pogz_merged_cond1_1024	14.9114
chr2	67095740	67095936	atac_cx_ko_pogz_merged_vs_atac_cx_wt_pogz_merged_cond1_1025	5.57197
chr2	67326530	67326772	atac_cx_ko_pogz_merged_vs_atac_cx_wt_pogz_merged_cond1_1026	10.8137
chr2	67736516	67736732	atac_cx_ko_pogz_merged_vs_atac_cx_wt_pogz_merged_cond1_1027	4.5486
chr2	67942761	67942954	atac_cx_ko_pogz_merged_vs_atac_cx_wt_pogz_merged_cond1_1028	4.95614
chr2	68274024	68274252	atac_cx_ko_pogz_merged_vs_atac_cx_wt_pogz_merged_cond1_1029	5.34067
chr2	68605502	68605729	atac_cx_ko_pogz_merged_vs_atac_cx_wt_pogz_merged_cond1_1030	4.44416
chr2	69256403	69256572	atac_cx_ko_pogz_merged_vs_atac_cx_wt_pogz_merged_cond1_1031	6.26455
chr2	72981101	72981257	atac_cx_ko_pogz_merged_vs_atac_cx_wt_pogz_merged_cond1_1032	5.63824
chr2	77087883	77088079	atac_cx_ko_pogz_merged_vs_atac_cx_wt_pogz_merged_cond1_1033	18.611
chr2	77902452	77902690	atac_cx_ko_pogz_merged_vs_atac_cx_wt_pogz_merged_cond1_1034	8.21688
chr2	78124914	78125394	atac_cx_ko_pogz_merged_vs_atac_cx_wt_pogz_merged_cond1_1035	8.47617
chr2	79927194	79927498	atac_cx_ko_pogz_merged_vs_atac_cx_wt_pogz_merged_cond1_1036	9.79148
chr2	83533039	83533191	atac_cx_ko_pogz_merged_vs_atac_cx_wt_pogz_merged_cond1_1037	3.34421
chr2	90704470	90704623	atac_cx_ko_pogz_merged_vs_atac_cx_wt_pogz_merged_cond1_1038	7.09683
chr2	92265128	92265411	atac_cx_ko_pogz_merged_vs_atac_cx_wt_pogz_merged_cond1_1039	5.12916
chr2	93883999	93884191	atac_cx_ko_pogz_merged_vs_atac_cx_wt_pogz_merged_cond1_1040	10.124
chr2	96339899	96340066	atac_cx_ko_pogz_merged_vs_atac_cx_wt_pogz_merged_cond1_1041	4.94151
chr2	101789948	101790163	atac_cx_ko_pogz_merged_vs_atac_cx_wt_pogz_merged_cond1_1042	7.99403
chr2	102287903	102288155	atac_cx_ko_pogz_merged_vs_atac_cx_wt_pogz_merged_cond1_1043	7.68917
chr2	102703995	102704282	atac_cx_ko_pogz_merged_vs_atac_cx_wt_pogz_merged_cond1_1044	10.1658
chr2	102704385	102704574	atac_cx_ko_pogz_merged_vs_atac_cx_wt_pogz_merged_cond1_1045	5.84654
chr2	106675252	106675442	atac_cx_ko_pogz_merged_vs_atac_cx_wt_pogz_merged_cond1_1046	14.2621
chr2	107775655	107775850	atac_cx_ko_pogz_merged_vs_atac_cx_wt_pogz_merged_cond1_1047	3.45346
chr2	107875125	107875324	atac_cx_ko_pogz_merged_vs_atac_cx_wt_pogz_merged_cond1_1048	8.28332
chr2	108667817	108668010	atac_cx_ko_pogz_merged_vs_atac_cx_wt_pogz_merged_cond1_1049	6.47688
chr2	109419159	109419403	atac_cx_ko_pogz_merged_vs_atac_cx_wt_pogz_merged_cond1_1050	4.38638
chr2	109537332	109537744	atac_cx_ko_pogz_merged_vs_atac_cx_wt_pogz_merged_cond1_1051	5.06389
chr2	109563091	109563254	atac_cx_ko_pogz_merged_vs_atac_cx_wt_pogz_merged_cond1_1052	4.02014
chr2	109782441	109782633	atac_cx_ko_pogz_merged_vs_atac_cx_wt_pogz_merged_cond1_1053	5.37908
chr2	110014032	110014201	atac_cx_ko_pogz_merged_vs_atac_cx_wt_pogz_merged_cond1_1054	3.68003
chr2	110032207	110032365	atac_cx_ko_pogz_merged_vs_atac_cx_wt_pogz_merged_cond1_1055	7.06325
chr2	110790265	110790435	atac_cx_ko_pogz_merged_vs_atac_cx_wt_pogz_merged_cond1_1056	5.9475
chr2	110790549	110790758	atac_cx_ko_pogz_merged_vs_atac_cx_wt_pogz_merged_cond1_1057	6.08187
chr2	113425977	113426152	atac_cx_ko_pogz_merged_vs_atac_cx_wt_pogz_merged_cond1_1058	4.58859
chr2	115514156	115514331	atac_cx_ko_pogz_merged_vs_atac_cx_wt_pogz_merged_cond1_1059	3.9633
chr2	115552603	115552773	atac_cx_ko_pogz_merged_vs_atac_cx_wt_pogz_merged_cond1_1060	15.9339
chr2	116542381	116542572	atac_cx_ko_pogz_merged_vs_atac_cx_wt_pogz_merged_cond1_1061	4.25409
chr2	117270424	117270629	atac_cx_ko_pogz_merged_vs_atac_cx_wt_pogz_merged_cond1_1062	17.7415
chr2	118005229	118005512	atac_cx_ko_pogz_merged_vs_atac_cx_wt_pogz_merged_cond1_1063	3.7944
chr2	118044118	118044323	atac_cx_ko_pogz_merged_vs_atac_cx_wt_pogz_merged_cond1_1064	16.9623
chr2	122204211	122204394	atac_cx_ko_pogz_merged_vs_atac_cx_wt_pogz_merged_cond1_1065	3.63998
chr2	123927227	123927378	atac_cx_ko_pogz_merged_vs_atac_cx_wt_pogz_merged_cond1_1066	6.68072
chr2	124164065	124164256	atac_cx_ko_pogz_merged_vs_atac_cx_wt_pogz_merged_cond1_1067	13.4185
chr2	124291031	124291269	atac_cx_ko_pogz_merged_vs_atac_cx_wt_pogz_merged_cond1_1068	8.40161
chr2	124485241	124485471	atac_cx_ko_pogz_merged_vs_atac_cx_wt_pogz_merged_cond1_1069	8.6149
chr2	125532516	125532698	atac_cx_ko_pogz_merged_vs_atac_cx_wt_pogz_merged_cond1_1070	3.16456
chr2	128524274	128524585	atac_cx_ko_pogz_merged_vs_atac_cx_wt_pogz_merged_cond1_1071	5.09018
chr2	128956014	128956169	atac_cx_ko_pogz_merged_vs_atac_cx_wt_pogz_merged_cond1_1072	5.43997
chr2	130952959	130953148	atac_cx_ko_pogz_merged_vs_atac_cx_wt_pogz_merged_cond1_1073	3.64871
chr2	132552256	132552466	atac_cx_ko_pogz_merged_vs_atac_cx_wt_pogz_merged_cond1_1074	3.62927
chr2	133820508	133820679	atac_cx_ko_pogz_merged_vs_atac_cx_wt_pogz_merged_cond1_1075	5.23542
chr2	134370691	134370863	atac_cx_ko_pogz_merged_vs_atac_cx_wt_pogz_merged_cond1_1076	3.76478
chr2	134927753	134927925	atac_cx_ko_pogz_merged_vs_atac_cx_wt_pogz_merged_cond1_1077	12.6907
chr2	135440457	135440684	atac_cx_ko_pogz_merged_vs_atac_cx_wt_pogz_merged_cond1_1078	4.71762
chr2	135877485	135877665	atac_cx_ko_pogz_merged_vs_atac_cx_wt_pogz_merged_cond1_1079	4.60378
chr2	136336869	136337073	atac_cx_ko_pogz_merged_vs_atac_cx_wt_pogz_merged_cond1_1080	4.66819
chr2	136504814	136505042	atac_cx_ko_pogz_merged_vs_atac_cx_wt_pogz_merged_cond1_1081	3.90882
chr2	136680289	136680840	atac_cx_ko_pogz_merged_vs_atac_cx_wt_pogz_merged_cond1_1082	9.78478
chr2	136918152	136918308	atac_cx_ko_pogz_merged_vs_atac_cx_wt_pogz_merged_cond1_1083	4.88496
chr2	136926821	136927006	atac_cx_ko_pogz_merged_vs_atac_cx_wt_pogz_merged_cond1_1084	4.458
chr2	136936079	136936261	atac_cx_ko_pogz_merged_vs_atac_cx_wt_pogz_merged_cond1_1085	5.44881
chr2	137119495	137119646	atac_cx_ko_pogz_merged_vs_atac_cx_wt_pogz_merged_cond1_1086	5.71357
chr2	137548661	137548872	atac_cx_ko_pogz_merged_vs_atac_cx_wt_pogz_merged_cond1_1087	5.08652
chr2	138188265	138188422	atac_cx_ko_pogz_merged_vs_atac_cx_wt_pogz_merged_cond1_1088	4.83376
chr2	138232560	138232727	atac_cx_ko_pogz_merged_vs_atac_cx_wt_pogz_merged_cond1_1089	4.83391
chr2	138272295	138272472	atac_cx_ko_pogz_merged_vs_atac_cx_wt_pogz_merged_cond1_1090	7.73425
chr2	138357740	138357938	atac_cx_ko_pogz_merged_vs_atac_cx_wt_pogz_merged_cond1_1091	8.7012
chr2	140063067	140063266	atac_cx_ko_pogz_merged_vs_atac_cx_wt_pogz_merged_cond1_1092	13.1124
chr2	140095397	140095572	atac_cx_ko_pogz_merged_vs_atac_cx_wt_pogz_merged_cond1_1093	4.43352
chr2	141137869	141138033	atac_cx_ko_pogz_merged_vs_atac_cx_wt_pogz_merged_cond1_1094	9.76114
chr2	141340883	141341035	atac_cx_ko_pogz_merged_vs_atac_cx_wt_pogz_merged_cond1_1095	4.01819
chr2	141674976	141675144	atac_cx_ko_pogz_merged_vs_atac_cx_wt_pogz_merged_cond1_1096	16.9605
chr2	141781281	141781663	atac_cx_ko_pogz_merged_vs_atac_cx_wt_pogz_merged_cond1_1097	4.73147
chr2	142013139	142013499	atac_cx_ko_pogz_merged_vs_atac_cx_wt_pogz_merged_cond1_1098	4.21621
chr2	142128863	142129341	atac_cx_ko_pogz_merged_vs_atac_cx_wt_pogz_merged_cond1_1099	6.20685
chr2	142199713	142199896	atac_cx_ko_pogz_merged_vs_atac_cx_wt_pogz_merged_cond1_1100	15.1799
chr2	142627673	142627855	atac_cx_ko_pogz_merged_vs_atac_cx_wt_pogz_merged_cond1_1101	13.2855
chr2	143544818	143545038	atac_cx_ko_pogz_merged_vs_atac_cx_wt_pogz_merged_cond1_1102	5.29511
chr2	143688788	143688982	atac_cx_ko_pogz_merged_vs_atac_cx_wt_pogz_merged_cond1_1103	6.94664
chr2	144419516	144419713	atac_cx_ko_pogz_merged_vs_atac_cx_wt_pogz_merged_cond1_1104	11.1686
chr2	144535187	144535337	atac_cx_ko_pogz_merged_vs_atac_cx_wt_pogz_merged_cond1_1105	11.1383
chr2	144994272	144994437	atac_cx_ko_pogz_merged_vs_atac_cx_wt_pogz_merged_cond1_1106	6.24173
chr2	145501483	145501661	atac_cx_ko_pogz_merged_vs_atac_cx_wt_pogz_merged_cond1_1107	4.5401
chr2	145595701	145596065	atac_cx_ko_pogz_merged_vs_atac_cx_wt_pogz_merged_cond1_1108	3.96077
chr2	145612056	145612230	atac_cx_ko_pogz_merged_vs_atac_cx_wt_pogz_merged_cond1_1109	3.45415
chr2	146519933	146520180	atac_cx_ko_pogz_merged_vs_atac_cx_wt_pogz_merged_cond1_1110	5.57123
chr2	147019651	147019843	atac_cx_ko_pogz_merged_vs_atac_cx_wt_pogz_merged_cond1_1111	13.6334
chr2	147280697	147280858	atac_cx_ko_pogz_merged_vs_atac_cx_wt_pogz_merged_cond1_1112	9.24103
chr2	147869834	147870053	atac_cx_ko_pogz_merged_vs_atac_cx_wt_pogz_merged_cond1_1113	3.55277
chr2	148068291	148068490	atac_cx_ko_pogz_merged_vs_atac_cx_wt_pogz_merged_cond1_1114	7.30004
chr2	150730715	150730886	atac_cx_ko_pogz_merged_vs_atac_cx_wt_pogz_merged_cond1_1115	3.70245
chr2	151668524	151668675	atac_cx_ko_pogz_merged_vs_atac_cx_wt_pogz_merged_cond1_1116	4.55673
chr2	152169646	152169841	atac_cx_ko_pogz_merged_vs_atac_cx_wt_pogz_merged_cond1_1117	5.22795
chr2	153113701	153113920	atac_cx_ko_pogz_merged_vs_atac_cx_wt_pogz_merged_cond1_1118	3.92898
chr2	153438516	153438684	atac_cx_ko_pogz_merged_vs_atac_cx_wt_pogz_merged_cond1_1119	4.14852
chr2	155600969	155601126	atac_cx_ko_pogz_merged_vs_atac_cx_wt_pogz_merged_cond1_1120	3.17419
chr2	158907005	158907187	atac_cx_ko_pogz_merged_vs_atac_cx_wt_pogz_merged_cond1_1121	4.99484
chr2	159892263	159892461	atac_cx_ko_pogz_merged_vs_atac_cx_wt_pogz_merged_cond1_1122	4.31679
chr2	164311909	164312098	atac_cx_ko_pogz_merged_vs_atac_cx_wt_pogz_merged_cond1_1123	7.24453
chr2	167515447	167515597	atac_cx_ko_pogz_merged_vs_atac_cx_wt_pogz_merged_cond1_1124	7.71499
chr2	168806455	168806688	atac_cx_ko_pogz_merged_vs_atac_cx_wt_pogz_merged_cond1_1125	6.13196
chr2	171865908	171866062	atac_cx_ko_pogz_merged_vs_atac_cx_wt_pogz_merged_cond1_1126	3.51846
chr2	171929549	171929731	atac_cx_ko_pogz_merged_vs_atac_cx_wt_pogz_merged_cond1_1127	5.95774
chr2	172650625	172650809	atac_cx_ko_pogz_merged_vs_atac_cx_wt_pogz_merged_cond1_1128	9.15654
chr2	172757784	172757964	atac_cx_ko_pogz_merged_vs_atac_cx_wt_pogz_merged_cond1_1129	5.56216
chr2	173431456	173431623	atac_cx_ko_pogz_merged_vs_atac_cx_wt_pogz_merged_cond1_1130	3.68037
chr2	174120228	174120383	atac_cx_ko_pogz_merged_vs_atac_cx_wt_pogz_merged_cond1_1131	3.51102
chr2	174526938	174527108	atac_cx_ko_pogz_merged_vs_atac_cx_wt_pogz_merged_cond1_1132	11.926
chr2	174586225	174586400	atac_cx_ko_pogz_merged_vs_atac_cx_wt_pogz_merged_cond1_1133	10.6755
chr2	177991853	177992086	atac_cx_ko_pogz_merged_vs_atac_cx_wt_pogz_merged_cond1_1134	6.30233
chr2	178463173	178463372	atac_cx_ko_pogz_merged_vs_atac_cx_wt_pogz_merged_cond1_1135	9.9765
chr2	180175389	180175628	atac_cx_ko_pogz_merged_vs_atac_cx_wt_pogz_merged_cond1_1136	4.9928
chr3	14888632	14888789	atac_cx_ko_pogz_merged_vs_atac_cx_wt_pogz_merged_cond1_1137	15.3308
chr3	16331733	16331908	atac_cx_ko_pogz_merged_vs_atac_cx_wt_pogz_merged_cond1_1138	4.54291
chr3	19728458	19728668	atac_cx_ko_pogz_merged_vs_atac_cx_wt_pogz_merged_cond1_1139	5.27511
chr3	24972899	24973050	atac_cx_ko_pogz_merged_vs_atac_cx_wt_pogz_merged_cond1_1140	15.6916
chr3	25552022	25552226	atac_cx_ko_pogz_merged_vs_atac_cx_wt_pogz_merged_cond1_1141	7.67608
chr3	28463175	28463328	atac_cx_ko_pogz_merged_vs_atac_cx_wt_pogz_merged_cond1_1142	3.69843
chr3	31965972	31966240	atac_cx_ko_pogz_merged_vs_atac_cx_wt_pogz_merged_cond1_1143	9.98907
chr3	32395171	32395345	atac_cx_ko_pogz_merged_vs_atac_cx_wt_pogz_merged_cond1_1144	12.9226
chr3	34760195	34760378	atac_cx_ko_pogz_merged_vs_atac_cx_wt_pogz_merged_cond1_1145	9.24838
chr3	37622844	37623025	atac_cx_ko_pogz_merged_vs_atac_cx_wt_pogz_merged_cond1_1146	3.82589
chr3	38946746	38946971	atac_cx_ko_pogz_merged_vs_atac_cx_wt_pogz_merged_cond1_1147	4.06679
chr3	48318917	48319118	atac_cx_ko_pogz_merged_vs_atac_cx_wt_pogz_merged_cond1_1148	4.64488
chr3	48866082	48866255	atac_cx_ko_pogz_merged_vs_atac_cx_wt_pogz_merged_cond1_1149	20.3146
chr3	50718645	50718812	atac_cx_ko_pogz_merged_vs_atac_cx_wt_pogz_merged_cond1_1150	13.449
chr3	50846260	50846549	atac_cx_ko_pogz_merged_vs_atac_cx_wt_pogz_merged_cond1_1151	12.2476
chr3	51712442	51712643	atac_cx_ko_pogz_merged_vs_atac_cx_wt_pogz_merged_cond1_1152	4.4679
chr3	55545644	55545804	atac_cx_ko_pogz_merged_vs_atac_cx_wt_pogz_merged_cond1_1153	13.152
chr3	56502131	56502373	atac_cx_ko_pogz_merged_vs_atac_cx_wt_pogz_merged_cond1_1154	3.43911
chr3	56940806	56941082	atac_cx_ko_pogz_merged_vs_atac_cx_wt_pogz_merged_cond1_1155	6.9654
chr3	57471260	57471446	atac_cx_ko_pogz_merged_vs_atac_cx_wt_pogz_merged_cond1_1156	9.33174
chr3	59148450	59148640	atac_cx_ko_pogz_merged_vs_atac_cx_wt_pogz_merged_cond1_1157	13.7936
chr3	59282128	59282324	atac_cx_ko_pogz_merged_vs_atac_cx_wt_pogz_merged_cond1_1158	12.2223
chr3	60719799	60720045	atac_cx_ko_pogz_merged_vs_atac_cx_wt_pogz_merged_cond1_1159	8.23551
chr3	62258011	62258334	atac_cx_ko_pogz_merged_vs_atac_cx_wt_pogz_merged_cond1_1160	5.27013
chr3	66226646	66226811	atac_cx_ko_pogz_merged_vs_atac_cx_wt_pogz_merged_cond1_1161	12.3744
chr3	69339474	69339693	atac_cx_ko_pogz_merged_vs_atac_cx_wt_pogz_merged_cond1_1162	9.69641
chr3	79022720	79022930	atac_cx_ko_pogz_merged_vs_atac_cx_wt_pogz_merged_cond1_1163	11.6385
chr3	79304194	79304493	atac_cx_ko_pogz_merged_vs_atac_cx_wt_pogz_merged_cond1_1164	3.60095
chr3	79889799	79890048	atac_cx_ko_pogz_merged_vs_atac_cx_wt_pogz_merged_cond1_1165	14.5424
chr3	80953263	80953414	atac_cx_ko_pogz_merged_vs_atac_cx_wt_pogz_merged_cond1_1166	9.66317
chr3	82836900	82837100	atac_cx_ko_pogz_merged_vs_atac_cx_wt_pogz_merged_cond1_1167	12.5581
chr3	83569627	83569782	atac_cx_ko_pogz_merged_vs_atac_cx_wt_pogz_merged_cond1_1168	9.21029
chr3	85873674	85873842	atac_cx_ko_pogz_merged_vs_atac_cx_wt_pogz_merged_cond1_1169	12.8838
chr3	86661980	86662137	atac_cx_ko_pogz_merged_vs_atac_cx_wt_pogz_merged_cond1_1170	5.50478
chr3	86954852	86955134	atac_cx_ko_pogz_merged_vs_atac_cx_wt_pogz_merged_cond1_1171	6.02416
chr3	87968172	87968394	atac_cx_ko_pogz_merged_vs_atac_cx_wt_pogz_merged_cond1_1172	5.40667
chr3	90427296	90427553	atac_cx_ko_pogz_merged_vs_atac_cx_wt_pogz_merged_cond1_1173	3.81742
chr3	91914699	91915074	atac_cx_ko_pogz_merged_vs_atac_cx_wt_pogz_merged_cond1_1174	4.26871
chr3	98071253	98071422	atac_cx_ko_pogz_merged_vs_atac_cx_wt_pogz_merged_cond1_1175	8.54647
chr3	99685875	99686041	atac_cx_ko_pogz_merged_vs_atac_cx_wt_pogz_merged_cond1_1176	5.24423
chr3	100266308	100266524	atac_cx_ko_pogz_merged_vs_atac_cx_wt_pogz_merged_cond1_1177	13.5534
chr3	101639845	101640020	atac_cx_ko_pogz_merged_vs_atac_cx_wt_pogz_merged_cond1_1178	3.19225
chr3	108170208	108170375	atac_cx_ko_pogz_merged_vs_atac_cx_wt_pogz_merged_cond1_1179	5.97866
chr3	108247040	108247227	atac_cx_ko_pogz_merged_vs_atac_cx_wt_pogz_merged_cond1_1180	6.71547
chr3	115416422	115416582	atac_cx_ko_pogz_merged_vs_atac_cx_wt_pogz_merged_cond1_1181	4.16206
chr3	115688129	115688298	atac_cx_ko_pogz_merged_vs_atac_cx_wt_pogz_merged_cond1_1182	14.3776
chr3	115955390	115955559	atac_cx_ko_pogz_merged_vs_atac_cx_wt_pogz_merged_cond1_1183	8.26096
chr3	117529727	117529878	atac_cx_ko_pogz_merged_vs_atac_cx_wt_pogz_merged_cond1_1184	4.5875
chr3	119022068	119022284	atac_cx_ko_pogz_merged_vs_atac_cx_wt_pogz_merged_cond1_1185	4.22115
chr3	119485310	119485505	atac_cx_ko_pogz_merged_vs_atac_cx_wt_pogz_merged_cond1_1186	5.22482
chr3	119649420	119649639	atac_cx_ko_pogz_merged_vs_atac_cx_wt_pogz_merged_cond1_1187	8.42537
chr3	120728453	120728711	atac_cx_ko_pogz_merged_vs_atac_cx_wt_pogz_merged_cond1_1188	14.1443
chr3	125377442	125377598	atac_cx_ko_pogz_merged_vs_atac_cx_wt_pogz_merged_cond1_1189	11.2512
chr3	125747412	125747599	atac_cx_ko_pogz_merged_vs_atac_cx_wt_pogz_merged_cond1_1190	10.6249
chr3	126373053	126373227	atac_cx_ko_pogz_merged_vs_atac_cx_wt_pogz_merged_cond1_1191	11.3509
chr3	126388507	126388705	atac_cx_ko_pogz_merged_vs_atac_cx_wt_pogz_merged_cond1_1192	9.02575
chr3	126398548	126398788	atac_cx_ko_pogz_merged_vs_atac_cx_wt_pogz_merged_cond1_1193	5.23154
chr3	130107761	130108005	atac_cx_ko_pogz_merged_vs_atac_cx_wt_pogz_merged_cond1_1194	7.19313
chr3	130665289	130665651	atac_cx_ko_pogz_merged_vs_atac_cx_wt_pogz_merged_cond1_1195	3.8264
chr3	130666872	130667039	atac_cx_ko_pogz_merged_vs_atac_cx_wt_pogz_merged_cond1_1196	4.83647
chr3	130678142	130678314	atac_cx_ko_pogz_merged_vs_atac_cx_wt_pogz_merged_cond1_1197	10.9135
chr3	130775353	130775525	atac_cx_ko_pogz_merged_vs_atac_cx_wt_pogz_merged_cond1_1198	14.0138
chr3	131227106	131227305	atac_cx_ko_pogz_merged_vs_atac_cx_wt_pogz_merged_cond1_1199	5.76789
chr3	131801236	131801454	atac_cx_ko_pogz_merged_vs_atac_cx_wt_pogz_merged_cond1_1200	4.59169
chr3	132407354	132407710	atac_cx_ko_pogz_merged_vs_atac_cx_wt_pogz_merged_cond1_1201	4.94237
chr3	132518487	132518729	atac_cx_ko_pogz_merged_vs_atac_cx_wt_pogz_merged_cond1_1202	7.25992
chr3	133809519	133809877	atac_cx_ko_pogz_merged_vs_atac_cx_wt_pogz_merged_cond1_1203	5.85785
chr3	133922284	133922524	atac_cx_ko_pogz_merged_vs_atac_cx_wt_pogz_merged_cond1_1204	7.24121
chr3	134514066	134514801	atac_cx_ko_pogz_merged_vs_atac_cx_wt_pogz_merged_cond1_1205	9.56601
chr3	135325129	135325409	atac_cx_ko_pogz_merged_vs_atac_cx_wt_pogz_merged_cond1_1206	3.52977
chr3	136334502	136334689	atac_cx_ko_pogz_merged_vs_atac_cx_wt_pogz_merged_cond1_1207	3.37338
chr3	136942111	136942490	atac_cx_ko_pogz_merged_vs_atac_cx_wt_pogz_merged_cond1_1208	4.84836
chr3	138517623	138517811	atac_cx_ko_pogz_merged_vs_atac_cx_wt_pogz_merged_cond1_1209	4.06174
chr3	141244298	141244485	atac_cx_ko_pogz_merged_vs_atac_cx_wt_pogz_merged_cond1_1210	12.1073
chr3	141252435	141252599	atac_cx_ko_pogz_merged_vs_atac_cx_wt_pogz_merged_cond1_1211	5.67219
chr3	141482370	141482627	atac_cx_ko_pogz_merged_vs_atac_cx_wt_pogz_merged_cond1_1212	4.08046
chr3	141644729	141644889	atac_cx_ko_pogz_merged_vs_atac_cx_wt_pogz_merged_cond1_1213	3.69334
chr3	141645151	141645306	atac_cx_ko_pogz_merged_vs_atac_cx_wt_pogz_merged_cond1_1214	5.6339
chr3	142053449	142053627	atac_cx_ko_pogz_merged_vs_atac_cx_wt_pogz_merged_cond1_1215	5.8382
chr3	142223677	142223831	atac_cx_ko_pogz_merged_vs_atac_cx_wt_pogz_merged_cond1_1216	4.06601
chr3	143865932	143866167	atac_cx_ko_pogz_merged_vs_atac_cx_wt_pogz_merged_cond1_1217	9.06069
chr3	143968014	143968175	atac_cx_ko_pogz_merged_vs_atac_cx_wt_pogz_merged_cond1_1218	5.17937
chr3	143981688	143981843	atac_cx_ko_pogz_merged_vs_atac_cx_wt_pogz_merged_cond1_1219	8.79775
chr3	144135050	144135237	atac_cx_ko_pogz_merged_vs_atac_cx_wt_pogz_merged_cond1_1220	6.70841
chr3	145290905	145291138	atac_cx_ko_pogz_merged_vs_atac_cx_wt_pogz_merged_cond1_1221	4.66864
chr3	145312538	145312698	atac_cx_ko_pogz_merged_vs_atac_cx_wt_pogz_merged_cond1_1222	3.90731
chr3	147052278	147052472	atac_cx_ko_pogz_merged_vs_atac_cx_wt_pogz_merged_cond1_1223	3.83936
chr3	148622465	148622662	atac_cx_ko_pogz_merged_vs_atac_cx_wt_pogz_merged_cond1_1224	11.0123
chr3	150273923	150274073	atac_cx_ko_pogz_merged_vs_atac_cx_wt_pogz_merged_cond1_1225	5.63864
chr3	151128372	151128537	atac_cx_ko_pogz_merged_vs_atac_cx_wt_pogz_merged_cond1_1226	4.55919
chr3	151768675	151768836	atac_cx_ko_pogz_merged_vs_atac_cx_wt_pogz_merged_cond1_1227	5.86128
chr3	152241364	152241650	atac_cx_ko_pogz_merged_vs_atac_cx_wt_pogz_merged_cond1_1228	3.31602
chr3	152330914	152331109	atac_cx_ko_pogz_merged_vs_atac_cx_wt_pogz_merged_cond1_1229	6.03159
chr3	152940045	152940276	atac_cx_ko_pogz_merged_vs_atac_cx_wt_pogz_merged_cond1_1230	5.08976
chr3	153338151	153338330	atac_cx_ko_pogz_merged_vs_atac_cx_wt_pogz_merged_cond1_1231	6.0872
chr3	153788263	153788473	atac_cx_ko_pogz_merged_vs_atac_cx_wt_pogz_merged_cond1_1232	4.33718
chr3	154479652	154479834	atac_cx_ko_pogz_merged_vs_atac_cx_wt_pogz_merged_cond1_1233	4.77538
chr3	155240191	155240365	atac_cx_ko_pogz_merged_vs_atac_cx_wt_pogz_merged_cond1_1234	8.63575
chr3	156454405	156454579	atac_cx_ko_pogz_merged_vs_atac_cx_wt_pogz_merged_cond1_1235	6.92261
chr3	156533640	156533849	atac_cx_ko_pogz_merged_vs_atac_cx_wt_pogz_merged_cond1_1236	6.9359
chr3	156984039	156984512	atac_cx_ko_pogz_merged_vs_atac_cx_wt_pogz_merged_cond1_1237	6.91806
chr3	156984892	156985236	atac_cx_ko_pogz_merged_vs_atac_cx_wt_pogz_merged_cond1_1238	6.79924
chr3	157230240	157230397	atac_cx_ko_pogz_merged_vs_atac_cx_wt_pogz_merged_cond1_1239	9.16127
chr4	3920670	3920919	atac_cx_ko_pogz_merged_vs_atac_cx_wt_pogz_merged_cond1_1240	7.84254
chr4	5611127	5611281	atac_cx_ko_pogz_merged_vs_atac_cx_wt_pogz_merged_cond1_1241	14.5673
chr4	8504788	8504940	atac_cx_ko_pogz_merged_vs_atac_cx_wt_pogz_merged_cond1_1242	4.6931
chr4	8892823	8893062	atac_cx_ko_pogz_merged_vs_atac_cx_wt_pogz_merged_cond1_1243	32.3296
chr4	8987434	8987637	atac_cx_ko_pogz_merged_vs_atac_cx_wt_pogz_merged_cond1_1244	4.16605
chr4	12461469	12461648	atac_cx_ko_pogz_merged_vs_atac_cx_wt_pogz_merged_cond1_1245	7.72498
chr4	13262781	13262962	atac_cx_ko_pogz_merged_vs_atac_cx_wt_pogz_merged_cond1_1246	3.52304
chr4	14030213	14030371	atac_cx_ko_pogz_merged_vs_atac_cx_wt_pogz_merged_cond1_1247	5.13756
chr4	15305280	15305438	atac_cx_ko_pogz_merged_vs_atac_cx_wt_pogz_merged_cond1_1248	3.85825
chr4	21725888	21726070	atac_cx_ko_pogz_merged_vs_atac_cx_wt_pogz_merged_cond1_1249	11.5687
chr4	22229131	22229283	atac_cx_ko_pogz_merged_vs_atac_cx_wt_pogz_merged_cond1_1250	4.18622
chr4	22595092	22595415	atac_cx_ko_pogz_merged_vs_atac_cx_wt_pogz_merged_cond1_1251	8.19129
chr4	24721027	24721218	atac_cx_ko_pogz_merged_vs_atac_cx_wt_pogz_merged_cond1_1252	6.66358
chr4	25685091	25685368	atac_cx_ko_pogz_merged_vs_atac_cx_wt_pogz_merged_cond1_1253	6.73577
chr4	25695623	25695916	atac_cx_ko_pogz_merged_vs_atac_cx_wt_pogz_merged_cond1_1254	8.49427
chr4	27432686	27432874	atac_cx_ko_pogz_merged_vs_atac_cx_wt_pogz_merged_cond1_1255	6.49813
chr4	31911482	31911635	atac_cx_ko_pogz_merged_vs_atac_cx_wt_pogz_merged_cond1_1256	3.5392
chr4	32023461	32023635	atac_cx_ko_pogz_merged_vs_atac_cx_wt_pogz_merged_cond1_1257	5.79799
chr4	32263572	32263815	atac_cx_ko_pogz_merged_vs_atac_cx_wt_pogz_merged_cond1_1258	9.46002
chr4	32657571	32657765	atac_cx_ko_pogz_merged_vs_atac_cx_wt_pogz_merged_cond1_1259	6.87113
chr4	35047492	35047716	atac_cx_ko_pogz_merged_vs_atac_cx_wt_pogz_merged_cond1_1260	3.3841
chr4	35791811	35791969	atac_cx_ko_pogz_merged_vs_atac_cx_wt_pogz_merged_cond1_1261	8.88764
chr4	40165491	40165676	atac_cx_ko_pogz_merged_vs_atac_cx_wt_pogz_merged_cond1_1262	23.0883
chr4	45502947	45503133	atac_cx_ko_pogz_merged_vs_atac_cx_wt_pogz_merged_cond1_1263	12.8147
chr4	45563890	45564046	atac_cx_ko_pogz_merged_vs_atac_cx_wt_pogz_merged_cond1_1264	11.4448
chr4	52599180	52599357	atac_cx_ko_pogz_merged_vs_atac_cx_wt_pogz_merged_cond1_1265	11.8324
chr4	52673643	52673905	atac_cx_ko_pogz_merged_vs_atac_cx_wt_pogz_merged_cond1_1266	4.9913
chr4	53810195	53810500	atac_cx_ko_pogz_merged_vs_atac_cx_wt_pogz_merged_cond1_1267	9.1719
chr4	54131464	54131663	atac_cx_ko_pogz_merged_vs_atac_cx_wt_pogz_merged_cond1_1268	3.69267
chr4	54826147	54826320	atac_cx_ko_pogz_merged_vs_atac_cx_wt_pogz_merged_cond1_1269	9.83934
chr4	55477200	55477394	atac_cx_ko_pogz_merged_vs_atac_cx_wt_pogz_merged_cond1_1270	5.12719
chr4	55493387	55493667	atac_cx_ko_pogz_merged_vs_atac_cx_wt_pogz_merged_cond1_1271	3.82486
chr4	59401524	59401714	atac_cx_ko_pogz_merged_vs_atac_cx_wt_pogz_merged_cond1_1272	3.44938
chr4	62659718	62659907	atac_cx_ko_pogz_merged_vs_atac_cx_wt_pogz_merged_cond1_1273	9.45703
chr4	62875290	62875453	atac_cx_ko_pogz_merged_vs_atac_cx_wt_pogz_merged_cond1_1274	3.84828
chr4	64843923	64844135	atac_cx_ko_pogz_merged_vs_atac_cx_wt_pogz_merged_cond1_1275	9.90794
chr4	64899700	64899939	atac_cx_ko_pogz_merged_vs_atac_cx_wt_pogz_merged_cond1_1276	4.54522
chr4	64933332	64933613	atac_cx_ko_pogz_merged_vs_atac_cx_wt_pogz_merged_cond1_1277	5.44097
chr4	64939821	64940003	atac_cx_ko_pogz_merged_vs_atac_cx_wt_pogz_merged_cond1_1278	5.99527
chr4	64957886	64958166	atac_cx_ko_pogz_merged_vs_atac_cx_wt_pogz_merged_cond1_1279	4.39074
chr4	65081807	65082020	atac_cx_ko_pogz_merged_vs_atac_cx_wt_pogz_merged_cond1_1280	5.94635
chr4	65138168	65138364	atac_cx_ko_pogz_merged_vs_atac_cx_wt_pogz_merged_cond1_1281	4.23245
chr4	65328147	65328423	atac_cx_ko_pogz_merged_vs_atac_cx_wt_pogz_merged_cond1_1282	5.29269
chr4	65568828	65569089	atac_cx_ko_pogz_merged_vs_atac_cx_wt_pogz_merged_cond1_1283	9.05513
chr4	65976109	65976277	atac_cx_ko_pogz_merged_vs_atac_cx_wt_pogz_merged_cond1_1284	5.10314
chr4	66074119	66074393	atac_cx_ko_pogz_merged_vs_atac_cx_wt_pogz_merged_cond1_1285	11.7323
chr4	67275653	67275907	atac_cx_ko_pogz_merged_vs_atac_cx_wt_pogz_merged_cond1_1286	8.00876
chr4	71146487	71146753	atac_cx_ko_pogz_merged_vs_atac_cx_wt_pogz_merged_cond1_1287	5.65579
chr4	71711146	71711324	atac_cx_ko_pogz_merged_vs_atac_cx_wt_pogz_merged_cond1_1288	7.83537
chr4	73027688	73027880	atac_cx_ko_pogz_merged_vs_atac_cx_wt_pogz_merged_cond1_1289	11.5626
chr4	73103888	73104323	atac_cx_ko_pogz_merged_vs_atac_cx_wt_pogz_merged_cond1_1290	7.41399
chr4	73178608	73178790	atac_cx_ko_pogz_merged_vs_atac_cx_wt_pogz_merged_cond1_1291	4.79883
chr4	75540855	75541011	atac_cx_ko_pogz_merged_vs_atac_cx_wt_pogz_merged_cond1_1292	4.16483
chr4	82969686	82969868	atac_cx_ko_pogz_merged_vs_atac_cx_wt_pogz_merged_cond1_1293	4.63503
chr4	83953178	83953332	atac_cx_ko_pogz_merged_vs_atac_cx_wt_pogz_merged_cond1_1294	10.8802
chr4	87706893	87707050	atac_cx_ko_pogz_merged_vs_atac_cx_wt_pogz_merged_cond1_1295	10.2074
chr4	89297708	89297913	atac_cx_ko_pogz_merged_vs_atac_cx_wt_pogz_merged_cond1_1296	6.62081
chr4	93790974	93791179	atac_cx_ko_pogz_merged_vs_atac_cx_wt_pogz_merged_cond1_1297	8.52579
chr4	95414313	95414506	atac_cx_ko_pogz_merged_vs_atac_cx_wt_pogz_merged_cond1_1298	4.21946
chr4	96220217	96220436	atac_cx_ko_pogz_merged_vs_atac_cx_wt_pogz_merged_cond1_1299	4.17928
chr4	97494027	97494217	atac_cx_ko_pogz_merged_vs_atac_cx_wt_pogz_merged_cond1_1300	3.94897
chr4	97769789	97770035	atac_cx_ko_pogz_merged_vs_atac_cx_wt_pogz_merged_cond1_1301	3.58252
chr4	97910663	97910861	atac_cx_ko_pogz_merged_vs_atac_cx_wt_pogz_merged_cond1_1302	4.42124
chr4	97910967	97911208	atac_cx_ko_pogz_merged_vs_atac_cx_wt_pogz_merged_cond1_1303	4.52324
chr4	99602355	99602591	atac_cx_ko_pogz_merged_vs_atac_cx_wt_pogz_merged_cond1_1304	3.47897
chr4	101091784	101091993	atac_cx_ko_pogz_merged_vs_atac_cx_wt_pogz_merged_cond1_1305	3.80707
chr4	101092108	101092316	atac_cx_ko_pogz_merged_vs_atac_cx_wt_pogz_merged_cond1_1306	3.9163
chr4	102532136	102532294	atac_cx_ko_pogz_merged_vs_atac_cx_wt_pogz_merged_cond1_1307	28.1738
chr4	103511052	103511293	atac_cx_ko_pogz_merged_vs_atac_cx_wt_pogz_merged_cond1_1308	5.43573
chr4	104841958	104842117	atac_cx_ko_pogz_merged_vs_atac_cx_wt_pogz_merged_cond1_1309	4.51169
chr4	108552136	108552318	atac_cx_ko_pogz_merged_vs_atac_cx_wt_pogz_merged_cond1_1310	14.7192
chr4	109825046	109825567	atac_cx_ko_pogz_merged_vs_atac_cx_wt_pogz_merged_cond1_1311	4.49319
chr4	110677683	110677963	atac_cx_ko_pogz_merged_vs_atac_cx_wt_pogz_merged_cond1_1312	4.87371
chr4	110892644	110892857	atac_cx_ko_pogz_merged_vs_atac_cx_wt_pogz_merged_cond1_1313	7.76659
chr4	111022585	111022760	atac_cx_ko_pogz_merged_vs_atac_cx_wt_pogz_merged_cond1_1314	13.2303
chr4	111073418	111073580	atac_cx_ko_pogz_merged_vs_atac_cx_wt_pogz_merged_cond1_1315	6.65569
chr4	111256939	111257114	atac_cx_ko_pogz_merged_vs_atac_cx_wt_pogz_merged_cond1_1316	3.46746
chr4	114154323	114154493	atac_cx_ko_pogz_merged_vs_atac_cx_wt_pogz_merged_cond1_1317	4.24911
chr4	114321394	114321555	atac_cx_ko_pogz_merged_vs_atac_cx_wt_pogz_merged_cond1_1318	4.28645
chr4	114401207	114401424	atac_cx_ko_pogz_merged_vs_atac_cx_wt_pogz_merged_cond1_1319	7.42733
chr4	115418916	115419171	atac_cx_ko_pogz_merged_vs_atac_cx_wt_pogz_merged_cond1_1320	4.31669
chr4	115434060	115434235	atac_cx_ko_pogz_merged_vs_atac_cx_wt_pogz_merged_cond1_1321	4.0941
chr4	124428939	124429095	atac_cx_ko_pogz_merged_vs_atac_cx_wt_pogz_merged_cond1_1322	3.4297
chr4	124990585	124990742	atac_cx_ko_pogz_merged_vs_atac_cx_wt_pogz_merged_cond1_1323	14.8884
chr4	141114732	141114886	atac_cx_ko_pogz_merged_vs_atac_cx_wt_pogz_merged_cond1_1324	6.95184
chr4	141554242	141554394	atac_cx_ko_pogz_merged_vs_atac_cx_wt_pogz_merged_cond1_1325	4.21454
chr4	142362926	142363094	atac_cx_ko_pogz_merged_vs_atac_cx_wt_pogz_merged_cond1_1326	7.99237
chr4	148204483	148204785	atac_cx_ko_pogz_merged_vs_atac_cx_wt_pogz_merged_cond1_1327	10.2694
chr4	148314824	148315005	atac_cx_ko_pogz_merged_vs_atac_cx_wt_pogz_merged_cond1_1328	4.3465
chr4	148779020	148779213	atac_cx_ko_pogz_merged_vs_atac_cx_wt_pogz_merged_cond1_1329	4.15465
chr4	151700099	151700306	atac_cx_ko_pogz_merged_vs_atac_cx_wt_pogz_merged_cond1_1330	9.93329
chr4	153101781	153101967	atac_cx_ko_pogz_merged_vs_atac_cx_wt_pogz_merged_cond1_1331	7.3655
chr4	154552523	154552737	atac_cx_ko_pogz_merged_vs_atac_cx_wt_pogz_merged_cond1_1332	4.90723
chr5	4685850	4686018	atac_cx_ko_pogz_merged_vs_atac_cx_wt_pogz_merged_cond1_1333	11.76
chr5	4870516	4870673	atac_cx_ko_pogz_merged_vs_atac_cx_wt_pogz_merged_cond1_1334	6.64256
chr5	5504536	5504769	atac_cx_ko_pogz_merged_vs_atac_cx_wt_pogz_merged_cond1_1335	22.8615
chr5	8293299	8293622	atac_cx_ko_pogz_merged_vs_atac_cx_wt_pogz_merged_cond1_1336	14.9523
chr5	12525276	12525450	atac_cx_ko_pogz_merged_vs_atac_cx_wt_pogz_merged_cond1_1337	5.65621
chr5	13320270	13320424	atac_cx_ko_pogz_merged_vs_atac_cx_wt_pogz_merged_cond1_1338	4.35445
chr5	13433386	13433595	atac_cx_ko_pogz_merged_vs_atac_cx_wt_pogz_merged_cond1_1339	5.42042
chr5	13557410	13557563	atac_cx_ko_pogz_merged_vs_atac_cx_wt_pogz_merged_cond1_1340	5.46607
chr5	13955699	13955857	atac_cx_ko_pogz_merged_vs_atac_cx_wt_pogz_merged_cond1_1341	5.92903
chr5	13982398	13982753	atac_cx_ko_pogz_merged_vs_atac_cx_wt_pogz_merged_cond1_1342	15.4194
chr5	14136191	14136401	atac_cx_ko_pogz_merged_vs_atac_cx_wt_pogz_merged_cond1_1343	5.1126
chr5	14595654	14595823	atac_cx_ko_pogz_merged_vs_atac_cx_wt_pogz_merged_cond1_1344	4.39454
chr5	16474703	16474968	atac_cx_ko_pogz_merged_vs_atac_cx_wt_pogz_merged_cond1_1345	22.198
chr5	16802647	16802798	atac_cx_ko_pogz_merged_vs_atac_cx_wt_pogz_merged_cond1_1346	3.75161
chr5	18733849	18734051	atac_cx_ko_pogz_merged_vs_atac_cx_wt_pogz_merged_cond1_1347	4.34898
chr5	20873262	20873597	atac_cx_ko_pogz_merged_vs_atac_cx_wt_pogz_merged_cond1_1348	9.79115
chr5	25375398	25375549	atac_cx_ko_pogz_merged_vs_atac_cx_wt_pogz_merged_cond1_1349	12.7377
chr5	28687382	28687544	atac_cx_ko_pogz_merged_vs_atac_cx_wt_pogz_merged_cond1_1350	3.62041
chr5	29112528	29112773	atac_cx_ko_pogz_merged_vs_atac_cx_wt_pogz_merged_cond1_1351	6.26186
chr5	32113323	32113479	atac_cx_ko_pogz_merged_vs_atac_cx_wt_pogz_merged_cond1_1352	7.36886
chr5	39042960	39043207	atac_cx_ko_pogz_merged_vs_atac_cx_wt_pogz_merged_cond1_1353	13.0155
chr5	39808917	39809070	atac_cx_ko_pogz_merged_vs_atac_cx_wt_pogz_merged_cond1_1354	10.0033
chr5	39948863	39949021	atac_cx_ko_pogz_merged_vs_atac_cx_wt_pogz_merged_cond1_1355	4.5037
chr5	41557442	41557598	atac_cx_ko_pogz_merged_vs_atac_cx_wt_pogz_merged_cond1_1356	3.94923
chr5	43479822	43479996	atac_cx_ko_pogz_merged_vs_atac_cx_wt_pogz_merged_cond1_1357	7.90917
chr5	44054005	44054248	atac_cx_ko_pogz_merged_vs_atac_cx_wt_pogz_merged_cond1_1358	7.28438
chr5	46030498	46030657	atac_cx_ko_pogz_merged_vs_atac_cx_wt_pogz_merged_cond1_1359	4.16032
chr5	46031099	46031281	atac_cx_ko_pogz_merged_vs_atac_cx_wt_pogz_merged_cond1_1360	5.02608
chr5	46592908	46593080	atac_cx_ko_pogz_merged_vs_atac_cx_wt_pogz_merged_cond1_1361	3.89021
chr5	46627030	46627242	atac_cx_ko_pogz_merged_vs_atac_cx_wt_pogz_merged_cond1_1362	11.6553
chr5	46933214	46933402	atac_cx_ko_pogz_merged_vs_atac_cx_wt_pogz_merged_cond1_1363	4.59148
chr5	48821830	48822001	atac_cx_ko_pogz_merged_vs_atac_cx_wt_pogz_merged_cond1_1364	6.60604
chr5	49920858	49921149	atac_cx_ko_pogz_merged_vs_atac_cx_wt_pogz_merged_cond1_1365	8.18323
chr5	50387905	50388056	atac_cx_ko_pogz_merged_vs_atac_cx_wt_pogz_merged_cond1_1366	14.1098
chr5	52456503	52456689	atac_cx_ko_pogz_merged_vs_atac_cx_wt_pogz_merged_cond1_1367	10.7928
chr5	53530484	53530722	atac_cx_ko_pogz_merged_vs_atac_cx_wt_pogz_merged_cond1_1368	6.88359
chr5	53985650	53985845	atac_cx_ko_pogz_merged_vs_atac_cx_wt_pogz_merged_cond1_1369	3.72936
chr5	55942381	55942587	atac_cx_ko_pogz_merged_vs_atac_cx_wt_pogz_merged_cond1_1370	3.79244
chr5	61508682	61508915	atac_cx_ko_pogz_merged_vs_atac_cx_wt_pogz_merged_cond1_1371	6.44005
chr5	64385196	64385405	atac_cx_ko_pogz_merged_vs_atac_cx_wt_pogz_merged_cond1_1372	16.3894
chr5	65100495	65100682	atac_cx_ko_pogz_merged_vs_atac_cx_wt_pogz_merged_cond1_1373	4.38839
chr5	66170790	66171020	atac_cx_ko_pogz_merged_vs_atac_cx_wt_pogz_merged_cond1_1374	4.34937
chr5	69268818	69269114	atac_cx_ko_pogz_merged_vs_atac_cx_wt_pogz_merged_cond1_1375	10.5853
chr5	77177012	77177255	atac_cx_ko_pogz_merged_vs_atac_cx_wt_pogz_merged_cond1_1376	10.8514
chr5	77266126	77266327	atac_cx_ko_pogz_merged_vs_atac_cx_wt_pogz_merged_cond1_1377	4.3422
chr5	77544027	77544246	atac_cx_ko_pogz_merged_vs_atac_cx_wt_pogz_merged_cond1_1378	4.64193
chr5	81514169	81514351	atac_cx_ko_pogz_merged_vs_atac_cx_wt_pogz_merged_cond1_1379	11.9789
chr5	81984586	81985543	atac_cx_ko_pogz_merged_vs_atac_cx_wt_pogz_merged_cond1_1380	40.3961
chr5	82079072	82079224	atac_cx_ko_pogz_merged_vs_atac_cx_wt_pogz_merged_cond1_1381	20.2964
chr5	84637726	84637914	atac_cx_ko_pogz_merged_vs_atac_cx_wt_pogz_merged_cond1_1382	6.7743
chr5	84727925	84728138	atac_cx_ko_pogz_merged_vs_atac_cx_wt_pogz_merged_cond1_1383	4.75377
chr5	85119437	85119726	atac_cx_ko_pogz_merged_vs_atac_cx_wt_pogz_merged_cond1_1384	4.87137
chr5	88830856	88831055	atac_cx_ko_pogz_merged_vs_atac_cx_wt_pogz_merged_cond1_1385	6.64035
chr5	89258940	89259145	atac_cx_ko_pogz_merged_vs_atac_cx_wt_pogz_merged_cond1_1386	8.81141
chr5	89650783	89650975	atac_cx_ko_pogz_merged_vs_atac_cx_wt_pogz_merged_cond1_1387	4.36832
chr5	89884669	89884872	atac_cx_ko_pogz_merged_vs_atac_cx_wt_pogz_merged_cond1_1388	4.49366
chr5	90199825	90200115	atac_cx_ko_pogz_merged_vs_atac_cx_wt_pogz_merged_cond1_1389	6.59475
chr5	90213723	90213948	atac_cx_ko_pogz_merged_vs_atac_cx_wt_pogz_merged_cond1_1390	4.11517
chr5	92158380	92158699	atac_cx_ko_pogz_merged_vs_atac_cx_wt_pogz_merged_cond1_1391	10.8203
chr5	92247721	92248274	atac_cx_ko_pogz_merged_vs_atac_cx_wt_pogz_merged_cond1_1392	4.1723
chr5	93322795	93323020	atac_cx_ko_pogz_merged_vs_atac_cx_wt_pogz_merged_cond1_1393	18.1224
chr5	97719134	97719364	atac_cx_ko_pogz_merged_vs_atac_cx_wt_pogz_merged_cond1_1394	11.8174
chr5	98415816	98415984	atac_cx_ko_pogz_merged_vs_atac_cx_wt_pogz_merged_cond1_1395	4.33721
chr5	102554140	102554321	atac_cx_ko_pogz_merged_vs_atac_cx_wt_pogz_merged_cond1_1396	4.65401
chr5	103406253	103406422	atac_cx_ko_pogz_merged_vs_atac_cx_wt_pogz_merged_cond1_1397	6.46161
chr5	105995942	105996212	atac_cx_ko_pogz_merged_vs_atac_cx_wt_pogz_merged_cond1_1398	4.29088
chr5	106144914	106145093	atac_cx_ko_pogz_merged_vs_atac_cx_wt_pogz_merged_cond1_1399	5.26095
chr5	106305180	106305387	atac_cx_ko_pogz_merged_vs_atac_cx_wt_pogz_merged_cond1_1400	11.6605
chr5	106461820	106462046	atac_cx_ko_pogz_merged_vs_atac_cx_wt_pogz_merged_cond1_1401	12.8469
chr5	106756855	106757046	atac_cx_ko_pogz_merged_vs_atac_cx_wt_pogz_merged_cond1_1402	8.69186
chr5	108796350	108796507	atac_cx_ko_pogz_merged_vs_atac_cx_wt_pogz_merged_cond1_1403	4.16145
chr5	108978545	108978728	atac_cx_ko_pogz_merged_vs_atac_cx_wt_pogz_merged_cond1_1404	7.01679
chr5	112656680	112656845	atac_cx_ko_pogz_merged_vs_atac_cx_wt_pogz_merged_cond1_1405	3.72865
chr5	113012316	113012485	atac_cx_ko_pogz_merged_vs_atac_cx_wt_pogz_merged_cond1_1406	5.11117
chr5	113115413	113115570	atac_cx_ko_pogz_merged_vs_atac_cx_wt_pogz_merged_cond1_1407	21.6933
chr5	113609046	113609200	atac_cx_ko_pogz_merged_vs_atac_cx_wt_pogz_merged_cond1_1408	8.6317
chr5	115120066	115120323	atac_cx_ko_pogz_merged_vs_atac_cx_wt_pogz_merged_cond1_1409	5.76037
chr5	120738087	120738273	atac_cx_ko_pogz_merged_vs_atac_cx_wt_pogz_merged_cond1_1410	7.04352
chr5	127245525	127245856	atac_cx_ko_pogz_merged_vs_atac_cx_wt_pogz_merged_cond1_1411	4.34075
chr5	128201072	128201264	atac_cx_ko_pogz_merged_vs_atac_cx_wt_pogz_merged_cond1_1412	3.36158
chr5	149211789	149211981	atac_cx_ko_pogz_merged_vs_atac_cx_wt_pogz_merged_cond1_1413	6.48011
chr6	4932712	4932903	atac_cx_ko_pogz_merged_vs_atac_cx_wt_pogz_merged_cond1_1414	9.4935
chr6	5125461	5125725	atac_cx_ko_pogz_merged_vs_atac_cx_wt_pogz_merged_cond1_1415	5.3225
chr6	5329303	5329459	atac_cx_ko_pogz_merged_vs_atac_cx_wt_pogz_merged_cond1_1416	11.4188
chr6	5353213	5353410	atac_cx_ko_pogz_merged_vs_atac_cx_wt_pogz_merged_cond1_1417	3.85547
chr6	6409970	6410134	atac_cx_ko_pogz_merged_vs_atac_cx_wt_pogz_merged_cond1_1418	16.1732
chr6	7032567	7032829	atac_cx_ko_pogz_merged_vs_atac_cx_wt_pogz_merged_cond1_1419	8.26119
chr6	8642265	8642496	atac_cx_ko_pogz_merged_vs_atac_cx_wt_pogz_merged_cond1_1420	19.2146
chr6	16942320	16942497	atac_cx_ko_pogz_merged_vs_atac_cx_wt_pogz_merged_cond1_1421	14.8081
chr6	17153968	17154168	atac_cx_ko_pogz_merged_vs_atac_cx_wt_pogz_merged_cond1_1422	4.03839
chr6	18649354	18649604	atac_cx_ko_pogz_merged_vs_atac_cx_wt_pogz_merged_cond1_1423	5.01103
chr6	22883062	22883213	atac_cx_ko_pogz_merged_vs_atac_cx_wt_pogz_merged_cond1_1424	5.48561
chr6	23223203	23223507	atac_cx_ko_pogz_merged_vs_atac_cx_wt_pogz_merged_cond1_1425	4.95036
chr6	23682884	23683095	atac_cx_ko_pogz_merged_vs_atac_cx_wt_pogz_merged_cond1_1426	10.9438
chr6	24420548	24420801	atac_cx_ko_pogz_merged_vs_atac_cx_wt_pogz_merged_cond1_1427	4.62876
chr6	24983125	24983371	atac_cx_ko_pogz_merged_vs_atac_cx_wt_pogz_merged_cond1_1428	4.56941
chr6	24983653	24983934	atac_cx_ko_pogz_merged_vs_atac_cx_wt_pogz_merged_cond1_1429	6.99523
chr6	30476728	30476936	atac_cx_ko_pogz_merged_vs_atac_cx_wt_pogz_merged_cond1_1430	4.81179
chr6	32886533	32886731	atac_cx_ko_pogz_merged_vs_atac_cx_wt_pogz_merged_cond1_1431	3.76313
chr6	34828318	34828469	atac_cx_ko_pogz_merged_vs_atac_cx_wt_pogz_merged_cond1_1432	4.28347
chr6	34949260	34949497	atac_cx_ko_pogz_merged_vs_atac_cx_wt_pogz_merged_cond1_1433	3.60405
chr6	37542209	37542706	atac_cx_ko_pogz_merged_vs_atac_cx_wt_pogz_merged_cond1_1434	12.3644
chr6	37542922	37543072	atac_cx_ko_pogz_merged_vs_atac_cx_wt_pogz_merged_cond1_1435	16.2196
chr6	42299318	42299519	atac_cx_ko_pogz_merged_vs_atac_cx_wt_pogz_merged_cond1_1436	4.13486
chr6	49159078	49159243	atac_cx_ko_pogz_merged_vs_atac_cx_wt_pogz_merged_cond1_1437	18.1241
chr6	56278252	56278506	atac_cx_ko_pogz_merged_vs_atac_cx_wt_pogz_merged_cond1_1438	12.7428
chr6	56319606	56319787	atac_cx_ko_pogz_merged_vs_atac_cx_wt_pogz_merged_cond1_1439	12.2233
chr6	56518472	56518711	atac_cx_ko_pogz_merged_vs_atac_cx_wt_pogz_merged_cond1_1440	13.3425
chr6	58590281	58590488	atac_cx_ko_pogz_merged_vs_atac_cx_wt_pogz_merged_cond1_1441	3.94632
chr6	58781850	58782083	atac_cx_ko_pogz_merged_vs_atac_cx_wt_pogz_merged_cond1_1442	5.04077
chr6	63827434	63827695	atac_cx_ko_pogz_merged_vs_atac_cx_wt_pogz_merged_cond1_1443	3.38073
chr6	65594296	65594453	atac_cx_ko_pogz_merged_vs_atac_cx_wt_pogz_merged_cond1_1444	3.38018
chr6	66960815	66961012	atac_cx_ko_pogz_merged_vs_atac_cx_wt_pogz_merged_cond1_1445	14.414
chr6	66968239	66968475	atac_cx_ko_pogz_merged_vs_atac_cx_wt_pogz_merged_cond1_1446	8.77076
chr6	73578576	73578850	atac_cx_ko_pogz_merged_vs_atac_cx_wt_pogz_merged_cond1_1447	5.80552
chr6	76003048	76003220	atac_cx_ko_pogz_merged_vs_atac_cx_wt_pogz_merged_cond1_1448	7.44757
chr6	77051065	77051367	atac_cx_ko_pogz_merged_vs_atac_cx_wt_pogz_merged_cond1_1449	3.95511
chr6	77487486	77487653	atac_cx_ko_pogz_merged_vs_atac_cx_wt_pogz_merged_cond1_1450	4.07713
chr6	81991355	81991514	atac_cx_ko_pogz_merged_vs_atac_cx_wt_pogz_merged_cond1_1451	5.43323
chr6	83184366	83184569	atac_cx_ko_pogz_merged_vs_atac_cx_wt_pogz_merged_cond1_1452	12.093
chr6	90511227	90511398	atac_cx_ko_pogz_merged_vs_atac_cx_wt_pogz_merged_cond1_1453	5.78929
chr6	93624008	93624232	atac_cx_ko_pogz_merged_vs_atac_cx_wt_pogz_merged_cond1_1454	4.72886
chr6	95152980	95153187	atac_cx_ko_pogz_merged_vs_atac_cx_wt_pogz_merged_cond1_1455	4.07358
chr6	98193187	98193373	atac_cx_ko_pogz_merged_vs_atac_cx_wt_pogz_merged_cond1_1456	4.91597
chr6	99389994	99390195	atac_cx_ko_pogz_merged_vs_atac_cx_wt_pogz_merged_cond1_1457	4.50324
chr6	101103551	101103788	atac_cx_ko_pogz_merged_vs_atac_cx_wt_pogz_merged_cond1_1458	9.25032
chr6	101304618	101304785	atac_cx_ko_pogz_merged_vs_atac_cx_wt_pogz_merged_cond1_1459	4.24597
chr6	102462223	102462387	atac_cx_ko_pogz_merged_vs_atac_cx_wt_pogz_merged_cond1_1460	16.5658
chr6	102783172	102783355	atac_cx_ko_pogz_merged_vs_atac_cx_wt_pogz_merged_cond1_1461	9.53708
chr6	103097669	103097920	atac_cx_ko_pogz_merged_vs_atac_cx_wt_pogz_merged_cond1_1462	8.06461
chr6	106842254	106842730	atac_cx_ko_pogz_merged_vs_atac_cx_wt_pogz_merged_cond1_1463	7.6089
chr6	107475666	107475834	atac_cx_ko_pogz_merged_vs_atac_cx_wt_pogz_merged_cond1_1464	13.3333
chr6	107663144	107663331	atac_cx_ko_pogz_merged_vs_atac_cx_wt_pogz_merged_cond1_1465	3.80605
chr6	107873828	107874198	atac_cx_ko_pogz_merged_vs_atac_cx_wt_pogz_merged_cond1_1466	14.1491
chr6	108213593	108213748	atac_cx_ko_pogz_merged_vs_atac_cx_wt_pogz_merged_cond1_1467	4.62688
chr6	108648400	108648580	atac_cx_ko_pogz_merged_vs_atac_cx_wt_pogz_merged_cond1_1468	14.1085
chr6	111461314	111461495	atac_cx_ko_pogz_merged_vs_atac_cx_wt_pogz_merged_cond1_1469	4.11781
chr6	114247265	114247509	atac_cx_ko_pogz_merged_vs_atac_cx_wt_pogz_merged_cond1_1470	5.55475
chr6	122395078	122395290	atac_cx_ko_pogz_merged_vs_atac_cx_wt_pogz_merged_cond1_1471	10.1471
chr6	124759230	124759383	atac_cx_ko_pogz_merged_vs_atac_cx_wt_pogz_merged_cond1_1472	4.31171
chr6	125117330	125117517	atac_cx_ko_pogz_merged_vs_atac_cx_wt_pogz_merged_cond1_1473	4.02443
chr6	126511797	126511949	atac_cx_ko_pogz_merged_vs_atac_cx_wt_pogz_merged_cond1_1474	7.76837
chr6	126765445	126765635	atac_cx_ko_pogz_merged_vs_atac_cx_wt_pogz_merged_cond1_1475	7.10192
chr6	127549414	127549664	atac_cx_ko_pogz_merged_vs_atac_cx_wt_pogz_merged_cond1_1476	6.32453
chr6	128942592	128942912	atac_cx_ko_pogz_merged_vs_atac_cx_wt_pogz_merged_cond1_1477	11.211
chr6	128944513	128944766	atac_cx_ko_pogz_merged_vs_atac_cx_wt_pogz_merged_cond1_1478	6.84719
chr6	128999202	128999461	atac_cx_ko_pogz_merged_vs_atac_cx_wt_pogz_merged_cond1_1479	7.36438
chr6	129373749	129373907	atac_cx_ko_pogz_merged_vs_atac_cx_wt_pogz_merged_cond1_1480	4.24046
chr6	129507740	129507961	atac_cx_ko_pogz_merged_vs_atac_cx_wt_pogz_merged_cond1_1481	5.44917
chr6	134198849	134199069	atac_cx_ko_pogz_merged_vs_atac_cx_wt_pogz_merged_cond1_1482	6.27149
chr6	135178580	135178761	atac_cx_ko_pogz_merged_vs_atac_cx_wt_pogz_merged_cond1_1483	3.81924
chr6	135360228	135360583	atac_cx_ko_pogz_merged_vs_atac_cx_wt_pogz_merged_cond1_1484	13.7912
chr6	135469218	135469406	atac_cx_ko_pogz_merged_vs_atac_cx_wt_pogz_merged_cond1_1485	9.51791
chr6	135747039	135747203	atac_cx_ko_pogz_merged_vs_atac_cx_wt_pogz_merged_cond1_1486	4.63067
chr6	138982157	138982312	atac_cx_ko_pogz_merged_vs_atac_cx_wt_pogz_merged_cond1_1487	15.8646
chr6	140096836	140097045	atac_cx_ko_pogz_merged_vs_atac_cx_wt_pogz_merged_cond1_1488	11.5471
chr6	140111260	140111473	atac_cx_ko_pogz_merged_vs_atac_cx_wt_pogz_merged_cond1_1489	5.34463
chr6	140551856	140552126	atac_cx_ko_pogz_merged_vs_atac_cx_wt_pogz_merged_cond1_1490	6.42379
chr6	140717759	140718102	atac_cx_ko_pogz_merged_vs_atac_cx_wt_pogz_merged_cond1_1491	8.08129
chr6	141132523	141132693	atac_cx_ko_pogz_merged_vs_atac_cx_wt_pogz_merged_cond1_1492	4.32108
chr6	144893666	144894014	atac_cx_ko_pogz_merged_vs_atac_cx_wt_pogz_merged_cond1_1493	8.0291
chr6	145064919	145065108	atac_cx_ko_pogz_merged_vs_atac_cx_wt_pogz_merged_cond1_1494	17.2241
chr6	145494613	145494771	atac_cx_ko_pogz_merged_vs_atac_cx_wt_pogz_merged_cond1_1495	4.64461
chr6	145494901	145495082	atac_cx_ko_pogz_merged_vs_atac_cx_wt_pogz_merged_cond1_1496	12.3532
chr6	145814547	145814700	atac_cx_ko_pogz_merged_vs_atac_cx_wt_pogz_merged_cond1_1497	4.09307
chr6	146060006	146060202	atac_cx_ko_pogz_merged_vs_atac_cx_wt_pogz_merged_cond1_1498	3.57802
chr6	146063548	146063758	atac_cx_ko_pogz_merged_vs_atac_cx_wt_pogz_merged_cond1_1499	3.57948
chr6	147126453	147126665	atac_cx_ko_pogz_merged_vs_atac_cx_wt_pogz_merged_cond1_1500	4.5523
chr6	147212184	147212341	atac_cx_ko_pogz_merged_vs_atac_cx_wt_pogz_merged_cond1_1501	4.0178
chr6	148302997	148303478	atac_cx_ko_pogz_merged_vs_atac_cx_wt_pogz_merged_cond1_1502	5.89441
chr6	148547209	148547397	atac_cx_ko_pogz_merged_vs_atac_cx_wt_pogz_merged_cond1_1503	7.1959
chr6	148941393	148941592	atac_cx_ko_pogz_merged_vs_atac_cx_wt_pogz_merged_cond1_1504	5.67074
chr6	149514678	149514861	atac_cx_ko_pogz_merged_vs_atac_cx_wt_pogz_merged_cond1_1505	5.527
chr7	3411314	3411480	atac_cx_ko_pogz_merged_vs_atac_cx_wt_pogz_merged_cond1_1506	6.76115
chr7	6648915	6649143	atac_cx_ko_pogz_merged_vs_atac_cx_wt_pogz_merged_cond1_1507	6.32703
chr7	6737073	6737358	atac_cx_ko_pogz_merged_vs_atac_cx_wt_pogz_merged_cond1_1508	6.59515
chr7	17400986	17401184	atac_cx_ko_pogz_merged_vs_atac_cx_wt_pogz_merged_cond1_1509	3.5384
chr7	17646373	17646553	atac_cx_ko_pogz_merged_vs_atac_cx_wt_pogz_merged_cond1_1510	3.12007
chr7	28311602	28311755	atac_cx_ko_pogz_merged_vs_atac_cx_wt_pogz_merged_cond1_1511	6.18872
chr7	38348208	38348421	atac_cx_ko_pogz_merged_vs_atac_cx_wt_pogz_merged_cond1_1512	4.22286
chr7	47123028	47123258	atac_cx_ko_pogz_merged_vs_atac_cx_wt_pogz_merged_cond1_1513	4.09848
chr7	47818890	47819159	atac_cx_ko_pogz_merged_vs_atac_cx_wt_pogz_merged_cond1_1514	5.39975
chr7	51614788	51614982	atac_cx_ko_pogz_merged_vs_atac_cx_wt_pogz_merged_cond1_1515	4.90943
chr7	51859656	51859841	atac_cx_ko_pogz_merged_vs_atac_cx_wt_pogz_merged_cond1_1516	3.72381
chr7	54305596	54305777	atac_cx_ko_pogz_merged_vs_atac_cx_wt_pogz_merged_cond1_1517	6.13662
chr7	54387594	54387744	atac_cx_ko_pogz_merged_vs_atac_cx_wt_pogz_merged_cond1_1518	5.82116
chr7	56321630	56321834	atac_cx_ko_pogz_merged_vs_atac_cx_wt_pogz_merged_cond1_1519	3.60913
chr7	56630956	56631165	atac_cx_ko_pogz_merged_vs_atac_cx_wt_pogz_merged_cond1_1520	5.67788
chr7	57119368	57119550	atac_cx_ko_pogz_merged_vs_atac_cx_wt_pogz_merged_cond1_1521	13.5009
chr7	64641982	64642255	atac_cx_ko_pogz_merged_vs_atac_cx_wt_pogz_merged_cond1_1522	4.46805
chr7	65839700	65839857	atac_cx_ko_pogz_merged_vs_atac_cx_wt_pogz_merged_cond1_1523	11.8359
chr7	66077506	66077734	atac_cx_ko_pogz_merged_vs_atac_cx_wt_pogz_merged_cond1_1524	4.42341
chr7	69406855	69407014	atac_cx_ko_pogz_merged_vs_atac_cx_wt_pogz_merged_cond1_1525	6.34264
chr7	69590775	69590937	atac_cx_ko_pogz_merged_vs_atac_cx_wt_pogz_merged_cond1_1526	4.53639
chr7	71842130	71842348	atac_cx_ko_pogz_merged_vs_atac_cx_wt_pogz_merged_cond1_1527	9.38792
chr7	72931866	72932059	atac_cx_ko_pogz_merged_vs_atac_cx_wt_pogz_merged_cond1_1528	12.8942
chr7	73441895	73442130	atac_cx_ko_pogz_merged_vs_atac_cx_wt_pogz_merged_cond1_1529	7.39651
chr7	73595330	73595504	atac_cx_ko_pogz_merged_vs_atac_cx_wt_pogz_merged_cond1_1530	4.81738
chr7	74078684	74078850	atac_cx_ko_pogz_merged_vs_atac_cx_wt_pogz_merged_cond1_1531	4.3288
chr7	74623048	74623203	atac_cx_ko_pogz_merged_vs_atac_cx_wt_pogz_merged_cond1_1532	3.68135
chr7	75293560	75293830	atac_cx_ko_pogz_merged_vs_atac_cx_wt_pogz_merged_cond1_1533	7.66394
chr7	75585710	75585876	atac_cx_ko_pogz_merged_vs_atac_cx_wt_pogz_merged_cond1_1534	11.0193
chr7	79983266	79983491	atac_cx_ko_pogz_merged_vs_atac_cx_wt_pogz_merged_cond1_1535	6.91965
chr7	80500117	80500271	atac_cx_ko_pogz_merged_vs_atac_cx_wt_pogz_merged_cond1_1536	5.99828
chr7	82385933	82386098	atac_cx_ko_pogz_merged_vs_atac_cx_wt_pogz_merged_cond1_1537	3.19117
chr7	84916557	84916835	atac_cx_ko_pogz_merged_vs_atac_cx_wt_pogz_merged_cond1_1538	7.64853
chr7	85412429	85412606	atac_cx_ko_pogz_merged_vs_atac_cx_wt_pogz_merged_cond1_1539	3.62805
chr7	90185618	90185794	atac_cx_ko_pogz_merged_vs_atac_cx_wt_pogz_merged_cond1_1540	5.07632
chr7	90226356	90226547	atac_cx_ko_pogz_merged_vs_atac_cx_wt_pogz_merged_cond1_1541	5.12209
chr7	91032912	91033096	atac_cx_ko_pogz_merged_vs_atac_cx_wt_pogz_merged_cond1_1542	3.91679
chr7	95506019	95506174	atac_cx_ko_pogz_merged_vs_atac_cx_wt_pogz_merged_cond1_1543	3.44401
chr7	96553656	96553837	atac_cx_ko_pogz_merged_vs_atac_cx_wt_pogz_merged_cond1_1544	4.09589
chr7	96977820	96977973	atac_cx_ko_pogz_merged_vs_atac_cx_wt_pogz_merged_cond1_1545	5.38842
chr7	97146670	97146871	atac_cx_ko_pogz_merged_vs_atac_cx_wt_pogz_merged_cond1_1546	4.83239
chr7	97365155	97365329	atac_cx_ko_pogz_merged_vs_atac_cx_wt_pogz_merged_cond1_1547	3.81909
chr7	98546462	98546669	atac_cx_ko_pogz_merged_vs_atac_cx_wt_pogz_merged_cond1_1548	6.71392
chr7	99925931	99926185	atac_cx_ko_pogz_merged_vs_atac_cx_wt_pogz_merged_cond1_1549	11.1624
chr7	99951760	99951913	atac_cx_ko_pogz_merged_vs_atac_cx_wt_pogz_merged_cond1_1550	3.70867
chr7	101579983	101580180	atac_cx_ko_pogz_merged_vs_atac_cx_wt_pogz_merged_cond1_1551	10.45
chr7	101794115	101794265	atac_cx_ko_pogz_merged_vs_atac_cx_wt_pogz_merged_cond1_1552	3.96282
chr7	102075148	102075442	atac_cx_ko_pogz_merged_vs_atac_cx_wt_pogz_merged_cond1_1553	4.98981
chr7	103867275	103867592	atac_cx_ko_pogz_merged_vs_atac_cx_wt_pogz_merged_cond1_1554	3.97637
chr7	104181001	104181217	atac_cx_ko_pogz_merged_vs_atac_cx_wt_pogz_merged_cond1_1555	4.56317
chr7	104936640	104936803	atac_cx_ko_pogz_merged_vs_atac_cx_wt_pogz_merged_cond1_1556	4.02671
chr7	107831845	107832001	atac_cx_ko_pogz_merged_vs_atac_cx_wt_pogz_merged_cond1_1557	3.77825
chr7	107872309	107872528	atac_cx_ko_pogz_merged_vs_atac_cx_wt_pogz_merged_cond1_1558	14.8357
chr7	108881667	108881830	atac_cx_ko_pogz_merged_vs_atac_cx_wt_pogz_merged_cond1_1559	3.80621
chr7	108921396	108921560	atac_cx_ko_pogz_merged_vs_atac_cx_wt_pogz_merged_cond1_1560	3.73224
chr7	109547969	109548124	atac_cx_ko_pogz_merged_vs_atac_cx_wt_pogz_merged_cond1_1561	5.9308
chr7	114514489	114514643	atac_cx_ko_pogz_merged_vs_atac_cx_wt_pogz_merged_cond1_1562	3.33841
chr7	114804782	114804934	atac_cx_ko_pogz_merged_vs_atac_cx_wt_pogz_merged_cond1_1563	5.08792
chr7	116637197	116637485	atac_cx_ko_pogz_merged_vs_atac_cx_wt_pogz_merged_cond1_1564	7.30994
chr7	118323269	118323471	atac_cx_ko_pogz_merged_vs_atac_cx_wt_pogz_merged_cond1_1565	7.37644
chr7	119416475	119416633	atac_cx_ko_pogz_merged_vs_atac_cx_wt_pogz_merged_cond1_1566	3.06582
chr7	122526520	122526723	atac_cx_ko_pogz_merged_vs_atac_cx_wt_pogz_merged_cond1_1567	4.72389
chr7	123952017	123952220	atac_cx_ko_pogz_merged_vs_atac_cx_wt_pogz_merged_cond1_1568	6.32898
chr7	125169818	125169976	atac_cx_ko_pogz_merged_vs_atac_cx_wt_pogz_merged_cond1_1569	9.22107
chr7	125971494	125971807	atac_cx_ko_pogz_merged_vs_atac_cx_wt_pogz_merged_cond1_1570	12.4125
chr7	126328929	126329179	atac_cx_ko_pogz_merged_vs_atac_cx_wt_pogz_merged_cond1_1571	5.85611
chr7	127647876	127648080	atac_cx_ko_pogz_merged_vs_atac_cx_wt_pogz_merged_cond1_1572	8.22709
chr7	129163928	129164119	atac_cx_ko_pogz_merged_vs_atac_cx_wt_pogz_merged_cond1_1573	13.1609
chr7	129432760	129432987	atac_cx_ko_pogz_merged_vs_atac_cx_wt_pogz_merged_cond1_1574	4.27313
chr7	133923822	133923985	atac_cx_ko_pogz_merged_vs_atac_cx_wt_pogz_merged_cond1_1575	6.30714
chr7	133991163	133991313	atac_cx_ko_pogz_merged_vs_atac_cx_wt_pogz_merged_cond1_1576	3.83264
chr7	137406036	137406244	atac_cx_ko_pogz_merged_vs_atac_cx_wt_pogz_merged_cond1_1577	3.53722
chr7	140951414	140951611	atac_cx_ko_pogz_merged_vs_atac_cx_wt_pogz_merged_cond1_1578	3.85947
chr7	141862369	141862578	atac_cx_ko_pogz_merged_vs_atac_cx_wt_pogz_merged_cond1_1579	5.35332
chr7	142330883	142331116	atac_cx_ko_pogz_merged_vs_atac_cx_wt_pogz_merged_cond1_1580	4.50964
chr7	142676986	142677168	atac_cx_ko_pogz_merged_vs_atac_cx_wt_pogz_merged_cond1_1581	3.71629
chr7	146325860	146326242	atac_cx_ko_pogz_merged_vs_atac_cx_wt_pogz_merged_cond1_1582	4.57577
chr7	147247564	147247754	atac_cx_ko_pogz_merged_vs_atac_cx_wt_pogz_merged_cond1_1583	4.81835
chr7	147323808	147324078	atac_cx_ko_pogz_merged_vs_atac_cx_wt_pogz_merged_cond1_1584	5.81168
chr7	148007340	148007558	atac_cx_ko_pogz_merged_vs_atac_cx_wt_pogz_merged_cond1_1585	6.03896
chr7	148007952	148008131	atac_cx_ko_pogz_merged_vs_atac_cx_wt_pogz_merged_cond1_1586	5.75427
chr7	149573509	149573666	atac_cx_ko_pogz_merged_vs_atac_cx_wt_pogz_merged_cond1_1587	5.15827
chr7	149668051	149668394	atac_cx_ko_pogz_merged_vs_atac_cx_wt_pogz_merged_cond1_1588	5.3668
chr7	151813666	151813956	atac_cx_ko_pogz_merged_vs_atac_cx_wt_pogz_merged_cond1_1589	4.48977
chr8	3672224	3672590	atac_cx_ko_pogz_merged_vs_atac_cx_wt_pogz_merged_cond1_1590	5.04105
chr8	8521513	8521711	atac_cx_ko_pogz_merged_vs_atac_cx_wt_pogz_merged_cond1_1591	9.70948
chr8	9772374	9772553	atac_cx_ko_pogz_merged_vs_atac_cx_wt_pogz_merged_cond1_1592	4.12921
chr8	10017387	10017575	atac_cx_ko_pogz_merged_vs_atac_cx_wt_pogz_merged_cond1_1593	12.3371
chr8	12948549	12948701	atac_cx_ko_pogz_merged_vs_atac_cx_wt_pogz_merged_cond1_1594	4.99135
chr8	14321794	14321971	atac_cx_ko_pogz_merged_vs_atac_cx_wt_pogz_merged_cond1_1595	7.64068
chr8	14992353	14992577	atac_cx_ko_pogz_merged_vs_atac_cx_wt_pogz_merged_cond1_1596	4.17719
chr8	16381335	16381512	atac_cx_ko_pogz_merged_vs_atac_cx_wt_pogz_merged_cond1_1597	11.2597
chr8	17948610	17948760	atac_cx_ko_pogz_merged_vs_atac_cx_wt_pogz_merged_cond1_1598	4.66689
chr8	18616154	18616344	atac_cx_ko_pogz_merged_vs_atac_cx_wt_pogz_merged_cond1_1599	11.5916
chr8	18711626	18711834	atac_cx_ko_pogz_merged_vs_atac_cx_wt_pogz_merged_cond1_1600	4.0131
chr8	25263578	25263776	atac_cx_ko_pogz_merged_vs_atac_cx_wt_pogz_merged_cond1_1601	3.87099
chr8	28272091	28272283	atac_cx_ko_pogz_merged_vs_atac_cx_wt_pogz_merged_cond1_1602	4.90368
chr8	28371620	28371783	atac_cx_ko_pogz_merged_vs_atac_cx_wt_pogz_merged_cond1_1603	5.53358
chr8	29257844	29258051	atac_cx_ko_pogz_merged_vs_atac_cx_wt_pogz_merged_cond1_1604	8.91922
chr8	30376773	30377066	atac_cx_ko_pogz_merged_vs_atac_cx_wt_pogz_merged_cond1_1605	6.13711
chr8	31103801	31103958	atac_cx_ko_pogz_merged_vs_atac_cx_wt_pogz_merged_cond1_1606	4.80443
chr8	31759027	31759211	atac_cx_ko_pogz_merged_vs_atac_cx_wt_pogz_merged_cond1_1607	3.96701
chr8	33458874	33459211	atac_cx_ko_pogz_merged_vs_atac_cx_wt_pogz_merged_cond1_1608	3.91791
chr8	34791259	34791502	atac_cx_ko_pogz_merged_vs_atac_cx_wt_pogz_merged_cond1_1609	4.51796
chr8	36667690	36667841	atac_cx_ko_pogz_merged_vs_atac_cx_wt_pogz_merged_cond1_1610	4.67901
chr8	37046869	37047038	atac_cx_ko_pogz_merged_vs_atac_cx_wt_pogz_merged_cond1_1611	14.9783
chr8	41236630	41236899	atac_cx_ko_pogz_merged_vs_atac_cx_wt_pogz_merged_cond1_1612	3.64036
chr8	41695450	41695747	atac_cx_ko_pogz_merged_vs_atac_cx_wt_pogz_merged_cond1_1613	5.5489
chr8	42263831	42264025	atac_cx_ko_pogz_merged_vs_atac_cx_wt_pogz_merged_cond1_1614	10.2985
chr8	42799371	42799593	atac_cx_ko_pogz_merged_vs_atac_cx_wt_pogz_merged_cond1_1615	5.10623
chr8	42857073	42857364	atac_cx_ko_pogz_merged_vs_atac_cx_wt_pogz_merged_cond1_1616	3.78164
chr8	42963653	42964100	atac_cx_ko_pogz_merged_vs_atac_cx_wt_pogz_merged_cond1_1617	7.72764
chr8	45419950	45420189	atac_cx_ko_pogz_merged_vs_atac_cx_wt_pogz_merged_cond1_1618	6.49228
chr8	45923809	45923981	atac_cx_ko_pogz_merged_vs_atac_cx_wt_pogz_merged_cond1_1619	10.2432
chr8	46149697	46149857	atac_cx_ko_pogz_merged_vs_atac_cx_wt_pogz_merged_cond1_1620	8.50374
chr8	46701036	46701191	atac_cx_ko_pogz_merged_vs_atac_cx_wt_pogz_merged_cond1_1621	3.89125
chr8	46881681	46881962	atac_cx_ko_pogz_merged_vs_atac_cx_wt_pogz_merged_cond1_1622	4.16574
chr8	47427643	47427901	atac_cx_ko_pogz_merged_vs_atac_cx_wt_pogz_merged_cond1_1623	4.72618
chr8	48352176	48352451	atac_cx_ko_pogz_merged_vs_atac_cx_wt_pogz_merged_cond1_1624	10.2966
chr8	48419445	48419615	atac_cx_ko_pogz_merged_vs_atac_cx_wt_pogz_merged_cond1_1625	10.8329
chr8	49395914	49396129	atac_cx_ko_pogz_merged_vs_atac_cx_wt_pogz_merged_cond1_1626	5.61664
chr8	50172462	50172644	atac_cx_ko_pogz_merged_vs_atac_cx_wt_pogz_merged_cond1_1627	8.47542
chr8	55491170	55491372	atac_cx_ko_pogz_merged_vs_atac_cx_wt_pogz_merged_cond1_1628	5.83308
chr8	60105291	60105462	atac_cx_ko_pogz_merged_vs_atac_cx_wt_pogz_merged_cond1_1629	3.4622
chr8	60315121	60315487	atac_cx_ko_pogz_merged_vs_atac_cx_wt_pogz_merged_cond1_1630	4.15306
chr8	60413278	60413521	atac_cx_ko_pogz_merged_vs_atac_cx_wt_pogz_merged_cond1_1631	17.3345
chr8	67077114	67077335	atac_cx_ko_pogz_merged_vs_atac_cx_wt_pogz_merged_cond1_1632	3.4899
chr8	67103514	67103699	atac_cx_ko_pogz_merged_vs_atac_cx_wt_pogz_merged_cond1_1633	4.85633
chr8	67145756	67145946	atac_cx_ko_pogz_merged_vs_atac_cx_wt_pogz_merged_cond1_1634	8.80227
chr8	67592386	67592543	atac_cx_ko_pogz_merged_vs_atac_cx_wt_pogz_merged_cond1_1635	3.81548
chr8	68480893	68481128	atac_cx_ko_pogz_merged_vs_atac_cx_wt_pogz_merged_cond1_1636	3.88711
chr8	70259293	70259491	atac_cx_ko_pogz_merged_vs_atac_cx_wt_pogz_merged_cond1_1637	6.81795
chr8	70497341	70497514	atac_cx_ko_pogz_merged_vs_atac_cx_wt_pogz_merged_cond1_1638	5.99409
chr8	70558050	70558244	atac_cx_ko_pogz_merged_vs_atac_cx_wt_pogz_merged_cond1_1639	4.50453
chr8	70683652	70683870	atac_cx_ko_pogz_merged_vs_atac_cx_wt_pogz_merged_cond1_1640	16.0836
chr8	71613348	71613512	atac_cx_ko_pogz_merged_vs_atac_cx_wt_pogz_merged_cond1_1641	11.2017
chr8	73986894	73987063	atac_cx_ko_pogz_merged_vs_atac_cx_wt_pogz_merged_cond1_1642	3.66566
chr8	74660845	74661014	atac_cx_ko_pogz_merged_vs_atac_cx_wt_pogz_merged_cond1_1643	4.3845
chr8	79816580	79816771	atac_cx_ko_pogz_merged_vs_atac_cx_wt_pogz_merged_cond1_1644	13.9811
chr8	80375818	80376150	atac_cx_ko_pogz_merged_vs_atac_cx_wt_pogz_merged_cond1_1645	4.62917
chr8	80621877	80622132	atac_cx_ko_pogz_merged_vs_atac_cx_wt_pogz_merged_cond1_1646	9.57854
chr8	80678570	80678794	atac_cx_ko_pogz_merged_vs_atac_cx_wt_pogz_merged_cond1_1647	6.7541
chr8	81080797	81080963	atac_cx_ko_pogz_merged_vs_atac_cx_wt_pogz_merged_cond1_1648	5.26698
chr8	82662413	82662636	atac_cx_ko_pogz_merged_vs_atac_cx_wt_pogz_merged_cond1_1649	13.3715
chr8	84516976	84517154	atac_cx_ko_pogz_merged_vs_atac_cx_wt_pogz_merged_cond1_1650	5.65022
chr8	85775900	85776075	atac_cx_ko_pogz_merged_vs_atac_cx_wt_pogz_merged_cond1_1651	10.6482
chr8	86425731	86426011	atac_cx_ko_pogz_merged_vs_atac_cx_wt_pogz_merged_cond1_1652	3.90025
chr8	87370136	87370301	atac_cx_ko_pogz_merged_vs_atac_cx_wt_pogz_merged_cond1_1653	3.30965
chr8	88016098	88016253	atac_cx_ko_pogz_merged_vs_atac_cx_wt_pogz_merged_cond1_1654	3.55394
chr8	98754438	98754612	atac_cx_ko_pogz_merged_vs_atac_cx_wt_pogz_merged_cond1_1655	7.36716
chr8	98979463	98979705	atac_cx_ko_pogz_merged_vs_atac_cx_wt_pogz_merged_cond1_1656	3.74282
chr8	100156867	100157100	atac_cx_ko_pogz_merged_vs_atac_cx_wt_pogz_merged_cond1_1657	4.50166
chr8	100833265	100833618	atac_cx_ko_pogz_merged_vs_atac_cx_wt_pogz_merged_cond1_1658	4.12368
chr8	100896736	100897219	atac_cx_ko_pogz_merged_vs_atac_cx_wt_pogz_merged_cond1_1659	15.2782
chr8	105250529	105250847	atac_cx_ko_pogz_merged_vs_atac_cx_wt_pogz_merged_cond1_1660	16.2043
chr8	105455482	105455692	atac_cx_ko_pogz_merged_vs_atac_cx_wt_pogz_merged_cond1_1661	12.2774
chr8	105812572	105812817	atac_cx_ko_pogz_merged_vs_atac_cx_wt_pogz_merged_cond1_1662	3.85953
chr8	106000497	106000671	atac_cx_ko_pogz_merged_vs_atac_cx_wt_pogz_merged_cond1_1663	3.30459
chr8	106488446	106488737	atac_cx_ko_pogz_merged_vs_atac_cx_wt_pogz_merged_cond1_1664	4.35364
chr8	107792409	107792653	atac_cx_ko_pogz_merged_vs_atac_cx_wt_pogz_merged_cond1_1665	5.96482
chr8	110043857	110044038	atac_cx_ko_pogz_merged_vs_atac_cx_wt_pogz_merged_cond1_1666	6.84747
chr8	110957113	110957307	atac_cx_ko_pogz_merged_vs_atac_cx_wt_pogz_merged_cond1_1667	3.67828
chr8	112676970	112677123	atac_cx_ko_pogz_merged_vs_atac_cx_wt_pogz_merged_cond1_1668	4.94406
chr8	118684875	118685102	atac_cx_ko_pogz_merged_vs_atac_cx_wt_pogz_merged_cond1_1669	6.16647
chr8	118753509	118753669	atac_cx_ko_pogz_merged_vs_atac_cx_wt_pogz_merged_cond1_1670	5.19017
chr8	118753771	118753943	atac_cx_ko_pogz_merged_vs_atac_cx_wt_pogz_merged_cond1_1671	11.6914
chr8	120194491	120194661	atac_cx_ko_pogz_merged_vs_atac_cx_wt_pogz_merged_cond1_1672	5.97523
chr8	122753006	122753186	atac_cx_ko_pogz_merged_vs_atac_cx_wt_pogz_merged_cond1_1673	12.1333
chr8	129974933	129975197	atac_cx_ko_pogz_merged_vs_atac_cx_wt_pogz_merged_cond1_1674	4.91257
chr9	6168592	6168875	atac_cx_ko_pogz_merged_vs_atac_cx_wt_pogz_merged_cond1_1675	5.31998
chr9	7283033	7283251	atac_cx_ko_pogz_merged_vs_atac_cx_wt_pogz_merged_cond1_1676	8.96756
chr9	9269258	9269413	atac_cx_ko_pogz_merged_vs_atac_cx_wt_pogz_merged_cond1_1677	4.43558
chr9	9859407	9859657	atac_cx_ko_pogz_merged_vs_atac_cx_wt_pogz_merged_cond1_1678	4.83085
chr9	9860550	9860983	atac_cx_ko_pogz_merged_vs_atac_cx_wt_pogz_merged_cond1_1679	8.03525
chr9	10447305	10447544	atac_cx_ko_pogz_merged_vs_atac_cx_wt_pogz_merged_cond1_1680	10.1084
chr9	13456908	13457171	atac_cx_ko_pogz_merged_vs_atac_cx_wt_pogz_merged_cond1_1681	6.26981
chr9	15238871	15239066	atac_cx_ko_pogz_merged_vs_atac_cx_wt_pogz_merged_cond1_1682	4.09281
chr9	15298802	15298956	atac_cx_ko_pogz_merged_vs_atac_cx_wt_pogz_merged_cond1_1683	3.691
chr9	16061312	16061474	atac_cx_ko_pogz_merged_vs_atac_cx_wt_pogz_merged_cond1_1684	4.54581
chr9	16403682	16403908	atac_cx_ko_pogz_merged_vs_atac_cx_wt_pogz_merged_cond1_1685	4.88299
chr9	16657033	16657245	atac_cx_ko_pogz_merged_vs_atac_cx_wt_pogz_merged_cond1_1686	7.62203
chr9	18271921	18272092	atac_cx_ko_pogz_merged_vs_atac_cx_wt_pogz_merged_cond1_1687	11.5885
chr9	22271710	22271892	atac_cx_ko_pogz_merged_vs_atac_cx_wt_pogz_merged_cond1_1688	5.13987
chr9	23008899	23009153	atac_cx_ko_pogz_merged_vs_atac_cx_wt_pogz_merged_cond1_1689	3.49988
chr9	25379186	25379412	atac_cx_ko_pogz_merged_vs_atac_cx_wt_pogz_merged_cond1_1690	3.34877
chr9	29322191	29322417	atac_cx_ko_pogz_merged_vs_atac_cx_wt_pogz_merged_cond1_1691	6.51083
chr9	32870170	32870456	atac_cx_ko_pogz_merged_vs_atac_cx_wt_pogz_merged_cond1_1692	3.6337
chr9	33837262	33837627	atac_cx_ko_pogz_merged_vs_atac_cx_wt_pogz_merged_cond1_1693	4.29943
chr9	34574684	34574995	atac_cx_ko_pogz_merged_vs_atac_cx_wt_pogz_merged_cond1_1694	9.69185
chr9	34668647	34668807	atac_cx_ko_pogz_merged_vs_atac_cx_wt_pogz_merged_cond1_1695	8.3216
chr9	36689372	36689582	atac_cx_ko_pogz_merged_vs_atac_cx_wt_pogz_merged_cond1_1696	3.67429
chr9	48457532	48457691	atac_cx_ko_pogz_merged_vs_atac_cx_wt_pogz_merged_cond1_1697	4.16756
chr9	53213230	53213551	atac_cx_ko_pogz_merged_vs_atac_cx_wt_pogz_merged_cond1_1698	5.36271
chr9	53725318	53725514	atac_cx_ko_pogz_merged_vs_atac_cx_wt_pogz_merged_cond1_1699	3.54726
chr9	53821955	53822121	atac_cx_ko_pogz_merged_vs_atac_cx_wt_pogz_merged_cond1_1700	5.0988
chr9	66895747	66895926	atac_cx_ko_pogz_merged_vs_atac_cx_wt_pogz_merged_cond1_1701	9.99186
chr9	70022733	70022904	atac_cx_ko_pogz_merged_vs_atac_cx_wt_pogz_merged_cond1_1702	19.2608
chr9	73573493	73573678	atac_cx_ko_pogz_merged_vs_atac_cx_wt_pogz_merged_cond1_1703	7.18232
chr9	74172851	74173016	atac_cx_ko_pogz_merged_vs_atac_cx_wt_pogz_merged_cond1_1704	8.85727
chr9	75079832	75079989	atac_cx_ko_pogz_merged_vs_atac_cx_wt_pogz_merged_cond1_1705	5.48895
chr9	75375236	75375396	atac_cx_ko_pogz_merged_vs_atac_cx_wt_pogz_merged_cond1_1706	8.32813
chr9	75626685	75626869	atac_cx_ko_pogz_merged_vs_atac_cx_wt_pogz_merged_cond1_1707	17.0846
chr9	76507696	76507867	atac_cx_ko_pogz_merged_vs_atac_cx_wt_pogz_merged_cond1_1708	11.3386
chr9	77435214	77435408	atac_cx_ko_pogz_merged_vs_atac_cx_wt_pogz_merged_cond1_1709	5.19551
chr9	77437272	77437427	atac_cx_ko_pogz_merged_vs_atac_cx_wt_pogz_merged_cond1_1710	4.60065
chr9	78041768	78042045	atac_cx_ko_pogz_merged_vs_atac_cx_wt_pogz_merged_cond1_1711	5.98937
chr9	78728993	78729144	atac_cx_ko_pogz_merged_vs_atac_cx_wt_pogz_merged_cond1_1712	3.156
chr9	79768298	79768452	atac_cx_ko_pogz_merged_vs_atac_cx_wt_pogz_merged_cond1_1713	4.06955
chr9	80180012	80180265	atac_cx_ko_pogz_merged_vs_atac_cx_wt_pogz_merged_cond1_1714	4.02079
chr9	80199786	80199942	atac_cx_ko_pogz_merged_vs_atac_cx_wt_pogz_merged_cond1_1715	6.62541
chr9	80742105	80742259	atac_cx_ko_pogz_merged_vs_atac_cx_wt_pogz_merged_cond1_1716	7.79553
chr9	82603450	82603630	atac_cx_ko_pogz_merged_vs_atac_cx_wt_pogz_merged_cond1_1717	7.47626
chr9	82653341	82653525	atac_cx_ko_pogz_merged_vs_atac_cx_wt_pogz_merged_cond1_1718	3.72406
chr9	82700946	82701156	atac_cx_ko_pogz_merged_vs_atac_cx_wt_pogz_merged_cond1_1719	6.23062
chr9	83939351	83939640	atac_cx_ko_pogz_merged_vs_atac_cx_wt_pogz_merged_cond1_1720	10.1573
chr9	83949125	83949293	atac_cx_ko_pogz_merged_vs_atac_cx_wt_pogz_merged_cond1_1721	6.41798
chr9	86224188	86224548	atac_cx_ko_pogz_merged_vs_atac_cx_wt_pogz_merged_cond1_1722	12.5999
chr9	86708280	86708500	atac_cx_ko_pogz_merged_vs_atac_cx_wt_pogz_merged_cond1_1723	8.33483
chr9	88227337	88227715	atac_cx_ko_pogz_merged_vs_atac_cx_wt_pogz_merged_cond1_1724	5.62223
chr9	89582459	89582626	atac_cx_ko_pogz_merged_vs_atac_cx_wt_pogz_merged_cond1_1725	9.22694
chr9	90057773	90057990	atac_cx_ko_pogz_merged_vs_atac_cx_wt_pogz_merged_cond1_1726	3.44805
chr9	90165097	90165334	atac_cx_ko_pogz_merged_vs_atac_cx_wt_pogz_merged_cond1_1727	5.07069
chr9	90728767	90729030	atac_cx_ko_pogz_merged_vs_atac_cx_wt_pogz_merged_cond1_1728	7.87253
chr9	90733415	90733573	atac_cx_ko_pogz_merged_vs_atac_cx_wt_pogz_merged_cond1_1729	3.75895
chr9	90798497	90798712	atac_cx_ko_pogz_merged_vs_atac_cx_wt_pogz_merged_cond1_1730	13.6526
chr9	91122808	91123053	atac_cx_ko_pogz_merged_vs_atac_cx_wt_pogz_merged_cond1_1731	5.52347
chr9	91281562	91281755	atac_cx_ko_pogz_merged_vs_atac_cx_wt_pogz_merged_cond1_1732	3.81356
chr9	91836920	91837094	atac_cx_ko_pogz_merged_vs_atac_cx_wt_pogz_merged_cond1_1733	3.97789
chr9	92027402	92027609	atac_cx_ko_pogz_merged_vs_atac_cx_wt_pogz_merged_cond1_1734	4.44704
chr9	93986701	93986956	atac_cx_ko_pogz_merged_vs_atac_cx_wt_pogz_merged_cond1_1735	6.43951
chr9	94324918	94325085	atac_cx_ko_pogz_merged_vs_atac_cx_wt_pogz_merged_cond1_1736	16.6624
chr9	94570762	94571049	atac_cx_ko_pogz_merged_vs_atac_cx_wt_pogz_merged_cond1_1737	5.22278
chr9	94869150	94869382	atac_cx_ko_pogz_merged_vs_atac_cx_wt_pogz_merged_cond1_1738	10.0744
chr9	95052256	95052449	atac_cx_ko_pogz_merged_vs_atac_cx_wt_pogz_merged_cond1_1739	8.77327
chr9	95336177	95336381	atac_cx_ko_pogz_merged_vs_atac_cx_wt_pogz_merged_cond1_1740	12.3554
chr9	96067834	96068006	atac_cx_ko_pogz_merged_vs_atac_cx_wt_pogz_merged_cond1_1741	3.23715
chr9	96653106	96653303	atac_cx_ko_pogz_merged_vs_atac_cx_wt_pogz_merged_cond1_1742	4.57505
chr9	96872576	96872732	atac_cx_ko_pogz_merged_vs_atac_cx_wt_pogz_merged_cond1_1743	4.96095
chr9	97726751	97727180	atac_cx_ko_pogz_merged_vs_atac_cx_wt_pogz_merged_cond1_1744	5.12711
chr9	103217713	103218060	atac_cx_ko_pogz_merged_vs_atac_cx_wt_pogz_merged_cond1_1745	16.8473
chr9	104030750	104030915	atac_cx_ko_pogz_merged_vs_atac_cx_wt_pogz_merged_cond1_1746	12.3352
chr9	104311241	104311394	atac_cx_ko_pogz_merged_vs_atac_cx_wt_pogz_merged_cond1_1747	6.29655
chr9	105983050	105983207	atac_cx_ko_pogz_merged_vs_atac_cx_wt_pogz_merged_cond1_1748	9.0328
chr9	106050479	106050675	atac_cx_ko_pogz_merged_vs_atac_cx_wt_pogz_merged_cond1_1749	13.6216
chr9	106356896	106357077	atac_cx_ko_pogz_merged_vs_atac_cx_wt_pogz_merged_cond1_1750	3.97027
chr9	107790765	107790935	atac_cx_ko_pogz_merged_vs_atac_cx_wt_pogz_merged_cond1_1751	3.86269
chr9	110556730	110556892	atac_cx_ko_pogz_merged_vs_atac_cx_wt_pogz_merged_cond1_1752	8.3396
chr9	111087544	111087714	atac_cx_ko_pogz_merged_vs_atac_cx_wt_pogz_merged_cond1_1753	4.89347
chr9	111441420	111441713	atac_cx_ko_pogz_merged_vs_atac_cx_wt_pogz_merged_cond1_1754	9.9867
chr9	112261443	112261603	atac_cx_ko_pogz_merged_vs_atac_cx_wt_pogz_merged_cond1_1755	4.42478
chr9	113371728	113371936	atac_cx_ko_pogz_merged_vs_atac_cx_wt_pogz_merged_cond1_1756	4.05079
chr9	114457388	114457583	atac_cx_ko_pogz_merged_vs_atac_cx_wt_pogz_merged_cond1_1757	7.00018
chr9	116122373	116122577	atac_cx_ko_pogz_merged_vs_atac_cx_wt_pogz_merged_cond1_1758	14.2162
chr9	117036162	117036325	atac_cx_ko_pogz_merged_vs_atac_cx_wt_pogz_merged_cond1_1759	4.10367
chr9	117161687	117161895	atac_cx_ko_pogz_merged_vs_atac_cx_wt_pogz_merged_cond1_1760	6.44692
chr9	117270594	117270892	atac_cx_ko_pogz_merged_vs_atac_cx_wt_pogz_merged_cond1_1761	11.479
chr9	117723796	117723951	atac_cx_ko_pogz_merged_vs_atac_cx_wt_pogz_merged_cond1_1762	4.2727
chr9	120073096	120073271	atac_cx_ko_pogz_merged_vs_atac_cx_wt_pogz_merged_cond1_1763	9.59807
chr9	120213132	120213386	atac_cx_ko_pogz_merged_vs_atac_cx_wt_pogz_merged_cond1_1764	8.57585
chr9	120436428	120436683	atac_cx_ko_pogz_merged_vs_atac_cx_wt_pogz_merged_cond1_1765	5.22509
chr9	122745560	122745769	atac_cx_ko_pogz_merged_vs_atac_cx_wt_pogz_merged_cond1_1766	4.82043
chrX	6733432	6733658	atac_cx_ko_pogz_merged_vs_atac_cx_wt_pogz_merged_cond1_1767	4.19917
chrX	9230160	9230330	atac_cx_ko_pogz_merged_vs_atac_cx_wt_pogz_merged_cond1_1768	5.68203
chrX	10094981	10095172	atac_cx_ko_pogz_merged_vs_atac_cx_wt_pogz_merged_cond1_1769	13.2476
chrX	12435499	12435681	atac_cx_ko_pogz_merged_vs_atac_cx_wt_pogz_merged_cond1_1770	4.12701
chrX	12813337	12813683	atac_cx_ko_pogz_merged_vs_atac_cx_wt_pogz_merged_cond1_1771	4.94926
chrX	12819190	12819356	atac_cx_ko_pogz_merged_vs_atac_cx_wt_pogz_merged_cond1_1772	7.39801
chrX	12924576	12924805	atac_cx_ko_pogz_merged_vs_atac_cx_wt_pogz_merged_cond1_1773	4.6815
chrX	13039133	13039327	atac_cx_ko_pogz_merged_vs_atac_cx_wt_pogz_merged_cond1_1774	5.16763
chrX	19636748	19636997	atac_cx_ko_pogz_merged_vs_atac_cx_wt_pogz_merged_cond1_1775	4.56369
chrX	19637363	19637514	atac_cx_ko_pogz_merged_vs_atac_cx_wt_pogz_merged_cond1_1776	4.23536
chrX	20003005	20003167	atac_cx_ko_pogz_merged_vs_atac_cx_wt_pogz_merged_cond1_1777	5.5672
chrX	22825892	22826058	atac_cx_ko_pogz_merged_vs_atac_cx_wt_pogz_merged_cond1_1778	14.5542
chrX	22942237	22942407	atac_cx_ko_pogz_merged_vs_atac_cx_wt_pogz_merged_cond1_1779	4.73172
chrX	33428297	33428447	atac_cx_ko_pogz_merged_vs_atac_cx_wt_pogz_merged_cond1_1780	3.63184
chrX	46249049	46249231	atac_cx_ko_pogz_merged_vs_atac_cx_wt_pogz_merged_cond1_1781	9.89694
chrX	48389130	48389301	atac_cx_ko_pogz_merged_vs_atac_cx_wt_pogz_merged_cond1_1782	5.2513
chrX	53709462	53709614	atac_cx_ko_pogz_merged_vs_atac_cx_wt_pogz_merged_cond1_1783	3.73025
chrX	54075589	54075748	atac_cx_ko_pogz_merged_vs_atac_cx_wt_pogz_merged_cond1_1784	5.4875
chrX	54645911	54646061	atac_cx_ko_pogz_merged_vs_atac_cx_wt_pogz_merged_cond1_1785	3.28977
chrX	54662111	54662288	atac_cx_ko_pogz_merged_vs_atac_cx_wt_pogz_merged_cond1_1786	12.2087
chrX	57751023	57751193	atac_cx_ko_pogz_merged_vs_atac_cx_wt_pogz_merged_cond1_1787	3.34623
chrX	58407363	58407531	atac_cx_ko_pogz_merged_vs_atac_cx_wt_pogz_merged_cond1_1788	4.42896
chrX	81120394	81120679	atac_cx_ko_pogz_merged_vs_atac_cx_wt_pogz_merged_cond1_1789	14.8125
chrX	90547442	90547605	atac_cx_ko_pogz_merged_vs_atac_cx_wt_pogz_merged_cond1_1790	3.56277
chrX	92391937	92392130	atac_cx_ko_pogz_merged_vs_atac_cx_wt_pogz_merged_cond1_1791	4.29209
chrX	93163051	93163593	atac_cx_ko_pogz_merged_vs_atac_cx_wt_pogz_merged_cond1_1792	5.01887
chrX	94556341	94556556	atac_cx_ko_pogz_merged_vs_atac_cx_wt_pogz_merged_cond1_1793	14.1629
chrX	94571899	94572061	atac_cx_ko_pogz_merged_vs_atac_cx_wt_pogz_merged_cond1_1794	5.74882
chrX	96650759	96650935	atac_cx_ko_pogz_merged_vs_atac_cx_wt_pogz_merged_cond1_1795	13.7711
chrX	97313057	97313257	atac_cx_ko_pogz_merged_vs_atac_cx_wt_pogz_merged_cond1_1796	18.175
chrX	97934917	97935069	atac_cx_ko_pogz_merged_vs_atac_cx_wt_pogz_merged_cond1_1797	3.87948
chrX	100129314	100129515	atac_cx_ko_pogz_merged_vs_atac_cx_wt_pogz_merged_cond1_1798	3.8455
chrX	100600476	100600670	atac_cx_ko_pogz_merged_vs_atac_cx_wt_pogz_merged_cond1_1799	12.0324
chrX	102586051	102586276	atac_cx_ko_pogz_merged_vs_atac_cx_wt_pogz_merged_cond1_1800	13.4005
chrX	102990391	102990553	atac_cx_ko_pogz_merged_vs_atac_cx_wt_pogz_merged_cond1_1801	3.65928
chrX	103276273	103276491	atac_cx_ko_pogz_merged_vs_atac_cx_wt_pogz_merged_cond1_1802	3.63081
chrX	126285086	126285265	atac_cx_ko_pogz_merged_vs_atac_cx_wt_pogz_merged_cond1_1803	10.7856
chrX	129949318	129949483	atac_cx_ko_pogz_merged_vs_atac_cx_wt_pogz_merged_cond1_1804	20.9191
chrX	130040367	130040573	atac_cx_ko_pogz_merged_vs_atac_cx_wt_pogz_merged_cond1_1805	3.5764
chrX	130109836	130110099	atac_cx_ko_pogz_merged_vs_atac_cx_wt_pogz_merged_cond1_1806	8.32225
chrX	130187786	130187963	atac_cx_ko_pogz_merged_vs_atac_cx_wt_pogz_merged_cond1_1807	3.97175
chrX	130820507	130820679	atac_cx_ko_pogz_merged_vs_atac_cx_wt_pogz_merged_cond1_1808	4.07378
chrX	131498052	131498242	atac_cx_ko_pogz_merged_vs_atac_cx_wt_pogz_merged_cond1_1809	3.71458
chrX	132483376	132483534	atac_cx_ko_pogz_merged_vs_atac_cx_wt_pogz_merged_cond1_1810	9.01579
chrX	132650287	132650474	atac_cx_ko_pogz_merged_vs_atac_cx_wt_pogz_merged_cond1_1811	4.48346
chrX	136597320	136597474	atac_cx_ko_pogz_merged_vs_atac_cx_wt_pogz_merged_cond1_1812	5.71811
chrX	138592592	138592795	atac_cx_ko_pogz_merged_vs_atac_cx_wt_pogz_merged_cond1_1813	5.47706
chrX	139241284	139241467	atac_cx_ko_pogz_merged_vs_atac_cx_wt_pogz_merged_cond1_1814	3.13299
chrX	139978086	139978240	atac_cx_ko_pogz_merged_vs_atac_cx_wt_pogz_merged_cond1_1815	3.45276
chrX	146875527	146875761	atac_cx_ko_pogz_merged_vs_atac_cx_wt_pogz_merged_cond1_1816	4.05357
chrX	147247995	147248158	atac_cx_ko_pogz_merged_vs_atac_cx_wt_pogz_merged_cond1_1817	4.72675
chrX	149090700	149090930	atac_cx_ko_pogz_merged_vs_atac_cx_wt_pogz_merged_cond1_1818	3.66674
chrX	149125471	149125626	atac_cx_ko_pogz_merged_vs_atac_cx_wt_pogz_merged_cond1_1819	6.25473
chrX	149991288	149991447	atac_cx_ko_pogz_merged_vs_atac_cx_wt_pogz_merged_cond1_1820	8.94638
chrX	151650854	151651105	atac_cx_ko_pogz_merged_vs_atac_cx_wt_pogz_merged_cond1_1821	4.8584
chrX	154006872	154007193	atac_cx_ko_pogz_merged_vs_atac_cx_wt_pogz_merged_cond1_1822	29.1963
chrX	157049251	157049472	atac_cx_ko_pogz_merged_vs_atac_cx_wt_pogz_merged_cond1_1823	8.45269
chrX	157600438	157600846	atac_cx_ko_pogz_merged_vs_atac_cx_wt_pogz_merged_cond1_1824	4.02191
chrX	158364121	158364530	atac_cx_ko_pogz_merged_vs_atac_cx_wt_pogz_merged_cond1_1825	6.66892
chrX	158447883	158448122	atac_cx_ko_pogz_merged_vs_atac_cx_wt_pogz_merged_cond1_1826	6.87071
chrX	159340124	159340281	atac_cx_ko_pogz_merged_vs_atac_cx_wt_pogz_merged_cond1_1827	3.86486
chrX	159555681	159555932	atac_cx_ko_pogz_merged_vs_atac_cx_wt_pogz_merged_cond1_1828	14.2369
chrX	160819569	160819890	atac_cx_ko_pogz_merged_vs_atac_cx_wt_pogz_merged_cond1_1829	3.75425
chrX	163487584	163487762	atac_cx_ko_pogz_merged_vs_atac_cx_wt_pogz_merged_cond1_1830	5.72998
chrX	163650616	163650809	atac_cx_ko_pogz_merged_vs_atac_cx_wt_pogz_merged_cond1_1831	5.45936
chrX	166282239	166282390	atac_cx_ko_pogz_merged_vs_atac_cx_wt_pogz_merged_cond1_1832	3.8198
chrX	166343864	166344067	atac_cx_ko_pogz_merged_vs_atac_cx_wt_pogz_merged_cond1_1833	8.07894
chrX	166344225	166344410	atac_cx_ko_pogz_merged_vs_atac_cx_wt_pogz_merged_cond1_1834	6.8469
chrX	166363737	166363960	atac_cx_ko_pogz_merged_vs_atac_cx_wt_pogz_merged_cond1_1835	4.31937

## Sheet: wt specific atac bg
chr1	25300354	25300525	atac_bg_ko_pogz_merged_vs_atac_bg_wt_pogz_merged_cond2_1	12.4883
chr1	26568297	26568519	atac_bg_ko_pogz_merged_vs_atac_bg_wt_pogz_merged_cond2_2	24.685
chr1	27946461	27946624	atac_bg_ko_pogz_merged_vs_atac_bg_wt_pogz_merged_cond2_3	15.3813
chr1	28020326	28020547	atac_bg_ko_pogz_merged_vs_atac_bg_wt_pogz_merged_cond2_4	20.4436
chr1	28201635	28201958	atac_bg_ko_pogz_merged_vs_atac_bg_wt_pogz_merged_cond2_5	19.8881
chr1	28271213	28271402	atac_bg_ko_pogz_merged_vs_atac_bg_wt_pogz_merged_cond2_6	29.1027
chr1	28697720	28698004	atac_bg_ko_pogz_merged_vs_atac_bg_wt_pogz_merged_cond2_7	17.0806
chr1	29185025	29185185	atac_bg_ko_pogz_merged_vs_atac_bg_wt_pogz_merged_cond2_8	15.8343
chr1	29274020	29274369	atac_bg_ko_pogz_merged_vs_atac_bg_wt_pogz_merged_cond2_9	16.5382
chr1	29317795	29318502	atac_bg_ko_pogz_merged_vs_atac_bg_wt_pogz_merged_cond2_10	19.8317
chr1	29644771	29644968	atac_bg_ko_pogz_merged_vs_atac_bg_wt_pogz_merged_cond2_11	32.3689
chr1	30065642	30066180	atac_bg_ko_pogz_merged_vs_atac_bg_wt_pogz_merged_cond2_12	29.7731
chr1	30117689	30118104	atac_bg_ko_pogz_merged_vs_atac_bg_wt_pogz_merged_cond2_13	14.6095
chr1	32229405	32230045	atac_bg_ko_pogz_merged_vs_atac_bg_wt_pogz_merged_cond2_14	5.87104
chr1	32249318	32249499	atac_bg_ko_pogz_merged_vs_atac_bg_wt_pogz_merged_cond2_15	14.0409
chr1	32373303	32373595	atac_bg_ko_pogz_merged_vs_atac_bg_wt_pogz_merged_cond2_16	6.82263
chr1	32420433	32420761	atac_bg_ko_pogz_merged_vs_atac_bg_wt_pogz_merged_cond2_17	8.36623
chr1	32706782	32707001	atac_bg_ko_pogz_merged_vs_atac_bg_wt_pogz_merged_cond2_18	5.21082
chr1	42765930	42766081	atac_bg_ko_pogz_merged_vs_atac_bg_wt_pogz_merged_cond2_19	3.52426
chr1	48440588	48440761	atac_bg_ko_pogz_merged_vs_atac_bg_wt_pogz_merged_cond2_20	9.5891
chr1	48849354	48849772	atac_bg_ko_pogz_merged_vs_atac_bg_wt_pogz_merged_cond2_21	31.6646
chr1	49948293	49948518	atac_bg_ko_pogz_merged_vs_atac_bg_wt_pogz_merged_cond2_22	8.396
chr1	62535621	62535797	atac_bg_ko_pogz_merged_vs_atac_bg_wt_pogz_merged_cond2_23	4.42119
chr1	63492034	63492414	atac_bg_ko_pogz_merged_vs_atac_bg_wt_pogz_merged_cond2_24	6.56989
chr1	64167505	64167685	atac_bg_ko_pogz_merged_vs_atac_bg_wt_pogz_merged_cond2_25	4.38372
chr1	75801122	75801304	atac_bg_ko_pogz_merged_vs_atac_bg_wt_pogz_merged_cond2_26	4.11103
chr1	76487748	76487905	atac_bg_ko_pogz_merged_vs_atac_bg_wt_pogz_merged_cond2_27	5.50386
chr1	104990612	104990764	atac_bg_ko_pogz_merged_vs_atac_bg_wt_pogz_merged_cond2_28	18.0198
chr1	105400424	105400606	atac_bg_ko_pogz_merged_vs_atac_bg_wt_pogz_merged_cond2_29	19.2475
chr1	105945946	105946150	atac_bg_ko_pogz_merged_vs_atac_bg_wt_pogz_merged_cond2_30	8.13165
chr1	109409408	109409576	atac_bg_ko_pogz_merged_vs_atac_bg_wt_pogz_merged_cond2_31	21.5224
chr1	110693677	110694010	atac_bg_ko_pogz_merged_vs_atac_bg_wt_pogz_merged_cond2_32	13.4987
chr1	110696778	110696956	atac_bg_ko_pogz_merged_vs_atac_bg_wt_pogz_merged_cond2_33	16.6056
chr1	111044632	111044861	atac_bg_ko_pogz_merged_vs_atac_bg_wt_pogz_merged_cond2_34	9.65812
chr1	111067395	111067834	atac_bg_ko_pogz_merged_vs_atac_bg_wt_pogz_merged_cond2_35	22.8051
chr1	111409299	111409461	atac_bg_ko_pogz_merged_vs_atac_bg_wt_pogz_merged_cond2_36	10.9918
chr1	111411028	111411318	atac_bg_ko_pogz_merged_vs_atac_bg_wt_pogz_merged_cond2_37	12.934
chr1	111879629	111879801	atac_bg_ko_pogz_merged_vs_atac_bg_wt_pogz_merged_cond2_38	5.11544
chr1	113925275	113925444	atac_bg_ko_pogz_merged_vs_atac_bg_wt_pogz_merged_cond2_39	6.5976
chr1	114275363	114275526	atac_bg_ko_pogz_merged_vs_atac_bg_wt_pogz_merged_cond2_40	14.4752
chr1	114276616	114276766	atac_bg_ko_pogz_merged_vs_atac_bg_wt_pogz_merged_cond2_41	11.3097
chr1	114313261	114313641	atac_bg_ko_pogz_merged_vs_atac_bg_wt_pogz_merged_cond2_42	17.1835
chr1	115292011	115292320	atac_bg_ko_pogz_merged_vs_atac_bg_wt_pogz_merged_cond2_43	8.27142
chr1	122085982	122086137	atac_bg_ko_pogz_merged_vs_atac_bg_wt_pogz_merged_cond2_44	3.73317
chr1	143822830	143823042	atac_bg_ko_pogz_merged_vs_atac_bg_wt_pogz_merged_cond2_45	9.58112
chr1	146335406	146335633	atac_bg_ko_pogz_merged_vs_atac_bg_wt_pogz_merged_cond2_46	4.24114
chr1	147223344	147223861	atac_bg_ko_pogz_merged_vs_atac_bg_wt_pogz_merged_cond2_47	8.42837
chr1	150112782	150112995	atac_bg_ko_pogz_merged_vs_atac_bg_wt_pogz_merged_cond2_48	18.3874
chr1	150416281	150416590	atac_bg_ko_pogz_merged_vs_atac_bg_wt_pogz_merged_cond2_49	26.2327
chr1	150932422	150932597	atac_bg_ko_pogz_merged_vs_atac_bg_wt_pogz_merged_cond2_50	15.432
chr1	151393194	151393506	atac_bg_ko_pogz_merged_vs_atac_bg_wt_pogz_merged_cond2_51	25.1699
chr1	194137553	194137724	atac_bg_ko_pogz_merged_vs_atac_bg_wt_pogz_merged_cond2_52	5.40932
chr10	47855497	47855707	atac_bg_ko_pogz_merged_vs_atac_bg_wt_pogz_merged_cond2_53	10.4944
chr10	79805972	79806216	atac_bg_ko_pogz_merged_vs_atac_bg_wt_pogz_merged_cond2_54	6.0452
chr10	80707505	80707659	atac_bg_ko_pogz_merged_vs_atac_bg_wt_pogz_merged_cond2_55	4.83786
chr10	100764788	100764999	atac_bg_ko_pogz_merged_vs_atac_bg_wt_pogz_merged_cond2_56	3.50457
chr10	100836556	100836759	atac_bg_ko_pogz_merged_vs_atac_bg_wt_pogz_merged_cond2_57	5.27029
chr10	100977576	100977918	atac_bg_ko_pogz_merged_vs_atac_bg_wt_pogz_merged_cond2_58	11.3725
chr10	101279449	101279747	atac_bg_ko_pogz_merged_vs_atac_bg_wt_pogz_merged_cond2_59	5.84644
chr10	101290624	101290960	atac_bg_ko_pogz_merged_vs_atac_bg_wt_pogz_merged_cond2_60	11.9344
chr10	101308817	101309041	atac_bg_ko_pogz_merged_vs_atac_bg_wt_pogz_merged_cond2_61	19.1585
chr10	101538468	101538635	atac_bg_ko_pogz_merged_vs_atac_bg_wt_pogz_merged_cond2_62	4.71754
chr10	101647308	101647758	atac_bg_ko_pogz_merged_vs_atac_bg_wt_pogz_merged_cond2_63	12.7483
chr10	101707284	101707548	atac_bg_ko_pogz_merged_vs_atac_bg_wt_pogz_merged_cond2_64	5.44623
chr10	126608150	126608302	atac_bg_ko_pogz_merged_vs_atac_bg_wt_pogz_merged_cond2_65	6.16644
chr11	19430723	19430876	atac_bg_ko_pogz_merged_vs_atac_bg_wt_pogz_merged_cond2_66	3.37311
chr11	94269327	94269487	atac_bg_ko_pogz_merged_vs_atac_bg_wt_pogz_merged_cond2_67	3.68884
chr11	108023443	108023593	atac_bg_ko_pogz_merged_vs_atac_bg_wt_pogz_merged_cond2_68	7.0778
chr11	108782210	108782366	atac_bg_ko_pogz_merged_vs_atac_bg_wt_pogz_merged_cond2_69	3.86057
chr11	120645709	120645869	atac_bg_ko_pogz_merged_vs_atac_bg_wt_pogz_merged_cond2_70	3.76434
chr12	15071254	15071438	atac_bg_ko_pogz_merged_vs_atac_bg_wt_pogz_merged_cond2_71	7.98981
chr12	27306265	27306422	atac_bg_ko_pogz_merged_vs_atac_bg_wt_pogz_merged_cond2_72	4.00245
chr12	43470163	43470313	atac_bg_ko_pogz_merged_vs_atac_bg_wt_pogz_merged_cond2_73	7.3632
chr12	49070665	49070997	atac_bg_ko_pogz_merged_vs_atac_bg_wt_pogz_merged_cond2_74	11.7357
chr12	49163383	49163562	atac_bg_ko_pogz_merged_vs_atac_bg_wt_pogz_merged_cond2_75	15.6711
chr12	49563492	49563708	atac_bg_ko_pogz_merged_vs_atac_bg_wt_pogz_merged_cond2_76	5.32641
chr12	49623189	49623391	atac_bg_ko_pogz_merged_vs_atac_bg_wt_pogz_merged_cond2_77	5.21956
chr12	49920968	49921648	atac_bg_ko_pogz_merged_vs_atac_bg_wt_pogz_merged_cond2_78	19.8963
chr12	54730570	54730765	atac_bg_ko_pogz_merged_vs_atac_bg_wt_pogz_merged_cond2_79	10.9709
chr12	61922117	61922412	atac_bg_ko_pogz_merged_vs_atac_bg_wt_pogz_merged_cond2_80	9.2459
chr12	62623821	62624320	atac_bg_ko_pogz_merged_vs_atac_bg_wt_pogz_merged_cond2_81	5.30724
chr12	62627293	62627561	atac_bg_ko_pogz_merged_vs_atac_bg_wt_pogz_merged_cond2_82	7.59499
chr12	62943866	62944082	atac_bg_ko_pogz_merged_vs_atac_bg_wt_pogz_merged_cond2_83	9.35114
chr12	64591298	64591677	atac_bg_ko_pogz_merged_vs_atac_bg_wt_pogz_merged_cond2_84	4.90199
chr12	94957181	94957382	atac_bg_ko_pogz_merged_vs_atac_bg_wt_pogz_merged_cond2_85	4.12417
chr12	94957592	94957812	atac_bg_ko_pogz_merged_vs_atac_bg_wt_pogz_merged_cond2_86	8.15007
chr12	95286244	95286636	atac_bg_ko_pogz_merged_vs_atac_bg_wt_pogz_merged_cond2_87	6.36581
chr12	95874711	95874875	atac_bg_ko_pogz_merged_vs_atac_bg_wt_pogz_merged_cond2_88	4.79049
chr12	96294952	96295145	atac_bg_ko_pogz_merged_vs_atac_bg_wt_pogz_merged_cond2_89	6.50454
chr12	96357402	96358160	atac_bg_ko_pogz_merged_vs_atac_bg_wt_pogz_merged_cond2_90	5.08613
chr12	97198760	97198936	atac_bg_ko_pogz_merged_vs_atac_bg_wt_pogz_merged_cond2_91	6.41532
chr12	97313612	97313879	atac_bg_ko_pogz_merged_vs_atac_bg_wt_pogz_merged_cond2_92	8.68395
chr12	97352890	97353661	atac_bg_ko_pogz_merged_vs_atac_bg_wt_pogz_merged_cond2_93	11.1067
chr12	107137781	107137941	atac_bg_ko_pogz_merged_vs_atac_bg_wt_pogz_merged_cond2_94	4.58129
chr12	107144925	107145106	atac_bg_ko_pogz_merged_vs_atac_bg_wt_pogz_merged_cond2_95	4.20313
chr12	113780762	113780976	atac_bg_ko_pogz_merged_vs_atac_bg_wt_pogz_merged_cond2_96	10.1082
chr13	6801569	6801788	atac_bg_ko_pogz_merged_vs_atac_bg_wt_pogz_merged_cond2_97	6.27151
chr13	18948052	18948212	atac_bg_ko_pogz_merged_vs_atac_bg_wt_pogz_merged_cond2_98	4.00232
chr13	54890558	54890713	atac_bg_ko_pogz_merged_vs_atac_bg_wt_pogz_merged_cond2_99	3.53052
chr13	88284357	88284507	atac_bg_ko_pogz_merged_vs_atac_bg_wt_pogz_merged_cond2_100	6.3186
chr13	95450593	95450788	atac_bg_ko_pogz_merged_vs_atac_bg_wt_pogz_merged_cond2_101	7.05457
chr13	108330207	108330357	atac_bg_ko_pogz_merged_vs_atac_bg_wt_pogz_merged_cond2_102	5.60596
chr14	17537565	17537730	atac_bg_ko_pogz_merged_vs_atac_bg_wt_pogz_merged_cond2_103	4.84822
chr14	55700116	55700271	atac_bg_ko_pogz_merged_vs_atac_bg_wt_pogz_merged_cond2_104	11.667
chr14	63073072	63073228	atac_bg_ko_pogz_merged_vs_atac_bg_wt_pogz_merged_cond2_105	6.4945
chr14	63074121	63074275	atac_bg_ko_pogz_merged_vs_atac_bg_wt_pogz_merged_cond2_106	3.67203
chr14	90600185	90600336	atac_bg_ko_pogz_merged_vs_atac_bg_wt_pogz_merged_cond2_107	6.33943
chr14	90734277	90734673	atac_bg_ko_pogz_merged_vs_atac_bg_wt_pogz_merged_cond2_108	9.2486
chr14	95513080	95513379	atac_bg_ko_pogz_merged_vs_atac_bg_wt_pogz_merged_cond2_109	7.6365
chr14	105575486	105575670	atac_bg_ko_pogz_merged_vs_atac_bg_wt_pogz_merged_cond2_110	3.95269
chr14	106297442	106297636	atac_bg_ko_pogz_merged_vs_atac_bg_wt_pogz_merged_cond2_111	4.84759
chr14	106985776	106985964	atac_bg_ko_pogz_merged_vs_atac_bg_wt_pogz_merged_cond2_112	13.1495
chr14	107235323	107235825	atac_bg_ko_pogz_merged_vs_atac_bg_wt_pogz_merged_cond2_113	11.4635
chr14	107763878	107764101	atac_bg_ko_pogz_merged_vs_atac_bg_wt_pogz_merged_cond2_114	24.3177
chr14	107838295	107838659	atac_bg_ko_pogz_merged_vs_atac_bg_wt_pogz_merged_cond2_115	17.7046
chr14	107904897	107905086	atac_bg_ko_pogz_merged_vs_atac_bg_wt_pogz_merged_cond2_116	23.1476
chr14	107919362	107919560	atac_bg_ko_pogz_merged_vs_atac_bg_wt_pogz_merged_cond2_117	13.0729
chr14	108243782	108244095	atac_bg_ko_pogz_merged_vs_atac_bg_wt_pogz_merged_cond2_118	20.6228
chr14	108244568	108244808	atac_bg_ko_pogz_merged_vs_atac_bg_wt_pogz_merged_cond2_119	14.0618
chr14	108421438	108421599	atac_bg_ko_pogz_merged_vs_atac_bg_wt_pogz_merged_cond2_120	23.2538
chr14	108804389	108804638	atac_bg_ko_pogz_merged_vs_atac_bg_wt_pogz_merged_cond2_121	13.0518
chr14	109311690	109311967	atac_bg_ko_pogz_merged_vs_atac_bg_wt_pogz_merged_cond2_122	5.52982
chr14	109313342	109313594	atac_bg_ko_pogz_merged_vs_atac_bg_wt_pogz_merged_cond2_123	4.3554
chr14	110290524	110290739	atac_bg_ko_pogz_merged_vs_atac_bg_wt_pogz_merged_cond2_124	15.4614
chr14	110357311	110357462	atac_bg_ko_pogz_merged_vs_atac_bg_wt_pogz_merged_cond2_125	23.2518
chr14	110511756	110511981	atac_bg_ko_pogz_merged_vs_atac_bg_wt_pogz_merged_cond2_126	15.2573
chr14	110872125	110872297	atac_bg_ko_pogz_merged_vs_atac_bg_wt_pogz_merged_cond2_127	13.8821
chr14	111648701	111649114	atac_bg_ko_pogz_merged_vs_atac_bg_wt_pogz_merged_cond2_128	14.5514
chr14	111948067	111948338	atac_bg_ko_pogz_merged_vs_atac_bg_wt_pogz_merged_cond2_129	4.80265
chr14	112913310	112913503	atac_bg_ko_pogz_merged_vs_atac_bg_wt_pogz_merged_cond2_130	5.85472
chr14	113411973	113412135	atac_bg_ko_pogz_merged_vs_atac_bg_wt_pogz_merged_cond2_131	10.9692
chr14	113854181	113854338	atac_bg_ko_pogz_merged_vs_atac_bg_wt_pogz_merged_cond2_132	5.72257
chr14	113868366	113868555	atac_bg_ko_pogz_merged_vs_atac_bg_wt_pogz_merged_cond2_133	7.30429
chr14	114732002	114732341	atac_bg_ko_pogz_merged_vs_atac_bg_wt_pogz_merged_cond2_134	4.6241
chr14	114967086	114967334	atac_bg_ko_pogz_merged_vs_atac_bg_wt_pogz_merged_cond2_135	10.1846
chr15	23187466	23187644	atac_bg_ko_pogz_merged_vs_atac_bg_wt_pogz_merged_cond2_136	4.46237
chr15	23970698	23970864	atac_bg_ko_pogz_merged_vs_atac_bg_wt_pogz_merged_cond2_137	7.91478
chr15	24278908	24279079	atac_bg_ko_pogz_merged_vs_atac_bg_wt_pogz_merged_cond2_138	19.5701
chr15	36898070	36898272	atac_bg_ko_pogz_merged_vs_atac_bg_wt_pogz_merged_cond2_139	4.77577
chr15	39661768	39661932	atac_bg_ko_pogz_merged_vs_atac_bg_wt_pogz_merged_cond2_140	11.0695
chr15	49445518	49445707	atac_bg_ko_pogz_merged_vs_atac_bg_wt_pogz_merged_cond2_141	19.7772
chr15	49482212	49482390	atac_bg_ko_pogz_merged_vs_atac_bg_wt_pogz_merged_cond2_142	7.11368
chr15	49485376	49485574	atac_bg_ko_pogz_merged_vs_atac_bg_wt_pogz_merged_cond2_143	7.6317
chr15	63173717	63173887	atac_bg_ko_pogz_merged_vs_atac_bg_wt_pogz_merged_cond2_144	5.18083
chr15	81020536	81020686	atac_bg_ko_pogz_merged_vs_atac_bg_wt_pogz_merged_cond2_145	6.5682
chr15	83498671	83498908	atac_bg_ko_pogz_merged_vs_atac_bg_wt_pogz_merged_cond2_146	4.80024
chr15	99288414	99288583	atac_bg_ko_pogz_merged_vs_atac_bg_wt_pogz_merged_cond2_147	4.35739
chr16	39985223	39985390	atac_bg_ko_pogz_merged_vs_atac_bg_wt_pogz_merged_cond2_148	3.55514
chr16	60604790	60605543	atac_bg_ko_pogz_merged_vs_atac_bg_wt_pogz_merged_cond2_149	10.8575
chr16	60605750	60605908	atac_bg_ko_pogz_merged_vs_atac_bg_wt_pogz_merged_cond2_150	13.852
chr16	60606021	60606439	atac_bg_ko_pogz_merged_vs_atac_bg_wt_pogz_merged_cond2_151	6.16294
chr16	61171765	61172115	atac_bg_ko_pogz_merged_vs_atac_bg_wt_pogz_merged_cond2_152	26.3972
chr16	61730510	61730668	atac_bg_ko_pogz_merged_vs_atac_bg_wt_pogz_merged_cond2_153	19.6331
chr16	61807546	61807722	atac_bg_ko_pogz_merged_vs_atac_bg_wt_pogz_merged_cond2_154	20.6857
chr16	61893331	61893560	atac_bg_ko_pogz_merged_vs_atac_bg_wt_pogz_merged_cond2_155	18.9756
chr16	61990338	61990632	atac_bg_ko_pogz_merged_vs_atac_bg_wt_pogz_merged_cond2_156	17.6271
chr16	62355642	62356109	atac_bg_ko_pogz_merged_vs_atac_bg_wt_pogz_merged_cond2_157	16.0411
chr16	62459235	62459515	atac_bg_ko_pogz_merged_vs_atac_bg_wt_pogz_merged_cond2_158	17.7267
chr16	62523118	62523388	atac_bg_ko_pogz_merged_vs_atac_bg_wt_pogz_merged_cond2_159	17.8599
chr16	62537500	62537941	atac_bg_ko_pogz_merged_vs_atac_bg_wt_pogz_merged_cond2_160	18.6613
chr16	62686026	62686231	atac_bg_ko_pogz_merged_vs_atac_bg_wt_pogz_merged_cond2_161	5.27073
chr16	75904669	75904823	atac_bg_ko_pogz_merged_vs_atac_bg_wt_pogz_merged_cond2_162	4.14113
chr16	77852428	77852652	atac_bg_ko_pogz_merged_vs_atac_bg_wt_pogz_merged_cond2_163	4.38665
chr16	79241204	79241355	atac_bg_ko_pogz_merged_vs_atac_bg_wt_pogz_merged_cond2_164	3.66048
chr16	79870949	79871327	atac_bg_ko_pogz_merged_vs_atac_bg_wt_pogz_merged_cond2_165	5.45923
chr16	79972420	79972688	atac_bg_ko_pogz_merged_vs_atac_bg_wt_pogz_merged_cond2_166	12.419
chr16	80142302	80142488	atac_bg_ko_pogz_merged_vs_atac_bg_wt_pogz_merged_cond2_167	20.3289
chr16	80266430	80266589	atac_bg_ko_pogz_merged_vs_atac_bg_wt_pogz_merged_cond2_168	7.18805
chr16	81200381	81200557	atac_bg_ko_pogz_merged_vs_atac_bg_wt_pogz_merged_cond2_169	15.422
chr16	81200861	81201053	atac_bg_ko_pogz_merged_vs_atac_bg_wt_pogz_merged_cond2_170	3.68859
chr16	81201226	81201434	atac_bg_ko_pogz_merged_vs_atac_bg_wt_pogz_merged_cond2_171	8.00544
chr16	81224083	81224350	atac_bg_ko_pogz_merged_vs_atac_bg_wt_pogz_merged_cond2_172	6.36261
chr16	81380657	81381036	atac_bg_ko_pogz_merged_vs_atac_bg_wt_pogz_merged_cond2_173	10.3622
chr16	81890620	81890780	atac_bg_ko_pogz_merged_vs_atac_bg_wt_pogz_merged_cond2_174	21.2909
chr16	82729548	82729746	atac_bg_ko_pogz_merged_vs_atac_bg_wt_pogz_merged_cond2_175	22.6638
chr16	82729883	82730041	atac_bg_ko_pogz_merged_vs_atac_bg_wt_pogz_merged_cond2_176	8.07746
chr16	82788083	82788311	atac_bg_ko_pogz_merged_vs_atac_bg_wt_pogz_merged_cond2_177	15.4097
chr16	82816974	82817159	atac_bg_ko_pogz_merged_vs_atac_bg_wt_pogz_merged_cond2_178	20.6557
chr16	83071742	83072084	atac_bg_ko_pogz_merged_vs_atac_bg_wt_pogz_merged_cond2_179	30.4886
chr16	83394937	83395266	atac_bg_ko_pogz_merged_vs_atac_bg_wt_pogz_merged_cond2_180	10.8975
chr16	83420971	83421149	atac_bg_ko_pogz_merged_vs_atac_bg_wt_pogz_merged_cond2_181	12.9056
chr16	83607120	83607398	atac_bg_ko_pogz_merged_vs_atac_bg_wt_pogz_merged_cond2_182	25.8611
chr16	84042361	84042567	atac_bg_ko_pogz_merged_vs_atac_bg_wt_pogz_merged_cond2_183	7.70945
chr17	24873232	24873437	atac_bg_ko_pogz_merged_vs_atac_bg_wt_pogz_merged_cond2_184	5.57345
chr17	27617589	27617771	atac_bg_ko_pogz_merged_vs_atac_bg_wt_pogz_merged_cond2_185	9.14
chr17	55506861	55507057	atac_bg_ko_pogz_merged_vs_atac_bg_wt_pogz_merged_cond2_186	7.86637
chr17	60095179	60095336	atac_bg_ko_pogz_merged_vs_atac_bg_wt_pogz_merged_cond2_187	3.94643
chr17	60373943	60374296	atac_bg_ko_pogz_merged_vs_atac_bg_wt_pogz_merged_cond2_188	9.80297
chr17	60406685	60407167	atac_bg_ko_pogz_merged_vs_atac_bg_wt_pogz_merged_cond2_189	4.87666
chr17	60407468	60407851	atac_bg_ko_pogz_merged_vs_atac_bg_wt_pogz_merged_cond2_190	5.62733
chr17	60408320	60408498	atac_bg_ko_pogz_merged_vs_atac_bg_wt_pogz_merged_cond2_191	12.1647
chr17	60477133	60477397	atac_bg_ko_pogz_merged_vs_atac_bg_wt_pogz_merged_cond2_192	7.02876
chr17	77247691	77247999	atac_bg_ko_pogz_merged_vs_atac_bg_wt_pogz_merged_cond2_193	8.7034
chr17	77416330	77416577	atac_bg_ko_pogz_merged_vs_atac_bg_wt_pogz_merged_cond2_194	10.7616
chr17	83485567	83485734	atac_bg_ko_pogz_merged_vs_atac_bg_wt_pogz_merged_cond2_195	8.74385
chr17	84585335	84585525	atac_bg_ko_pogz_merged_vs_atac_bg_wt_pogz_merged_cond2_196	4.02363
chr18	80244498	80244649	atac_bg_ko_pogz_merged_vs_atac_bg_wt_pogz_merged_cond2_197	4.06108
chr18	81122744	81122957	atac_bg_ko_pogz_merged_vs_atac_bg_wt_pogz_merged_cond2_198	8.94615
chr18	87773191	87773383	atac_bg_ko_pogz_merged_vs_atac_bg_wt_pogz_merged_cond2_199	12.7334
chr18	88091086	88091684	atac_bg_ko_pogz_merged_vs_atac_bg_wt_pogz_merged_cond2_200	6.08786
chr18	88122581	88122751	atac_bg_ko_pogz_merged_vs_atac_bg_wt_pogz_merged_cond2_201	30.1857
chr18	88209455	88210255	atac_bg_ko_pogz_merged_vs_atac_bg_wt_pogz_merged_cond2_202	11.1182
chr18	88238205	88238398	atac_bg_ko_pogz_merged_vs_atac_bg_wt_pogz_merged_cond2_203	13.1675
chr18	88416339	88416594	atac_bg_ko_pogz_merged_vs_atac_bg_wt_pogz_merged_cond2_204	14.9497
chr19	21864031	21864217	atac_bg_ko_pogz_merged_vs_atac_bg_wt_pogz_merged_cond2_205	3.48326
chr19	41791972	41792155	atac_bg_ko_pogz_merged_vs_atac_bg_wt_pogz_merged_cond2_206	6.78303
chr2	49976523	49976707	atac_bg_ko_pogz_merged_vs_atac_bg_wt_pogz_merged_cond2_207	4.85352
chr2	71380326	71380480	atac_bg_ko_pogz_merged_vs_atac_bg_wt_pogz_merged_cond2_208	8.901
chr2	77948403	77948582	atac_bg_ko_pogz_merged_vs_atac_bg_wt_pogz_merged_cond2_209	3.74654
chr2	82687474	82687658	atac_bg_ko_pogz_merged_vs_atac_bg_wt_pogz_merged_cond2_210	3.88209
chr2	83127094	83127253	atac_bg_ko_pogz_merged_vs_atac_bg_wt_pogz_merged_cond2_211	17.183
chr2	85753669	85753907	atac_bg_ko_pogz_merged_vs_atac_bg_wt_pogz_merged_cond2_212	10.5673
chr2	93739674	93739840	atac_bg_ko_pogz_merged_vs_atac_bg_wt_pogz_merged_cond2_213	4.57103
chr2	97964817	97965082	atac_bg_ko_pogz_merged_vs_atac_bg_wt_pogz_merged_cond2_214	12.3151
chr2	101136657	101136827	atac_bg_ko_pogz_merged_vs_atac_bg_wt_pogz_merged_cond2_215	5.04206
chr2	101995748	101995917	atac_bg_ko_pogz_merged_vs_atac_bg_wt_pogz_merged_cond2_216	8.39595
chr2	114238159	114238319	atac_bg_ko_pogz_merged_vs_atac_bg_wt_pogz_merged_cond2_217	3.74519
chr2	165217181	165217352	atac_bg_ko_pogz_merged_vs_atac_bg_wt_pogz_merged_cond2_218	3.47967
chr3	3832043	3832204	atac_bg_ko_pogz_merged_vs_atac_bg_wt_pogz_merged_cond2_219	4.46341
chr3	3852491	3852918	atac_bg_ko_pogz_merged_vs_atac_bg_wt_pogz_merged_cond2_220	14.9504
chr3	6532450	6532770	atac_bg_ko_pogz_merged_vs_atac_bg_wt_pogz_merged_cond2_221	4.11389
chr3	7306885	7307055	atac_bg_ko_pogz_merged_vs_atac_bg_wt_pogz_merged_cond2_222	10.2478
chr3	10575253	10575530	atac_bg_ko_pogz_merged_vs_atac_bg_wt_pogz_merged_cond2_223	4.85959
chr3	10575802	10575975	atac_bg_ko_pogz_merged_vs_atac_bg_wt_pogz_merged_cond2_224	22.4731
chr3	13470638	13470802	atac_bg_ko_pogz_merged_vs_atac_bg_wt_pogz_merged_cond2_225	3.66411
chr3	21452229	21452379	atac_bg_ko_pogz_merged_vs_atac_bg_wt_pogz_merged_cond2_226	4.07251
chr3	22391485	22391787	atac_bg_ko_pogz_merged_vs_atac_bg_wt_pogz_merged_cond2_227	26.9538
chr3	22450579	22450732	atac_bg_ko_pogz_merged_vs_atac_bg_wt_pogz_merged_cond2_228	17.135
chr3	22714748	22715113	atac_bg_ko_pogz_merged_vs_atac_bg_wt_pogz_merged_cond2_229	6.58429
chr3	23785618	23786084	atac_bg_ko_pogz_merged_vs_atac_bg_wt_pogz_merged_cond2_230	9.8988
chr3	41915090	41915442	atac_bg_ko_pogz_merged_vs_atac_bg_wt_pogz_merged_cond2_231	6.95131
chr3	41966696	41967003	atac_bg_ko_pogz_merged_vs_atac_bg_wt_pogz_merged_cond2_232	7.92234
chr3	42578705	42578952	atac_bg_ko_pogz_merged_vs_atac_bg_wt_pogz_merged_cond2_233	6.48732
chr3	42731665	42731844	atac_bg_ko_pogz_merged_vs_atac_bg_wt_pogz_merged_cond2_234	12.2187
chr3	43843927	43844105	atac_bg_ko_pogz_merged_vs_atac_bg_wt_pogz_merged_cond2_235	22.4902
chr3	44285293	44285514	atac_bg_ko_pogz_merged_vs_atac_bg_wt_pogz_merged_cond2_236	18.4147
chr3	48694245	48694553	atac_bg_ko_pogz_merged_vs_atac_bg_wt_pogz_merged_cond2_237	4.29835
chr3	70606252	70606404	atac_bg_ko_pogz_merged_vs_atac_bg_wt_pogz_merged_cond2_238	9.39832
chr3	70665285	70665569	atac_bg_ko_pogz_merged_vs_atac_bg_wt_pogz_merged_cond2_239	9.45674
chr3	70761473	70761670	atac_bg_ko_pogz_merged_vs_atac_bg_wt_pogz_merged_cond2_240	8.44333
chr3	71366985	71367159	atac_bg_ko_pogz_merged_vs_atac_bg_wt_pogz_merged_cond2_241	16.0938
chr3	71394765	71395105	atac_bg_ko_pogz_merged_vs_atac_bg_wt_pogz_merged_cond2_242	23.7054
chr3	71561352	71561506	atac_bg_ko_pogz_merged_vs_atac_bg_wt_pogz_merged_cond2_243	18.1847
chr3	71953621	71953901	atac_bg_ko_pogz_merged_vs_atac_bg_wt_pogz_merged_cond2_244	9.47436
chr3	74543732	74543973	atac_bg_ko_pogz_merged_vs_atac_bg_wt_pogz_merged_cond2_245	14.7266
chr3	74725093	74725426	atac_bg_ko_pogz_merged_vs_atac_bg_wt_pogz_merged_cond2_246	18.5469
chr3	74889712	74890140	atac_bg_ko_pogz_merged_vs_atac_bg_wt_pogz_merged_cond2_247	18.8094
chr3	74940244	74940427	atac_bg_ko_pogz_merged_vs_atac_bg_wt_pogz_merged_cond2_248	12.5883
chr3	74945811	74946157	atac_bg_ko_pogz_merged_vs_atac_bg_wt_pogz_merged_cond2_249	28.3511
chr3	74968843	74969189	atac_bg_ko_pogz_merged_vs_atac_bg_wt_pogz_merged_cond2_250	15.2846
chr3	75101424	75101663	atac_bg_ko_pogz_merged_vs_atac_bg_wt_pogz_merged_cond2_251	12.4748
chr3	75198980	75199245	atac_bg_ko_pogz_merged_vs_atac_bg_wt_pogz_merged_cond2_252	16.6814
chr3	75199387	75199784	atac_bg_ko_pogz_merged_vs_atac_bg_wt_pogz_merged_cond2_253	5.71281
chr3	75199924	75200075	atac_bg_ko_pogz_merged_vs_atac_bg_wt_pogz_merged_cond2_254	8.87012
chr3	75878229	75878726	atac_bg_ko_pogz_merged_vs_atac_bg_wt_pogz_merged_cond2_255	8.22739
chr3	75919591	75919755	atac_bg_ko_pogz_merged_vs_atac_bg_wt_pogz_merged_cond2_256	14.4459
chr3	75950672	75950833	atac_bg_ko_pogz_merged_vs_atac_bg_wt_pogz_merged_cond2_257	10.3498
chr3	76171050	76171222	atac_bg_ko_pogz_merged_vs_atac_bg_wt_pogz_merged_cond2_258	8.57809
chr3	76252022	76252563	atac_bg_ko_pogz_merged_vs_atac_bg_wt_pogz_merged_cond2_259	18.8704
chr3	76271218	76271537	atac_bg_ko_pogz_merged_vs_atac_bg_wt_pogz_merged_cond2_260	7.78842
chr3	76440336	76440510	atac_bg_ko_pogz_merged_vs_atac_bg_wt_pogz_merged_cond2_261	13.4189
chr3	76458200	76458468	atac_bg_ko_pogz_merged_vs_atac_bg_wt_pogz_merged_cond2_262	7.34159
chr3	76681751	76682089	atac_bg_ko_pogz_merged_vs_atac_bg_wt_pogz_merged_cond2_263	18.3574
chr3	100920481	100920640	atac_bg_ko_pogz_merged_vs_atac_bg_wt_pogz_merged_cond2_264	4.33164
chr3	103613338	103613522	atac_bg_ko_pogz_merged_vs_atac_bg_wt_pogz_merged_cond2_265	3.47635
chr3	110460364	110460601	atac_bg_ko_pogz_merged_vs_atac_bg_wt_pogz_merged_cond2_266	4.92903
chr3	110470419	110470613	atac_bg_ko_pogz_merged_vs_atac_bg_wt_pogz_merged_cond2_267	4.01804
chr3	110549271	110549496	atac_bg_ko_pogz_merged_vs_atac_bg_wt_pogz_merged_cond2_268	11.6473
chr3	114781638	114781813	atac_bg_ko_pogz_merged_vs_atac_bg_wt_pogz_merged_cond2_269	5.02595
chr4	13520438	13520616	atac_bg_ko_pogz_merged_vs_atac_bg_wt_pogz_merged_cond2_270	4.42968
chr4	17429624	17429881	atac_bg_ko_pogz_merged_vs_atac_bg_wt_pogz_merged_cond2_271	7.91585
chr4	17598994	17599177	atac_bg_ko_pogz_merged_vs_atac_bg_wt_pogz_merged_cond2_272	11.0794
chr4	17780965	17781140	atac_bg_ko_pogz_merged_vs_atac_bg_wt_pogz_merged_cond2_273	3.52728
chr4	20876711	20876864	atac_bg_ko_pogz_merged_vs_atac_bg_wt_pogz_merged_cond2_274	5.67108
chr4	21022754	21023233	atac_bg_ko_pogz_merged_vs_atac_bg_wt_pogz_merged_cond2_275	7.27807
chr4	32362656	32362826	atac_bg_ko_pogz_merged_vs_atac_bg_wt_pogz_merged_cond2_276	3.96868
chr4	37334177	37334353	atac_bg_ko_pogz_merged_vs_atac_bg_wt_pogz_merged_cond2_277	13.0395
chr4	38604521	38604953	atac_bg_ko_pogz_merged_vs_atac_bg_wt_pogz_merged_cond2_278	14.274
chr4	38873886	38874107	atac_bg_ko_pogz_merged_vs_atac_bg_wt_pogz_merged_cond2_279	11.6917
chr4	39291582	39291776	atac_bg_ko_pogz_merged_vs_atac_bg_wt_pogz_merged_cond2_280	4.93465
chr4	39291963	39292503	atac_bg_ko_pogz_merged_vs_atac_bg_wt_pogz_merged_cond2_281	8.80694
chr4	39757116	39757280	atac_bg_ko_pogz_merged_vs_atac_bg_wt_pogz_merged_cond2_282	6.43327
chr4	50595310	50595462	atac_bg_ko_pogz_merged_vs_atac_bg_wt_pogz_merged_cond2_283	20.3633
chr4	51902308	51902530	atac_bg_ko_pogz_merged_vs_atac_bg_wt_pogz_merged_cond2_284	9.95158
chr4	52131582	52131760	atac_bg_ko_pogz_merged_vs_atac_bg_wt_pogz_merged_cond2_285	7.49495
chr4	65340157	65340452	atac_bg_ko_pogz_merged_vs_atac_bg_wt_pogz_merged_cond2_286	8.23253
chr4	77329639	77329929	atac_bg_ko_pogz_merged_vs_atac_bg_wt_pogz_merged_cond2_287	9.13679
chr4	77344030	77344186	atac_bg_ko_pogz_merged_vs_atac_bg_wt_pogz_merged_cond2_288	6.75514
chr4	77627884	77628281	atac_bg_ko_pogz_merged_vs_atac_bg_wt_pogz_merged_cond2_289	14.6789
chr4	77647977	77648174	atac_bg_ko_pogz_merged_vs_atac_bg_wt_pogz_merged_cond2_290	13.6169
chr4	77728704	77728862	atac_bg_ko_pogz_merged_vs_atac_bg_wt_pogz_merged_cond2_291	13.4185
chr4	77814430	77814729	atac_bg_ko_pogz_merged_vs_atac_bg_wt_pogz_merged_cond2_292	15.9524
chr4	77857487	77858171	atac_bg_ko_pogz_merged_vs_atac_bg_wt_pogz_merged_cond2_293	7.0767
chr4	78545847	78546032	atac_bg_ko_pogz_merged_vs_atac_bg_wt_pogz_merged_cond2_294	8.84021
chr4	79176912	79177418	atac_bg_ko_pogz_merged_vs_atac_bg_wt_pogz_merged_cond2_295	15.0932
chr4	79178347	79178747	atac_bg_ko_pogz_merged_vs_atac_bg_wt_pogz_merged_cond2_296	28.5858
chr4	79387034	79387265	atac_bg_ko_pogz_merged_vs_atac_bg_wt_pogz_merged_cond2_297	10.6544
chr4	89501616	89501766	atac_bg_ko_pogz_merged_vs_atac_bg_wt_pogz_merged_cond2_298	4.10273
chr4	89775558	89776068	atac_bg_ko_pogz_merged_vs_atac_bg_wt_pogz_merged_cond2_299	8.09091
chr4	92497749	92498042	atac_bg_ko_pogz_merged_vs_atac_bg_wt_pogz_merged_cond2_300	13.4412
chr4	93001388	93002381	atac_bg_ko_pogz_merged_vs_atac_bg_wt_pogz_merged_cond2_301	5.7507
chr4	93105451	93105878	atac_bg_ko_pogz_merged_vs_atac_bg_wt_pogz_merged_cond2_302	12.5241
chr4	119861453	119861621	atac_bg_ko_pogz_merged_vs_atac_bg_wt_pogz_merged_cond2_303	3.51942
chr4	130961443	130961662	atac_bg_ko_pogz_merged_vs_atac_bg_wt_pogz_merged_cond2_304	11.9114
chr4	136523533	136523740	atac_bg_ko_pogz_merged_vs_atac_bg_wt_pogz_merged_cond2_305	3.48638
chr4	137283775	137283962	atac_bg_ko_pogz_merged_vs_atac_bg_wt_pogz_merged_cond2_306	4.56032
chr4	149329086	149329288	atac_bg_ko_pogz_merged_vs_atac_bg_wt_pogz_merged_cond2_307	3.38605
chr4	150706331	150706484	atac_bg_ko_pogz_merged_vs_atac_bg_wt_pogz_merged_cond2_308	4.35916
chr5	3399959	3400144	atac_bg_ko_pogz_merged_vs_atac_bg_wt_pogz_merged_cond2_309	3.77141
chr5	24001403	24001596	atac_bg_ko_pogz_merged_vs_atac_bg_wt_pogz_merged_cond2_310	3.49813
chr5	33084878	33085052	atac_bg_ko_pogz_merged_vs_atac_bg_wt_pogz_merged_cond2_311	3.97214
chr5	43995037	43995193	atac_bg_ko_pogz_merged_vs_atac_bg_wt_pogz_merged_cond2_312	5.33226
chr5	57166446	57166741	atac_bg_ko_pogz_merged_vs_atac_bg_wt_pogz_merged_cond2_313	7.07724
chr5	57589187	57589516	atac_bg_ko_pogz_merged_vs_atac_bg_wt_pogz_merged_cond2_314	17.2535
chr5	57591748	57591949	atac_bg_ko_pogz_merged_vs_atac_bg_wt_pogz_merged_cond2_315	14.9939
chr5	57866246	57866660	atac_bg_ko_pogz_merged_vs_atac_bg_wt_pogz_merged_cond2_316	4.77235
chr5	57937053	57937225	atac_bg_ko_pogz_merged_vs_atac_bg_wt_pogz_merged_cond2_317	10.0076
chr5	62596720	62596925	atac_bg_ko_pogz_merged_vs_atac_bg_wt_pogz_merged_cond2_318	6.51801
chr5	70407748	70407930	atac_bg_ko_pogz_merged_vs_atac_bg_wt_pogz_merged_cond2_319	18.5883
chr5	70415882	70416192	atac_bg_ko_pogz_merged_vs_atac_bg_wt_pogz_merged_cond2_320	33.4406
chr5	71233415	71233899	atac_bg_ko_pogz_merged_vs_atac_bg_wt_pogz_merged_cond2_321	22.1923
chr5	71234136	71234839	atac_bg_ko_pogz_merged_vs_atac_bg_wt_pogz_merged_cond2_322	12.5052
chr5	71386933	71387169	atac_bg_ko_pogz_merged_vs_atac_bg_wt_pogz_merged_cond2_323	5.28529
chr5	71402440	71403010	atac_bg_ko_pogz_merged_vs_atac_bg_wt_pogz_merged_cond2_324	8.07165
chr5	71486408	71486561	atac_bg_ko_pogz_merged_vs_atac_bg_wt_pogz_merged_cond2_325	6.33732
chr5	71487016	71487816	atac_bg_ko_pogz_merged_vs_atac_bg_wt_pogz_merged_cond2_326	5.75788
chr5	71640086	71640359	atac_bg_ko_pogz_merged_vs_atac_bg_wt_pogz_merged_cond2_327	10.5369
chr5	75477520	75477677	atac_bg_ko_pogz_merged_vs_atac_bg_wt_pogz_merged_cond2_328	10.6106
chr5	78235855	78236239	atac_bg_ko_pogz_merged_vs_atac_bg_wt_pogz_merged_cond2_329	11.3359
chr5	78267305	78267742	atac_bg_ko_pogz_merged_vs_atac_bg_wt_pogz_merged_cond2_330	12.2686
chr5	78283420	78283628	atac_bg_ko_pogz_merged_vs_atac_bg_wt_pogz_merged_cond2_331	18.7296
chr5	78461657	78462050	atac_bg_ko_pogz_merged_vs_atac_bg_wt_pogz_merged_cond2_332	18.0574
chr5	78822661	78822849	atac_bg_ko_pogz_merged_vs_atac_bg_wt_pogz_merged_cond2_333	12.2113
chr5	79051158	79051879	atac_bg_ko_pogz_merged_vs_atac_bg_wt_pogz_merged_cond2_334	26.4312
chr5	79422343	79422599	atac_bg_ko_pogz_merged_vs_atac_bg_wt_pogz_merged_cond2_335	17.3924
chr5	79492859	79493238	atac_bg_ko_pogz_merged_vs_atac_bg_wt_pogz_merged_cond2_336	19.1111
chr5	79598472	79598849	atac_bg_ko_pogz_merged_vs_atac_bg_wt_pogz_merged_cond2_337	23.5906
chr5	80684133	80684314	atac_bg_ko_pogz_merged_vs_atac_bg_wt_pogz_merged_cond2_338	6.85369
chr5	84022145	84022302	atac_bg_ko_pogz_merged_vs_atac_bg_wt_pogz_merged_cond2_339	3.40006
chr5	104538327	104538484	atac_bg_ko_pogz_merged_vs_atac_bg_wt_pogz_merged_cond2_340	4.37686
chr5	109987059	109987214	atac_bg_ko_pogz_merged_vs_atac_bg_wt_pogz_merged_cond2_341	3.9099
chr5	109987337	109987617	atac_bg_ko_pogz_merged_vs_atac_bg_wt_pogz_merged_cond2_342	3.48263
chr5	109987982	109988196	atac_bg_ko_pogz_merged_vs_atac_bg_wt_pogz_merged_cond2_343	4.38053
chr5	112273852	112274038	atac_bg_ko_pogz_merged_vs_atac_bg_wt_pogz_merged_cond2_344	3.65071
chr5	114332861	114333069	atac_bg_ko_pogz_merged_vs_atac_bg_wt_pogz_merged_cond2_345	4.75884
chr5	122822093	122822251	atac_bg_ko_pogz_merged_vs_atac_bg_wt_pogz_merged_cond2_346	3.64573
chr5	143177944	143178145	atac_bg_ko_pogz_merged_vs_atac_bg_wt_pogz_merged_cond2_347	5.5505
chr6	4640766	4640992	atac_bg_ko_pogz_merged_vs_atac_bg_wt_pogz_merged_cond2_348	4.97252
chr6	6764650	6764830	atac_bg_ko_pogz_merged_vs_atac_bg_wt_pogz_merged_cond2_349	5.95075
chr6	8462378	8462548	atac_bg_ko_pogz_merged_vs_atac_bg_wt_pogz_merged_cond2_350	12.4941
chr6	9647584	9648024	atac_bg_ko_pogz_merged_vs_atac_bg_wt_pogz_merged_cond2_351	11.798
chr6	9784996	9785505	atac_bg_ko_pogz_merged_vs_atac_bg_wt_pogz_merged_cond2_352	11.8247
chr6	9899158	9899360	atac_bg_ko_pogz_merged_vs_atac_bg_wt_pogz_merged_cond2_353	19.9477
chr6	10131742	10132044	atac_bg_ko_pogz_merged_vs_atac_bg_wt_pogz_merged_cond2_354	13.7917
chr6	10672753	10672906	atac_bg_ko_pogz_merged_vs_atac_bg_wt_pogz_merged_cond2_355	10.6699
chr6	11010966	11011151	atac_bg_ko_pogz_merged_vs_atac_bg_wt_pogz_merged_cond2_356	5.46199
chr6	11148133	11148346	atac_bg_ko_pogz_merged_vs_atac_bg_wt_pogz_merged_cond2_357	4.80107
chr6	11148520	11149192	atac_bg_ko_pogz_merged_vs_atac_bg_wt_pogz_merged_cond2_358	12.2723
chr6	11256179	11256615	atac_bg_ko_pogz_merged_vs_atac_bg_wt_pogz_merged_cond2_359	7.9578
chr6	12445834	12446017	atac_bg_ko_pogz_merged_vs_atac_bg_wt_pogz_merged_cond2_360	7.7533
chr6	13473826	13474051	atac_bg_ko_pogz_merged_vs_atac_bg_wt_pogz_merged_cond2_361	4.60971
chr6	14550531	14550711	atac_bg_ko_pogz_merged_vs_atac_bg_wt_pogz_merged_cond2_362	4.03082
chr6	18746586	18746765	atac_bg_ko_pogz_merged_vs_atac_bg_wt_pogz_merged_cond2_363	6.34059
chr6	18866065	18866324	atac_bg_ko_pogz_merged_vs_atac_bg_wt_pogz_merged_cond2_364	4.34059
chr6	18866425	18866612	atac_bg_ko_pogz_merged_vs_atac_bg_wt_pogz_merged_cond2_365	6.31934
chr6	19837801	19838142	atac_bg_ko_pogz_merged_vs_atac_bg_wt_pogz_merged_cond2_366	18.5671
chr6	22585324	22585550	atac_bg_ko_pogz_merged_vs_atac_bg_wt_pogz_merged_cond2_367	4.7043
chr6	22745577	22745732	atac_bg_ko_pogz_merged_vs_atac_bg_wt_pogz_merged_cond2_368	3.26149
chr6	28827791	28828010	atac_bg_ko_pogz_merged_vs_atac_bg_wt_pogz_merged_cond2_369	4.1999
chr6	44032190	44032372	atac_bg_ko_pogz_merged_vs_atac_bg_wt_pogz_merged_cond2_370	11.1883
chr6	44314210	44314514	atac_bg_ko_pogz_merged_vs_atac_bg_wt_pogz_merged_cond2_371	19.3916
chr6	44358803	44359064	atac_bg_ko_pogz_merged_vs_atac_bg_wt_pogz_merged_cond2_372	11.5123
chr6	51118785	51118959	atac_bg_ko_pogz_merged_vs_atac_bg_wt_pogz_merged_cond2_373	4.05666
chr6	55338639	55338800	atac_bg_ko_pogz_merged_vs_atac_bg_wt_pogz_merged_cond2_374	3.47362
chr6	98097951	98098147	atac_bg_ko_pogz_merged_vs_atac_bg_wt_pogz_merged_cond2_375	5.25716
chr6	104829802	104830018	atac_bg_ko_pogz_merged_vs_atac_bg_wt_pogz_merged_cond2_376	6.97964
chr6	109493037	109493239	atac_bg_ko_pogz_merged_vs_atac_bg_wt_pogz_merged_cond2_377	10.4634
chr6	109572063	109572561	atac_bg_ko_pogz_merged_vs_atac_bg_wt_pogz_merged_cond2_378	13.1632
chr6	111953651	111953864	atac_bg_ko_pogz_merged_vs_atac_bg_wt_pogz_merged_cond2_379	5.13247
chr6	114279578	114279729	atac_bg_ko_pogz_merged_vs_atac_bg_wt_pogz_merged_cond2_380	4.44944
chr7	18988145	18988524	atac_bg_ko_pogz_merged_vs_atac_bg_wt_pogz_merged_cond2_381	5.24545
chr7	51688724	51689052	atac_bg_ko_pogz_merged_vs_atac_bg_wt_pogz_merged_cond2_382	7.43551
chr7	51808670	51808924	atac_bg_ko_pogz_merged_vs_atac_bg_wt_pogz_merged_cond2_383	4.2948
chr7	52309766	52309944	atac_bg_ko_pogz_merged_vs_atac_bg_wt_pogz_merged_cond2_384	3.71325
chr7	61394522	61394727	atac_bg_ko_pogz_merged_vs_atac_bg_wt_pogz_merged_cond2_385	3.73911
chr7	70654817	70655035	atac_bg_ko_pogz_merged_vs_atac_bg_wt_pogz_merged_cond2_386	3.63856
chr7	109214160	109214330	atac_bg_ko_pogz_merged_vs_atac_bg_wt_pogz_merged_cond2_387	9.68973
chr7	112421006	112421202	atac_bg_ko_pogz_merged_vs_atac_bg_wt_pogz_merged_cond2_388	4.84164
chr7	122030565	122030741	atac_bg_ko_pogz_merged_vs_atac_bg_wt_pogz_merged_cond2_389	4.1029
chr7	137066357	137066517	atac_bg_ko_pogz_merged_vs_atac_bg_wt_pogz_merged_cond2_390	3.58811
chr7	144504862	144505127	atac_bg_ko_pogz_merged_vs_atac_bg_wt_pogz_merged_cond2_391	9.44941
chr8	10391978	10392146	atac_bg_ko_pogz_merged_vs_atac_bg_wt_pogz_merged_cond2_392	13.7372
chr8	38661189	38661735	atac_bg_ko_pogz_merged_vs_atac_bg_wt_pogz_merged_cond2_393	4.87415
chr8	39637314	39637550	atac_bg_ko_pogz_merged_vs_atac_bg_wt_pogz_merged_cond2_394	15.576
chr8	39991069	39991227	atac_bg_ko_pogz_merged_vs_atac_bg_wt_pogz_merged_cond2_395	9.84023
chr8	40831622	40831826	atac_bg_ko_pogz_merged_vs_atac_bg_wt_pogz_merged_cond2_396	6.86539
chr8	51888428	51888711	atac_bg_ko_pogz_merged_vs_atac_bg_wt_pogz_merged_cond2_397	6.08994
chr8	52000630	52001105	atac_bg_ko_pogz_merged_vs_atac_bg_wt_pogz_merged_cond2_398	8.55061
chr8	52001402	52001805	atac_bg_ko_pogz_merged_vs_atac_bg_wt_pogz_merged_cond2_399	5.96913
chr8	52849742	52849990	atac_bg_ko_pogz_merged_vs_atac_bg_wt_pogz_merged_cond2_400	16.6282
chr8	58203551	58203897	atac_bg_ko_pogz_merged_vs_atac_bg_wt_pogz_merged_cond2_401	6.92219
chr8	60792397	60792606	atac_bg_ko_pogz_merged_vs_atac_bg_wt_pogz_merged_cond2_402	5.0214
chr8	65006689	65006864	atac_bg_ko_pogz_merged_vs_atac_bg_wt_pogz_merged_cond2_403	14.3166
chr8	65054583	65055111	atac_bg_ko_pogz_merged_vs_atac_bg_wt_pogz_merged_cond2_404	8.19343
chr8	65430645	65430835	atac_bg_ko_pogz_merged_vs_atac_bg_wt_pogz_merged_cond2_405	6.58059
chr8	65648168	65648458	atac_bg_ko_pogz_merged_vs_atac_bg_wt_pogz_merged_cond2_406	9.77666
chr8	65671882	65672145	atac_bg_ko_pogz_merged_vs_atac_bg_wt_pogz_merged_cond2_407	9.8505
chr8	72642576	72642745	atac_bg_ko_pogz_merged_vs_atac_bg_wt_pogz_merged_cond2_408	6.74477
chr8	91848288	91848505	atac_bg_ko_pogz_merged_vs_atac_bg_wt_pogz_merged_cond2_409	5.24234
chr8	94590384	94590554	atac_bg_ko_pogz_merged_vs_atac_bg_wt_pogz_merged_cond2_410	4.0003
chr8	94604826	94604977	atac_bg_ko_pogz_merged_vs_atac_bg_wt_pogz_merged_cond2_411	4.99832
chr8	102625984	102626139	atac_bg_ko_pogz_merged_vs_atac_bg_wt_pogz_merged_cond2_412	7.94897
chr8	103039861	103040129	atac_bg_ko_pogz_merged_vs_atac_bg_wt_pogz_merged_cond2_413	12.1991
chr8	103085850	103086010	atac_bg_ko_pogz_merged_vs_atac_bg_wt_pogz_merged_cond2_414	18.0047
chr8	103463340	103463883	atac_bg_ko_pogz_merged_vs_atac_bg_wt_pogz_merged_cond2_415	7.54207
chr8	103577981	103578266	atac_bg_ko_pogz_merged_vs_atac_bg_wt_pogz_merged_cond2_416	5.86954
chr8	103990394	103990597	atac_bg_ko_pogz_merged_vs_atac_bg_wt_pogz_merged_cond2_417	5.51335
chr8	124805070	124805419	atac_bg_ko_pogz_merged_vs_atac_bg_wt_pogz_merged_cond2_418	4.24461
chr8	124805593	124805789	atac_bg_ko_pogz_merged_vs_atac_bg_wt_pogz_merged_cond2_419	3.87752
chr8	125233668	125233842	atac_bg_ko_pogz_merged_vs_atac_bg_wt_pogz_merged_cond2_420	4.36708
chr8	131058532	131058714	atac_bg_ko_pogz_merged_vs_atac_bg_wt_pogz_merged_cond2_421	3.73057
chr9	5264120	5264300	atac_bg_ko_pogz_merged_vs_atac_bg_wt_pogz_merged_cond2_422	4.80505
chr9	12690348	12690523	atac_bg_ko_pogz_merged_vs_atac_bg_wt_pogz_merged_cond2_423	4.13141
chr9	62827970	62828175	atac_bg_ko_pogz_merged_vs_atac_bg_wt_pogz_merged_cond2_424	4.13364
chr9	93495504	93495723	atac_bg_ko_pogz_merged_vs_atac_bg_wt_pogz_merged_cond2_425	11.0525
chr9	93672940	93673244	atac_bg_ko_pogz_merged_vs_atac_bg_wt_pogz_merged_cond2_426	7.75945
chrX	36217300	36217510	atac_bg_ko_pogz_merged_vs_atac_bg_wt_pogz_merged_cond2_427	11.2207
chrX	41238061	41238448	atac_bg_ko_pogz_merged_vs_atac_bg_wt_pogz_merged_cond2_428	17.9844
chrX	41451652	41451819	atac_bg_ko_pogz_merged_vs_atac_bg_wt_pogz_merged_cond2_429	21.1432
chrX	41721079	41721649	atac_bg_ko_pogz_merged_vs_atac_bg_wt_pogz_merged_cond2_430	8.68302
chrX	45872967	45873129	atac_bg_ko_pogz_merged_vs_atac_bg_wt_pogz_merged_cond2_431	3.97478
chrX	61529091	61529325	atac_bg_ko_pogz_merged_vs_atac_bg_wt_pogz_merged_cond2_432	8.07232
chrX	62495154	62495659	atac_bg_ko_pogz_merged_vs_atac_bg_wt_pogz_merged_cond2_433	9.9996
chrX	64811379	64811935	atac_bg_ko_pogz_merged_vs_atac_bg_wt_pogz_merged_cond2_434	16.4628
chrX	64909692	64909847	atac_bg_ko_pogz_merged_vs_atac_bg_wt_pogz_merged_cond2_435	20.8149
chrX	94265182	94265340	atac_bg_ko_pogz_merged_vs_atac_bg_wt_pogz_merged_cond2_436	4.952
chrX	106613257	106613453	atac_bg_ko_pogz_merged_vs_atac_bg_wt_pogz_merged_cond2_437	5.67645
chrX	107040616	107040996	atac_bg_ko_pogz_merged_vs_atac_bg_wt_pogz_merged_cond2_438	4.26569
chrX	107165355	107165505	atac_bg_ko_pogz_merged_vs_atac_bg_wt_pogz_merged_cond2_439	5.85982
chrX	107513888	107514097	atac_bg_ko_pogz_merged_vs_atac_bg_wt_pogz_merged_cond2_440	9.5852
chrX	117040583	117041197	atac_bg_ko_pogz_merged_vs_atac_bg_wt_pogz_merged_cond2_441	16.7266
chrX	117403632	117404167	atac_bg_ko_pogz_merged_vs_atac_bg_wt_pogz_merged_cond2_442	31.001
chrX	117406456	117407086	atac_bg_ko_pogz_merged_vs_atac_bg_wt_pogz_merged_cond2_443	17.3493
chrX	118593356	118593554	atac_bg_ko_pogz_merged_vs_atac_bg_wt_pogz_merged_cond2_444	19.4778
chrX	119510409	119510596	atac_bg_ko_pogz_merged_vs_atac_bg_wt_pogz_merged_cond2_445	8.92615
chrX	119510745	119511195	atac_bg_ko_pogz_merged_vs_atac_bg_wt_pogz_merged_cond2_446	7.55412
chrX	158447949	158448115	atac_bg_ko_pogz_merged_vs_atac_bg_wt_pogz_merged_cond2_447	5.07114
chrY	209224	209419	atac_bg_ko_pogz_merged_vs_atac_bg_wt_pogz_merged_cond2_448	8.07819
chrY	346682	347072	atac_bg_ko_pogz_merged_vs_atac_bg_wt_pogz_merged_cond2_449	4.0148
chrY	582147	582301	atac_bg_ko_pogz_merged_vs_atac_bg_wt_pogz_merged_cond2_450	5.76471

## Sheet: ko specific atac bg
chr1	12605801	12605987	atac_bg_ko_pogz_merged_vs_atac_bg_wt_pogz_merged_cond1_1	7.98532
chr1	21261802	21261970	atac_bg_ko_pogz_merged_vs_atac_bg_wt_pogz_merged_cond1_2	4.94868
chr1	46145762	46145970	atac_bg_ko_pogz_merged_vs_atac_bg_wt_pogz_merged_cond1_3	10.3858
chr1	52488746	52488962	atac_bg_ko_pogz_merged_vs_atac_bg_wt_pogz_merged_cond1_4	18.1236
chr1	52812257	52812419	atac_bg_ko_pogz_merged_vs_atac_bg_wt_pogz_merged_cond1_5	6.5838
chr1	68432401	68432591	atac_bg_ko_pogz_merged_vs_atac_bg_wt_pogz_merged_cond1_6	8.50063
chr1	80214944	80215175	atac_bg_ko_pogz_merged_vs_atac_bg_wt_pogz_merged_cond1_7	7.69341
chr1	129472509	129472688	atac_bg_ko_pogz_merged_vs_atac_bg_wt_pogz_merged_cond1_8	6.03886
chr1	188479190	188479391	atac_bg_ko_pogz_merged_vs_atac_bg_wt_pogz_merged_cond1_9	4.93044
chr1	193536303	193536505	atac_bg_ko_pogz_merged_vs_atac_bg_wt_pogz_merged_cond1_10	37.1706
chr10	10976174	10976351	atac_bg_ko_pogz_merged_vs_atac_bg_wt_pogz_merged_cond1_11	15.3579
chr10	13569009	13569169	atac_bg_ko_pogz_merged_vs_atac_bg_wt_pogz_merged_cond1_12	8.74409
chr10	14709607	14709797	atac_bg_ko_pogz_merged_vs_atac_bg_wt_pogz_merged_cond1_13	11.9221
chr10	21140953	21141103	atac_bg_ko_pogz_merged_vs_atac_bg_wt_pogz_merged_cond1_14	9.95095
chr10	26091351	26091541	atac_bg_ko_pogz_merged_vs_atac_bg_wt_pogz_merged_cond1_15	4.39584
chr10	27876000	27876154	atac_bg_ko_pogz_merged_vs_atac_bg_wt_pogz_merged_cond1_16	6.24278
chr10	55826497	55826728	atac_bg_ko_pogz_merged_vs_atac_bg_wt_pogz_merged_cond1_17	4.92869
chr10	74828068	74828266	atac_bg_ko_pogz_merged_vs_atac_bg_wt_pogz_merged_cond1_18	6.22275
chr10	79363790	79363973	atac_bg_ko_pogz_merged_vs_atac_bg_wt_pogz_merged_cond1_19	8.82709
chr10	91554423	91554920	atac_bg_ko_pogz_merged_vs_atac_bg_wt_pogz_merged_cond1_20	7.63622
chr10	92073435	92073591	atac_bg_ko_pogz_merged_vs_atac_bg_wt_pogz_merged_cond1_21	4.49246
chr10	98054801	98054988	atac_bg_ko_pogz_merged_vs_atac_bg_wt_pogz_merged_cond1_22	4.93008
chr10	99072157	99072405	atac_bg_ko_pogz_merged_vs_atac_bg_wt_pogz_merged_cond1_23	8.55305
chr10	105076009	105076216	atac_bg_ko_pogz_merged_vs_atac_bg_wt_pogz_merged_cond1_24	7.19744
chr10	106561135	106561386	atac_bg_ko_pogz_merged_vs_atac_bg_wt_pogz_merged_cond1_25	5.31511
chr10	107871124	107871283	atac_bg_ko_pogz_merged_vs_atac_bg_wt_pogz_merged_cond1_26	5.02719
chr10	117570163	117570355	atac_bg_ko_pogz_merged_vs_atac_bg_wt_pogz_merged_cond1_27	4.62415
chr11	4162073	4162242	atac_bg_ko_pogz_merged_vs_atac_bg_wt_pogz_merged_cond1_28	8.94382
chr11	7060746	7060992	atac_bg_ko_pogz_merged_vs_atac_bg_wt_pogz_merged_cond1_29	9.54693
chr11	19519662	19519826	atac_bg_ko_pogz_merged_vs_atac_bg_wt_pogz_merged_cond1_30	6.72776
chr11	21534543	21534846	atac_bg_ko_pogz_merged_vs_atac_bg_wt_pogz_merged_cond1_31	6.24396
chr11	36514588	36514863	atac_bg_ko_pogz_merged_vs_atac_bg_wt_pogz_merged_cond1_32	6.83699
chr11	36845181	36845353	atac_bg_ko_pogz_merged_vs_atac_bg_wt_pogz_merged_cond1_33	3.68539
chr11	36967510	36967692	atac_bg_ko_pogz_merged_vs_atac_bg_wt_pogz_merged_cond1_34	11.0422
chr11	60904769	60904961	atac_bg_ko_pogz_merged_vs_atac_bg_wt_pogz_merged_cond1_35	9.37494
chr11	66965520	66965735	atac_bg_ko_pogz_merged_vs_atac_bg_wt_pogz_merged_cond1_36	14.0771
chr11	96297888	96298175	atac_bg_ko_pogz_merged_vs_atac_bg_wt_pogz_merged_cond1_37	10.0228
chr11	119755111	119755293	atac_bg_ko_pogz_merged_vs_atac_bg_wt_pogz_merged_cond1_38	7.7694
chr12	32765679	32765849	atac_bg_ko_pogz_merged_vs_atac_bg_wt_pogz_merged_cond1_39	15.989
chr12	88668528	88668702	atac_bg_ko_pogz_merged_vs_atac_bg_wt_pogz_merged_cond1_40	9.22473
chr12	91802786	91802995	atac_bg_ko_pogz_merged_vs_atac_bg_wt_pogz_merged_cond1_41	17.2663
chr12	119027185	119027368	atac_bg_ko_pogz_merged_vs_atac_bg_wt_pogz_merged_cond1_42	14.0521
chr13	30137996	30138296	atac_bg_ko_pogz_merged_vs_atac_bg_wt_pogz_merged_cond1_43	21.4669
chr13	37306865	37307037	atac_bg_ko_pogz_merged_vs_atac_bg_wt_pogz_merged_cond1_44	3.78473
chr13	47461273	47461448	atac_bg_ko_pogz_merged_vs_atac_bg_wt_pogz_merged_cond1_45	8.29949
chr13	53488844	53489041	atac_bg_ko_pogz_merged_vs_atac_bg_wt_pogz_merged_cond1_46	8.80862
chr13	53489167	53489438	atac_bg_ko_pogz_merged_vs_atac_bg_wt_pogz_merged_cond1_47	4.14488
chr13	68744668	68744841	atac_bg_ko_pogz_merged_vs_atac_bg_wt_pogz_merged_cond1_48	3.90861
chr13	76080405	76080595	atac_bg_ko_pogz_merged_vs_atac_bg_wt_pogz_merged_cond1_49	4.21213
chr13	81767232	81767514	atac_bg_ko_pogz_merged_vs_atac_bg_wt_pogz_merged_cond1_50	8.34058
chr13	88629749	88630079	atac_bg_ko_pogz_merged_vs_atac_bg_wt_pogz_merged_cond1_51	8.80123
chr13	107863095	107863260	atac_bg_ko_pogz_merged_vs_atac_bg_wt_pogz_merged_cond1_52	5.73615
chr13	110029548	110029757	atac_bg_ko_pogz_merged_vs_atac_bg_wt_pogz_merged_cond1_53	5.83944
chr13	112821345	112821538	atac_bg_ko_pogz_merged_vs_atac_bg_wt_pogz_merged_cond1_54	7.20595
chr13	115003328	115003482	atac_bg_ko_pogz_merged_vs_atac_bg_wt_pogz_merged_cond1_55	9.20995
chr13	115317240	115317406	atac_bg_ko_pogz_merged_vs_atac_bg_wt_pogz_merged_cond1_56	5.10462
chr13	116633467	116633639	atac_bg_ko_pogz_merged_vs_atac_bg_wt_pogz_merged_cond1_57	18.0533
chr13	118747834	118748107	atac_bg_ko_pogz_merged_vs_atac_bg_wt_pogz_merged_cond1_58	6.30563
chr14	14483649	14483870	atac_bg_ko_pogz_merged_vs_atac_bg_wt_pogz_merged_cond1_59	8.26568
chr14	33131166	33131361	atac_bg_ko_pogz_merged_vs_atac_bg_wt_pogz_merged_cond1_60	8.17983
chr14	72549383	72549539	atac_bg_ko_pogz_merged_vs_atac_bg_wt_pogz_merged_cond1_61	4.14606
chr14	81376590	81376740	atac_bg_ko_pogz_merged_vs_atac_bg_wt_pogz_merged_cond1_62	6.93893
chr14	101731299	101731454	atac_bg_ko_pogz_merged_vs_atac_bg_wt_pogz_merged_cond1_63	9.05294
chr14	123084102	123084259	atac_bg_ko_pogz_merged_vs_atac_bg_wt_pogz_merged_cond1_64	13.378
chr15	8401130	8401423	atac_bg_ko_pogz_merged_vs_atac_bg_wt_pogz_merged_cond1_65	8.83294
chr15	9678548	9678769	atac_bg_ko_pogz_merged_vs_atac_bg_wt_pogz_merged_cond1_66	3.87707
chr15	12409117	12409269	atac_bg_ko_pogz_merged_vs_atac_bg_wt_pogz_merged_cond1_67	7.95787
chr15	39993960	39994150	atac_bg_ko_pogz_merged_vs_atac_bg_wt_pogz_merged_cond1_68	14.1154
chr15	41347082	41347468	atac_bg_ko_pogz_merged_vs_atac_bg_wt_pogz_merged_cond1_69	13.129
chr15	44411950	44412241	atac_bg_ko_pogz_merged_vs_atac_bg_wt_pogz_merged_cond1_70	27.1916
chr15	50828779	50829209	atac_bg_ko_pogz_merged_vs_atac_bg_wt_pogz_merged_cond1_71	7.57003
chr15	57340149	57340320	atac_bg_ko_pogz_merged_vs_atac_bg_wt_pogz_merged_cond1_72	9.61768
chr15	58863686	58863845	atac_bg_ko_pogz_merged_vs_atac_bg_wt_pogz_merged_cond1_73	3.20906
chr15	60591532	60591945	atac_bg_ko_pogz_merged_vs_atac_bg_wt_pogz_merged_cond1_74	13.2048
chr15	73831331	73831498	atac_bg_ko_pogz_merged_vs_atac_bg_wt_pogz_merged_cond1_75	5.46323
chr15	79346751	79346958	atac_bg_ko_pogz_merged_vs_atac_bg_wt_pogz_merged_cond1_76	8.61416
chr15	91565700	91565896	atac_bg_ko_pogz_merged_vs_atac_bg_wt_pogz_merged_cond1_77	17.7245
chr15	92174633	92175030	atac_bg_ko_pogz_merged_vs_atac_bg_wt_pogz_merged_cond1_78	14.8465
chr15	98218141	98218334	atac_bg_ko_pogz_merged_vs_atac_bg_wt_pogz_merged_cond1_79	13.3954
chr16	22200597	22200809	atac_bg_ko_pogz_merged_vs_atac_bg_wt_pogz_merged_cond1_80	12.9436
chr16	44055919	44056204	atac_bg_ko_pogz_merged_vs_atac_bg_wt_pogz_merged_cond1_81	14.5381
chr16	65233931	65234088	atac_bg_ko_pogz_merged_vs_atac_bg_wt_pogz_merged_cond1_82	14.1626
chr16	72399192	72399391	atac_bg_ko_pogz_merged_vs_atac_bg_wt_pogz_merged_cond1_83	5.21283
chr16	90599059	90599254	atac_bg_ko_pogz_merged_vs_atac_bg_wt_pogz_merged_cond1_84	10.2532
chr17	13832307	13832517	atac_bg_ko_pogz_merged_vs_atac_bg_wt_pogz_merged_cond1_85	22.4543
chr17	46167657	46167833	atac_bg_ko_pogz_merged_vs_atac_bg_wt_pogz_merged_cond1_86	10.7236
chr17	50349225	50349440	atac_bg_ko_pogz_merged_vs_atac_bg_wt_pogz_merged_cond1_87	35.2135
chr17	65186266	65186582	atac_bg_ko_pogz_merged_vs_atac_bg_wt_pogz_merged_cond1_88	5.00022
chr17	65424334	65424628	atac_bg_ko_pogz_merged_vs_atac_bg_wt_pogz_merged_cond1_89	14.1228
chr17	67411455	67411635	atac_bg_ko_pogz_merged_vs_atac_bg_wt_pogz_merged_cond1_90	11.494
chr17	69546034	69546313	atac_bg_ko_pogz_merged_vs_atac_bg_wt_pogz_merged_cond1_91	10.2978
chr17	78920968	78921139	atac_bg_ko_pogz_merged_vs_atac_bg_wt_pogz_merged_cond1_92	4.95785
chr17	80463249	80463785	atac_bg_ko_pogz_merged_vs_atac_bg_wt_pogz_merged_cond1_93	12.0427
chr18	12414511	12414831	atac_bg_ko_pogz_merged_vs_atac_bg_wt_pogz_merged_cond1_94	7.57846
chr18	33116044	33116197	atac_bg_ko_pogz_merged_vs_atac_bg_wt_pogz_merged_cond1_95	8.68063
chr18	33572482	33572658	atac_bg_ko_pogz_merged_vs_atac_bg_wt_pogz_merged_cond1_96	5.80856
chr18	38336771	38336949	atac_bg_ko_pogz_merged_vs_atac_bg_wt_pogz_merged_cond1_97	9.23205
chr18	60871152	60871304	atac_bg_ko_pogz_merged_vs_atac_bg_wt_pogz_merged_cond1_98	5.24653
chr18	79453873	79454025	atac_bg_ko_pogz_merged_vs_atac_bg_wt_pogz_merged_cond1_99	4.1806
chr18	79454805	79454999	atac_bg_ko_pogz_merged_vs_atac_bg_wt_pogz_merged_cond1_100	14.8128
chr19	21788220	21788418	atac_bg_ko_pogz_merged_vs_atac_bg_wt_pogz_merged_cond1_101	5.71468
chr19	23510258	23510631	atac_bg_ko_pogz_merged_vs_atac_bg_wt_pogz_merged_cond1_102	17.7249
chr19	23572616	23572812	atac_bg_ko_pogz_merged_vs_atac_bg_wt_pogz_merged_cond1_103	7.6346
chr19	29408780	29408977	atac_bg_ko_pogz_merged_vs_atac_bg_wt_pogz_merged_cond1_104	7.41092
chr19	30075490	30075677	atac_bg_ko_pogz_merged_vs_atac_bg_wt_pogz_merged_cond1_105	8.12508
chr19	37852540	37852723	atac_bg_ko_pogz_merged_vs_atac_bg_wt_pogz_merged_cond1_106	10.4447
chr2	4374049	4374205	atac_bg_ko_pogz_merged_vs_atac_bg_wt_pogz_merged_cond1_107	4.41146
chr2	9386606	9386787	atac_bg_ko_pogz_merged_vs_atac_bg_wt_pogz_merged_cond1_108	4.37606
chr2	43787284	43787461	atac_bg_ko_pogz_merged_vs_atac_bg_wt_pogz_merged_cond1_109	13.6062
chr2	58135045	58135246	atac_bg_ko_pogz_merged_vs_atac_bg_wt_pogz_merged_cond1_110	8.90562
chr2	58639180	58639331	atac_bg_ko_pogz_merged_vs_atac_bg_wt_pogz_merged_cond1_111	5.13233
chr2	76198327	76198573	atac_bg_ko_pogz_merged_vs_atac_bg_wt_pogz_merged_cond1_112	20.4263
chr2	114744498	114744710	atac_bg_ko_pogz_merged_vs_atac_bg_wt_pogz_merged_cond1_113	3.86661
chr2	116477997	116478189	atac_bg_ko_pogz_merged_vs_atac_bg_wt_pogz_merged_cond1_114	11.6549
chr2	132982375	132982541	atac_bg_ko_pogz_merged_vs_atac_bg_wt_pogz_merged_cond1_115	18.7609
chr2	134015243	134015404	atac_bg_ko_pogz_merged_vs_atac_bg_wt_pogz_merged_cond1_116	10.4051
chr2	163967947	163968121	atac_bg_ko_pogz_merged_vs_atac_bg_wt_pogz_merged_cond1_117	12.4159
chr2	167898184	167898426	atac_bg_ko_pogz_merged_vs_atac_bg_wt_pogz_merged_cond1_118	12.8671
chr2	168806411	168806630	atac_bg_ko_pogz_merged_vs_atac_bg_wt_pogz_merged_cond1_119	6.25245
chr2	170182530	170182756	atac_bg_ko_pogz_merged_vs_atac_bg_wt_pogz_merged_cond1_120	9.55237
chr2	178236691	178236866	atac_bg_ko_pogz_merged_vs_atac_bg_wt_pogz_merged_cond1_121	11.4185
chr3	5597885	5598043	atac_bg_ko_pogz_merged_vs_atac_bg_wt_pogz_merged_cond1_122	7.33526
chr3	9513770	9513949	atac_bg_ko_pogz_merged_vs_atac_bg_wt_pogz_merged_cond1_123	3.99157
chr3	17899817	17900048	atac_bg_ko_pogz_merged_vs_atac_bg_wt_pogz_merged_cond1_124	22.8129
chr3	32353340	32353491	atac_bg_ko_pogz_merged_vs_atac_bg_wt_pogz_merged_cond1_125	4.8494
chr3	32923543	32923714	atac_bg_ko_pogz_merged_vs_atac_bg_wt_pogz_merged_cond1_126	6.4091
chr3	39991641	39991845	atac_bg_ko_pogz_merged_vs_atac_bg_wt_pogz_merged_cond1_127	12.0411
chr3	48866117	48866268	atac_bg_ko_pogz_merged_vs_atac_bg_wt_pogz_merged_cond1_128	7.63369
chr3	56940794	56941039	atac_bg_ko_pogz_merged_vs_atac_bg_wt_pogz_merged_cond1_129	9.12764
chr3	65733191	65733419	atac_bg_ko_pogz_merged_vs_atac_bg_wt_pogz_merged_cond1_130	10.4666
chr3	85873672	85873824	atac_bg_ko_pogz_merged_vs_atac_bg_wt_pogz_merged_cond1_131	19.9611
chr3	108247075	108247232	atac_bg_ko_pogz_merged_vs_atac_bg_wt_pogz_merged_cond1_132	7.15296
chr3	127731890	127732057	atac_bg_ko_pogz_merged_vs_atac_bg_wt_pogz_merged_cond1_133	3.92488
chr3	132518476	132518760	atac_bg_ko_pogz_merged_vs_atac_bg_wt_pogz_merged_cond1_134	8.97035
chr3	137310859	137311022	atac_bg_ko_pogz_merged_vs_atac_bg_wt_pogz_merged_cond1_135	9.45709
chr3	138451315	138451498	atac_bg_ko_pogz_merged_vs_atac_bg_wt_pogz_merged_cond1_136	14.702
chr3	144352330	144352504	atac_bg_ko_pogz_merged_vs_atac_bg_wt_pogz_merged_cond1_137	12.388
chr3	145884009	145884220	atac_bg_ko_pogz_merged_vs_atac_bg_wt_pogz_merged_cond1_138	7.29433
chr4	8892780	8893094	atac_bg_ko_pogz_merged_vs_atac_bg_wt_pogz_merged_cond1_139	26.8695
chr4	19604584	19604794	atac_bg_ko_pogz_merged_vs_atac_bg_wt_pogz_merged_cond1_140	8.16869
chr4	21650150	21650345	atac_bg_ko_pogz_merged_vs_atac_bg_wt_pogz_merged_cond1_141	5.62203
chr4	25685084	25685378	atac_bg_ko_pogz_merged_vs_atac_bg_wt_pogz_merged_cond1_142	6.57317
chr4	35063181	35063348	atac_bg_ko_pogz_merged_vs_atac_bg_wt_pogz_merged_cond1_143	5.13772
chr4	40165518	40165741	atac_bg_ko_pogz_merged_vs_atac_bg_wt_pogz_merged_cond1_144	20.0234
chr4	52599174	52599366	atac_bg_ko_pogz_merged_vs_atac_bg_wt_pogz_merged_cond1_145	19.6433
chr4	97231477	97231684	atac_bg_ko_pogz_merged_vs_atac_bg_wt_pogz_merged_cond1_146	10.5064
chr4	97342947	97343105	atac_bg_ko_pogz_merged_vs_atac_bg_wt_pogz_merged_cond1_147	9.21132
chr4	100151496	100151677	atac_bg_ko_pogz_merged_vs_atac_bg_wt_pogz_merged_cond1_148	7.80596
chr4	102531975	102532278	atac_bg_ko_pogz_merged_vs_atac_bg_wt_pogz_merged_cond1_149	20.1161
chr4	147392785	147392936	atac_bg_ko_pogz_merged_vs_atac_bg_wt_pogz_merged_cond1_150	3.50452
chr4	148204510	148204783	atac_bg_ko_pogz_merged_vs_atac_bg_wt_pogz_merged_cond1_151	13.1346
chr5	5504552	5504769	atac_bg_ko_pogz_merged_vs_atac_bg_wt_pogz_merged_cond1_152	15.0824
chr5	8293291	8293465	atac_bg_ko_pogz_merged_vs_atac_bg_wt_pogz_merged_cond1_153	3.83933
chr5	21371421	21371575	atac_bg_ko_pogz_merged_vs_atac_bg_wt_pogz_merged_cond1_154	8.31323
chr5	81984659	81985500	atac_bg_ko_pogz_merged_vs_atac_bg_wt_pogz_merged_cond1_155	19.207
chr5	82223294	82223446	atac_bg_ko_pogz_merged_vs_atac_bg_wt_pogz_merged_cond1_156	4.19215
chr5	89884742	89884908	atac_bg_ko_pogz_merged_vs_atac_bg_wt_pogz_merged_cond1_157	7.94281
chr5	91393189	91393529	atac_bg_ko_pogz_merged_vs_atac_bg_wt_pogz_merged_cond1_158	9.38532
chr5	104233043	104233256	atac_bg_ko_pogz_merged_vs_atac_bg_wt_pogz_merged_cond1_159	3.12158
chr5	113115359	113115577	atac_bg_ko_pogz_merged_vs_atac_bg_wt_pogz_merged_cond1_160	26.1904
chr5	113898257	113898610	atac_bg_ko_pogz_merged_vs_atac_bg_wt_pogz_merged_cond1_161	25.4742
chr6	37542204	37542396	atac_bg_ko_pogz_merged_vs_atac_bg_wt_pogz_merged_cond1_162	4.50865
chr6	41572784	41572965	atac_bg_ko_pogz_merged_vs_atac_bg_wt_pogz_merged_cond1_163	19.5108
chr6	50713194	50713398	atac_bg_ko_pogz_merged_vs_atac_bg_wt_pogz_merged_cond1_164	8.85385
chr6	65090585	65090735	atac_bg_ko_pogz_merged_vs_atac_bg_wt_pogz_merged_cond1_165	4.62347
chr6	77051099	77051366	atac_bg_ko_pogz_merged_vs_atac_bg_wt_pogz_merged_cond1_166	6.38133
chr6	112475569	112475731	atac_bg_ko_pogz_merged_vs_atac_bg_wt_pogz_merged_cond1_167	11.7818
chr6	115116253	115116474	atac_bg_ko_pogz_merged_vs_atac_bg_wt_pogz_merged_cond1_168	4.13057
chr6	134465517	134465724	atac_bg_ko_pogz_merged_vs_atac_bg_wt_pogz_merged_cond1_169	7.72699
chr6	138749470	138749634	atac_bg_ko_pogz_merged_vs_atac_bg_wt_pogz_merged_cond1_170	8.54489
chr6	140552122	140552321	atac_bg_ko_pogz_merged_vs_atac_bg_wt_pogz_merged_cond1_171	14.2318
chr6	144049495	144049651	atac_bg_ko_pogz_merged_vs_atac_bg_wt_pogz_merged_cond1_172	16.9245
chr6	147192161	147192487	atac_bg_ko_pogz_merged_vs_atac_bg_wt_pogz_merged_cond1_173	14.2336
chr7	4876200	4876374	atac_bg_ko_pogz_merged_vs_atac_bg_wt_pogz_merged_cond1_174	5.7804
chr7	53242401	53242635	atac_bg_ko_pogz_merged_vs_atac_bg_wt_pogz_merged_cond1_175	27.7621
chr7	79688895	79689120	atac_bg_ko_pogz_merged_vs_atac_bg_wt_pogz_merged_cond1_176	7.6194
chr7	86653707	86653858	atac_bg_ko_pogz_merged_vs_atac_bg_wt_pogz_merged_cond1_177	6.46031
chr7	97005013	97005277	atac_bg_ko_pogz_merged_vs_atac_bg_wt_pogz_merged_cond1_178	5.0749
chr8	41695107	41695348	atac_bg_ko_pogz_merged_vs_atac_bg_wt_pogz_merged_cond1_179	23.961
chr8	41735894	41736205	atac_bg_ko_pogz_merged_vs_atac_bg_wt_pogz_merged_cond1_180	5.073
chr8	46881669	46881872	atac_bg_ko_pogz_merged_vs_atac_bg_wt_pogz_merged_cond1_181	7.46954
chr8	49394682	49394841	atac_bg_ko_pogz_merged_vs_atac_bg_wt_pogz_merged_cond1_182	3.53042
chr8	51540529	51540747	atac_bg_ko_pogz_merged_vs_atac_bg_wt_pogz_merged_cond1_183	4.19596
chr8	60413294	60413529	atac_bg_ko_pogz_merged_vs_atac_bg_wt_pogz_merged_cond1_184	20.4888
chr8	64014398	64014561	atac_bg_ko_pogz_merged_vs_atac_bg_wt_pogz_merged_cond1_185	13.8816
chr8	70557960	70558141	atac_bg_ko_pogz_merged_vs_atac_bg_wt_pogz_merged_cond1_186	6.32685
chr8	85953182	85953356	atac_bg_ko_pogz_merged_vs_atac_bg_wt_pogz_merged_cond1_187	7.15918
chr8	95539088	95539239	atac_bg_ko_pogz_merged_vs_atac_bg_wt_pogz_merged_cond1_188	17.2058
chr8	100897009	100897170	atac_bg_ko_pogz_merged_vs_atac_bg_wt_pogz_merged_cond1_189	13.0275
chr8	115649942	115650355	atac_bg_ko_pogz_merged_vs_atac_bg_wt_pogz_merged_cond1_190	22.5803
chr8	123883350	123883630	atac_bg_ko_pogz_merged_vs_atac_bg_wt_pogz_merged_cond1_191	12.3017
chr9	4605481	4605648	atac_bg_ko_pogz_merged_vs_atac_bg_wt_pogz_merged_cond1_192	9.92305
chr9	9859461	9859629	atac_bg_ko_pogz_merged_vs_atac_bg_wt_pogz_merged_cond1_193	7.43962
chr9	47166468	47166650	atac_bg_ko_pogz_merged_vs_atac_bg_wt_pogz_merged_cond1_194	5.02561
chr9	53822628	53822784	atac_bg_ko_pogz_merged_vs_atac_bg_wt_pogz_merged_cond1_195	4.72214
chr9	77437463	77437626	atac_bg_ko_pogz_merged_vs_atac_bg_wt_pogz_merged_cond1_196	7.6895
chr9	83939369	83939679	atac_bg_ko_pogz_merged_vs_atac_bg_wt_pogz_merged_cond1_197	15.5574
chr9	85529492	85529685	atac_bg_ko_pogz_merged_vs_atac_bg_wt_pogz_merged_cond1_198	7.8359
chr9	86723996	86724175	atac_bg_ko_pogz_merged_vs_atac_bg_wt_pogz_merged_cond1_199	4.23677
chr9	99595479	99595674	atac_bg_ko_pogz_merged_vs_atac_bg_wt_pogz_merged_cond1_200	22.3419
chr9	120073054	120073248	atac_bg_ko_pogz_merged_vs_atac_bg_wt_pogz_merged_cond1_201	27.0465
chrX	46249187	46249381	atac_bg_ko_pogz_merged_vs_atac_bg_wt_pogz_merged_cond1_202	13.5285
chrX	100677103	100677278	atac_bg_ko_pogz_merged_vs_atac_bg_wt_pogz_merged_cond1_203	8.91866
chrX	154006839	154007217	atac_bg_ko_pogz_merged_vs_atac_bg_wt_pogz_merged_cond1_204	25.3212
chrX	156604557	156604709	atac_bg_ko_pogz_merged_vs_atac_bg_wt_pogz_merged_cond1_205	15.4854
chrY	2795152	2795374	atac_bg_ko_pogz_merged_vs_atac_bg_wt_pogz_merged_cond1_206	16.7784

## Sheet: wt specific h3k27ac ctx
chr1	14496229	14497429	Pogz_ak27_WT_vs_KO_cond1_14	6.48276
chr1	23104570	23105783	Pogz_ak27_WT_vs_KO_cond1_24	3.44341
chr1	23283716	23284979	Pogz_ak27_WT_vs_KO_cond1_25	4.67999
chr1	23501591	23502776	Pogz_ak27_WT_vs_KO_cond1_26	4.55789
chr1	23857280	23858447	Pogz_ak27_WT_vs_KO_cond1_28	3.5947
chr1	24140282	24141449	Pogz_ak27_WT_vs_KO_cond1_31	4.60047
chr1	24593043	24594265	Pogz_ak27_WT_vs_KO_cond1_33	4.05776
chr1	26031037	26032191	Pogz_ak27_WT_vs_KO_cond1_45	3.98456
chr1	27698253	27699426	Pogz_ak27_WT_vs_KO_cond1_46	8.2803
chr1	27699197	27700438	Pogz_ak27_WT_vs_KO_cond1_47	56.0949
chr1	28200425	28201785	Pogz_ak27_WT_vs_KO_cond1_48	6.8519
chr1	28200906	28202059	Pogz_ak27_WT_vs_KO_cond1_49	14.4209
chr1	28201684	28203160	Pogz_ak27_WT_vs_KO_cond1_50	11.1135
chr1	28270053	28271663	Pogz_ak27_WT_vs_KO_cond1_51	11.058
chr1	28270881	28272471	Pogz_ak27_WT_vs_KO_cond1_52	16.9571
chr1	29273179	29274513	Pogz_ak27_WT_vs_KO_cond1_53	8.53943
chr1	29643709	29645212	Pogz_ak27_WT_vs_KO_cond1_54	19.7622
chr1	30757048	30758471	Pogz_ak27_WT_vs_KO_cond1_55	5.94898
chr1	30812333	30813590	Pogz_ak27_WT_vs_KO_cond1_56	4.3716
chr1	31121859	31123012	Pogz_ak27_WT_vs_KO_cond1_59	4.43972
chr1	31122120	31123344	Pogz_ak27_WT_vs_KO_cond1_60	4.07946
chr1	31692559	31694310	Pogz_ak27_WT_vs_KO_cond1_61	7.51583
chr1	31693613	31695254	Pogz_ak27_WT_vs_KO_cond1_62	9.05714
chr1	31694512	31695799	Pogz_ak27_WT_vs_KO_cond1_63	7.28357
chr1	32228582	32231953	Pogz_ak27_WT_vs_KO_cond1_64	7.69013
chr1	32231232	32233008	Pogz_ak27_WT_vs_KO_cond1_65	7.23952
chr1	32454502	32455786	Pogz_ak27_WT_vs_KO_cond1_66	3.95011
chr1	32489042	32490470	Pogz_ak27_WT_vs_KO_cond1_67	5.76351
chr1	32518835	32520669	Pogz_ak27_WT_vs_KO_cond1_68	7.43827
chr1	32519869	32521341	Pogz_ak27_WT_vs_KO_cond1_69	7.54097
chr1	32521102	32522330	Pogz_ak27_WT_vs_KO_cond1_70	4.61803
chr1	32544160	32545379	Pogz_ak27_WT_vs_KO_cond1_71	6.93784
chr1	32609412	32610725	Pogz_ak27_WT_vs_KO_cond1_72	10.2976
chr1	32609880	32611163	Pogz_ak27_WT_vs_KO_cond1_73	4.80638
chr1	32610650	32612049	Pogz_ak27_WT_vs_KO_cond1_74	7.55483
chr1	32689417	32690748	Pogz_ak27_WT_vs_KO_cond1_75	6.12115
chr1	32690106	32691289	Pogz_ak27_WT_vs_KO_cond1_76	3.91737
chr1	33251950	33253156	Pogz_ak27_WT_vs_KO_cond1_77	4.67185
chr1	33665986	33667138	Pogz_ak27_WT_vs_KO_cond1_79	3.73412
chr1	38274675	38275855	Pogz_ak27_WT_vs_KO_cond1_87	3.81721
chr1	38450601	38451763	Pogz_ak27_WT_vs_KO_cond1_88	3.60641
chr1	47505522	47506736	Pogz_ak27_WT_vs_KO_cond1_123	5.50822
chr1	48018565	48020036	Pogz_ak27_WT_vs_KO_cond1_124	3.50092
chr1	51416787	51417948	Pogz_ak27_WT_vs_KO_cond1_126	3.43686
chr1	51951292	51952513	Pogz_ak27_WT_vs_KO_cond1_127	4.8669
chr1	55954243	55955411	Pogz_ak27_WT_vs_KO_cond1_134	3.91281
chr1	55957035	55958333	Pogz_ak27_WT_vs_KO_cond1_135	5.54559
chr1	56453810	56455019	Pogz_ak27_WT_vs_KO_cond1_136	3.48355
chr1	56454372	56455551	Pogz_ak27_WT_vs_KO_cond1_137	3.35849
chr1	56458684	56460000	Pogz_ak27_WT_vs_KO_cond1_138	4.32453
chr1	56795296	56796532	Pogz_ak27_WT_vs_KO_cond1_140	4.5762
chr1	57024087	57025333	Pogz_ak27_WT_vs_KO_cond1_143	3.75643
chr1	57030892	57032088	Pogz_ak27_WT_vs_KO_cond1_145	5.20113
chr1	57033108	57034386	Pogz_ak27_WT_vs_KO_cond1_146	5.19615
chr1	57446322	57447485	Pogz_ak27_WT_vs_KO_cond1_149	3.71877
chr1	57530935	57532092	Pogz_ak27_WT_vs_KO_cond1_150	4.16714
chr1	57996872	57998077	Pogz_ak27_WT_vs_KO_cond1_152	6.03243
chr1	64465891	64467145	Pogz_ak27_WT_vs_KO_cond1_164	5.39624
chr1	65590118	65591329	Pogz_ak27_WT_vs_KO_cond1_166	4.85725
chr1	66308676	66309839	Pogz_ak27_WT_vs_KO_cond1_167	3.33413
chr1	70488405	70489591	Pogz_ak27_WT_vs_KO_cond1_174	3.71202
chr1	71660901	71662171	Pogz_ak27_WT_vs_KO_cond1_175	7.12727
chr1	72875496	72876660	Pogz_ak27_WT_vs_KO_cond1_178	4.74444
chr1	75440953	75442399	Pogz_ak27_WT_vs_KO_cond1_181	5.05708
chr1	75978090	75979251	Pogz_ak27_WT_vs_KO_cond1_183	3.85254
chr1	77418619	77419889	Pogz_ak27_WT_vs_KO_cond1_186	4.50958
chr1	78533428	78534584	Pogz_ak27_WT_vs_KO_cond1_187	5.00844
chr1	78671836	78673008	Pogz_ak27_WT_vs_KO_cond1_188	3.77011
chr1	78860445	78861720	Pogz_ak27_WT_vs_KO_cond1_189	3.42917
chr1	82683719	82684937	Pogz_ak27_WT_vs_KO_cond1_197	3.74106
chr1	83308314	83309474	Pogz_ak27_WT_vs_KO_cond1_200	4.8418
chr1	91438744	91440158	Pogz_ak27_WT_vs_KO_cond1_207	4.80816
chr1	97238947	97240099	Pogz_ak27_WT_vs_KO_cond1_222	4.81255
chr1	97942135	97943448	Pogz_ak27_WT_vs_KO_cond1_225	3.74626
chr1	98768169	98769532	Pogz_ak27_WT_vs_KO_cond1_226	4.08974
chr1	107007297	107008457	Pogz_ak27_WT_vs_KO_cond1_230	3.51796
chr1	108299537	108300687	Pogz_ak27_WT_vs_KO_cond1_232	4.47265
chr1	108445509	108446666	Pogz_ak27_WT_vs_KO_cond1_233	4.46313
chr1	109798124	109799318	Pogz_ak27_WT_vs_KO_cond1_237	5.28888
chr1	109842970	109844144	Pogz_ak27_WT_vs_KO_cond1_238	4.02864
chr1	110076936	110078091	Pogz_ak27_WT_vs_KO_cond1_239	4.48258
chr1	110472740	110474724	Pogz_ak27_WT_vs_KO_cond1_240	7.53686
chr1	110693443	110695074	Pogz_ak27_WT_vs_KO_cond1_241	4.76024
chr1	110870331	110872092	Pogz_ak27_WT_vs_KO_cond1_242	27.8119
chr1	110871218	110872711	Pogz_ak27_WT_vs_KO_cond1_243	12.7475
chr1	111367649	111368812	Pogz_ak27_WT_vs_KO_cond1_244	4.09915
chr1	111409069	111410818	Pogz_ak27_WT_vs_KO_cond1_245	14.9437
chr1	111409964	111411199	Pogz_ak27_WT_vs_KO_cond1_246	5.331
chr1	111867882	111869256	Pogz_ak27_WT_vs_KO_cond1_247	4.48867
chr1	113729387	113730987	Pogz_ak27_WT_vs_KO_cond1_251	5.42894
chr1	114312601	114313961	Pogz_ak27_WT_vs_KO_cond1_252	13.6249
chr1	115254040	115255291	Pogz_ak27_WT_vs_KO_cond1_253	10.0358
chr1	115308753	115310108	Pogz_ak27_WT_vs_KO_cond1_254	7.60986
chr1	120334542	120335762	Pogz_ak27_WT_vs_KO_cond1_255	5.81794
chr1	121244886	121246093	Pogz_ak27_WT_vs_KO_cond1_256	4.07802
chr1	121730329	121731506	Pogz_ak27_WT_vs_KO_cond1_257	3.70314
chr1	121793277	121794489	Pogz_ak27_WT_vs_KO_cond1_258	6.13496
chr1	122983689	122984885	Pogz_ak27_WT_vs_KO_cond1_259	3.41348
chr1	128068961	128070226	Pogz_ak27_WT_vs_KO_cond1_262	4.03144
chr1	129824661	129825938	Pogz_ak27_WT_vs_KO_cond1_269	3.49529
chr1	132951263	132952428	Pogz_ak27_WT_vs_KO_cond1_274	4.1348
chr1	135289549	135290759	Pogz_ak27_WT_vs_KO_cond1_292	5.13078
chr1	135964620	135965837	Pogz_ak27_WT_vs_KO_cond1_296	3.99691
chr1	137947166	137948427	Pogz_ak27_WT_vs_KO_cond1_301	3.92369
chr1	138677928	138679159	Pogz_ak27_WT_vs_KO_cond1_304	3.72734
chr1	139754796	139756025	Pogz_ak27_WT_vs_KO_cond1_308	4.14259
chr1	140753216	140754383	Pogz_ak27_WT_vs_KO_cond1_312	3.8299
chr1	140964016	140965213	Pogz_ak27_WT_vs_KO_cond1_315	5.95133
chr1	143671859	143673717	Pogz_ak27_WT_vs_KO_cond1_316	7.19005
chr1	143739200	143740377	Pogz_ak27_WT_vs_KO_cond1_317	5.4663
chr1	143864807	143866067	Pogz_ak27_WT_vs_KO_cond1_318	3.78325
chr1	144160892	144162112	Pogz_ak27_WT_vs_KO_cond1_319	7.96847
chr1	145042202	145043448	Pogz_ak27_WT_vs_KO_cond1_320	4.8774
chr1	145785045	145786236	Pogz_ak27_WT_vs_KO_cond1_324	4.61477
chr1	146345132	146346362	Pogz_ak27_WT_vs_KO_cond1_325	6.2749
chr1	146348723	146349884	Pogz_ak27_WT_vs_KO_cond1_326	3.42915
chr1	146391639	146392899	Pogz_ak27_WT_vs_KO_cond1_327	4.11759
chr1	148341083	148342991	Pogz_ak27_WT_vs_KO_cond1_328	4.67188
chr1	148344555	148345769	Pogz_ak27_WT_vs_KO_cond1_329	3.97242
chr1	150510932	150512218	Pogz_ak27_WT_vs_KO_cond1_333	6.01724
chr1	150511424	150512715	Pogz_ak27_WT_vs_KO_cond1_334	7.90768
chr1	150512048	150513224	Pogz_ak27_WT_vs_KO_cond1_335	5.01393
chr1	150512617	150513959	Pogz_ak27_WT_vs_KO_cond1_336	9.73242
chr1	150536120	150537270	Pogz_ak27_WT_vs_KO_cond1_337	6.2166
chr1	150552814	150553974	Pogz_ak27_WT_vs_KO_cond1_338	3.59058
chr1	150566760	150568058	Pogz_ak27_WT_vs_KO_cond1_339	15.753
chr1	150567639	150569733	Pogz_ak27_WT_vs_KO_cond1_340	7.50839
chr1	150669826	150671023	Pogz_ak27_WT_vs_KO_cond1_341	5.21561
chr1	151045017	151046429	Pogz_ak27_WT_vs_KO_cond1_342	9.33381
chr1	151046161	151047316	Pogz_ak27_WT_vs_KO_cond1_343	3.73761
chr1	151251756	151252975	Pogz_ak27_WT_vs_KO_cond1_344	5.78825
chr1	151295334	151296601	Pogz_ak27_WT_vs_KO_cond1_345	5.66923
chr1	151296290	151297507	Pogz_ak27_WT_vs_KO_cond1_346	27.3614
chr1	151296787	151298038	Pogz_ak27_WT_vs_KO_cond1_347	6.1583
chr1	151517639	151519377	Pogz_ak27_WT_vs_KO_cond1_348	8.55856
chr1	151518911	151520541	Pogz_ak27_WT_vs_KO_cond1_349	7.08668
chr1	152780695	152782014	Pogz_ak27_WT_vs_KO_cond1_350	5.71367
chr1	153004236	153005663	Pogz_ak27_WT_vs_KO_cond1_351	3.8397
chr1	153822183	153823408	Pogz_ak27_WT_vs_KO_cond1_353	4.65461
chr1	153848815	153849969	Pogz_ak27_WT_vs_KO_cond1_354	5.32191
chr1	153933054	153934211	Pogz_ak27_WT_vs_KO_cond1_357	4.00594
chr1	154064351	154065587	Pogz_ak27_WT_vs_KO_cond1_358	7.19521
chr1	154300992	154302205	Pogz_ak27_WT_vs_KO_cond1_359	4.37673
chr1	154313251	154314478	Pogz_ak27_WT_vs_KO_cond1_360	4.80815
chr1	155598893	155600087	Pogz_ak27_WT_vs_KO_cond1_365	3.83734
chr1	156918140	156919420	Pogz_ak27_WT_vs_KO_cond1_368	4.20002
chr1	157157400	157158569	Pogz_ak27_WT_vs_KO_cond1_372	3.83896
chr1	159508261	159509430	Pogz_ak27_WT_vs_KO_cond1_378	3.63154
chr1	160156427	160157596	Pogz_ak27_WT_vs_KO_cond1_379	5.12309
chr1	160446571	160447797	Pogz_ak27_WT_vs_KO_cond1_380	4.04058
chr1	161095645	161096819	Pogz_ak27_WT_vs_KO_cond1_382	5.31983
chr1	162271557	162272786	Pogz_ak27_WT_vs_KO_cond1_387	3.44323
chr1	163100270	163101525	Pogz_ak27_WT_vs_KO_cond1_389	3.75485
chr1	163938283	163939436	Pogz_ak27_WT_vs_KO_cond1_392	3.8931
chr1	165079928	165081115	Pogz_ak27_WT_vs_KO_cond1_394	4.26869
chr1	169176564	169177724	Pogz_ak27_WT_vs_KO_cond1_403	4.07743
chr1	170185148	170186355	Pogz_ak27_WT_vs_KO_cond1_406	4.34179
chr1	170307146	170308540	Pogz_ak27_WT_vs_KO_cond1_409	4.2888
chr1	172089611	172090765	Pogz_ak27_WT_vs_KO_cond1_412	5.85033
chr1	178919425	178920634	Pogz_ak27_WT_vs_KO_cond1_426	3.71635
chr1	179129544	179130815	Pogz_ak27_WT_vs_KO_cond1_433	5.21049
chr1	182333438	182334602	Pogz_ak27_WT_vs_KO_cond1_449	3.854
chr1	183440973	183442210	Pogz_ak27_WT_vs_KO_cond1_451	4.81891
chr1	183491066	183492296	Pogz_ak27_WT_vs_KO_cond1_452	4.10899
chr1	184355459	184356629	Pogz_ak27_WT_vs_KO_cond1_454	4.30257
chr1	184722195	184723496	Pogz_ak27_WT_vs_KO_cond1_456	4.41446
chr1	186264476	186265855	Pogz_ak27_WT_vs_KO_cond1_457	4.49545
chr1	187308473	187309632	Pogz_ak27_WT_vs_KO_cond1_459	4.44668
chr1	188800638	188801839	Pogz_ak27_WT_vs_KO_cond1_461	3.36082
chr1	190897342	190898523	Pogz_ak27_WT_vs_KO_cond1_463	3.95198
chr1	196512430	196513585	Pogz_ak27_WT_vs_KO_cond1_474	3.57654
chr10	16951412	16952598	Pogz_ak27_WT_vs_KO_cond1_489	3.89162
chr10	17651208	17652369	Pogz_ak27_WT_vs_KO_cond1_490	8.11774
chr10	19143688	19144925	Pogz_ak27_WT_vs_KO_cond1_492	3.98253
chr10	19569340	19570510	Pogz_ak27_WT_vs_KO_cond1_493	4.23993
chr10	21474514	21475708	Pogz_ak27_WT_vs_KO_cond1_497	3.45432
chr10	23942644	23943814	Pogz_ak27_WT_vs_KO_cond1_498	3.41669
chr10	32534402	32535732	Pogz_ak27_WT_vs_KO_cond1_507	3.8351
chr10	34622593	34623918	Pogz_ak27_WT_vs_KO_cond1_513	3.82572
chr10	34623191	34624424	Pogz_ak27_WT_vs_KO_cond1_514	3.85061
chr10	37034601	37035843	Pogz_ak27_WT_vs_KO_cond1_516	5.06817
chr10	39176072	39177228	Pogz_ak27_WT_vs_KO_cond1_520	3.72299
chr10	39264192	39265344	Pogz_ak27_WT_vs_KO_cond1_521	3.52667
chr10	40219336	40220501	Pogz_ak27_WT_vs_KO_cond1_523	4.65885
chr10	42819927	42821081	Pogz_ak27_WT_vs_KO_cond1_531	3.95839
chr10	43219966	43221199	Pogz_ak27_WT_vs_KO_cond1_533	3.42487
chr10	44178403	44179608	Pogz_ak27_WT_vs_KO_cond1_536	4.68904
chr10	50492600	50493778	Pogz_ak27_WT_vs_KO_cond1_548	6.06856
chr10	50512505	50513682	Pogz_ak27_WT_vs_KO_cond1_549	4.0256
chr10	51741299	51742522	Pogz_ak27_WT_vs_KO_cond1_551	4.19551
chr10	51741697	51742865	Pogz_ak27_WT_vs_KO_cond1_552	3.64699
chr10	52648228	52649497	Pogz_ak27_WT_vs_KO_cond1_554	3.82072
chr10	52711212	52712377	Pogz_ak27_WT_vs_KO_cond1_555	5.00629
chr10	53331091	53332255	Pogz_ak27_WT_vs_KO_cond1_559	4.3444
chr10	53703554	53704738	Pogz_ak27_WT_vs_KO_cond1_560	3.92522
chr10	57499436	57500619	Pogz_ak27_WT_vs_KO_cond1_566	3.57842
chr10	59350405	59351572	Pogz_ak27_WT_vs_KO_cond1_569	4.50866
chr10	68021177	68022364	Pogz_ak27_WT_vs_KO_cond1_587	3.49058
chr10	68810802	68811956	Pogz_ak27_WT_vs_KO_cond1_588	3.90084
chr10	69109108	69110281	Pogz_ak27_WT_vs_KO_cond1_590	3.79469
chr10	69114711	69115868	Pogz_ak27_WT_vs_KO_cond1_591	3.6915
chr10	69266997	69268162	Pogz_ak27_WT_vs_KO_cond1_594	4.76691
chr10	70454920	70456078	Pogz_ak27_WT_vs_KO_cond1_598	4.61177
chr10	70521354	70522507	Pogz_ak27_WT_vs_KO_cond1_599	6.22544
chr10	73283702	73284863	Pogz_ak27_WT_vs_KO_cond1_604	3.31404
chr10	74311036	74312199	Pogz_ak27_WT_vs_KO_cond1_605	3.31846
chr10	75820636	75821834	Pogz_ak27_WT_vs_KO_cond1_609	4.09424
chr10	77783816	77785024	Pogz_ak27_WT_vs_KO_cond1_611	5.96415
chr10	78189257	78190465	Pogz_ak27_WT_vs_KO_cond1_612	4.7801
chr10	80045576	80046729	Pogz_ak27_WT_vs_KO_cond1_625	3.95644
chr10	80937298	80938448	Pogz_ak27_WT_vs_KO_cond1_634	3.71165
chr10	82355070	82356302	Pogz_ak27_WT_vs_KO_cond1_637	3.49227
chr10	86856665	86857846	Pogz_ak27_WT_vs_KO_cond1_641	4.01163
chr10	89458424	89459650	Pogz_ak27_WT_vs_KO_cond1_646	4.45942
chr10	89652551	89653706	Pogz_ak27_WT_vs_KO_cond1_647	3.96164
chr10	96309468	96310674	Pogz_ak27_WT_vs_KO_cond1_658	3.56813
chr10	96471782	96473085	Pogz_ak27_WT_vs_KO_cond1_659	5.16574
chr10	97468972	97470180	Pogz_ak27_WT_vs_KO_cond1_660	4.78408
chr10	100258231	100259383	Pogz_ak27_WT_vs_KO_cond1_669	16.2007
chr10	100328201	100329441	Pogz_ak27_WT_vs_KO_cond1_670	3.47739
chr10	100342217	100343457	Pogz_ak27_WT_vs_KO_cond1_671	6.12162
chr10	100344681	100345963	Pogz_ak27_WT_vs_KO_cond1_672	7.19789
chr10	100650984	100652420	Pogz_ak27_WT_vs_KO_cond1_673	10.1361
chr10	100651680	100653522	Pogz_ak27_WT_vs_KO_cond1_674	14.5527
chr10	100778554	100780198	Pogz_ak27_WT_vs_KO_cond1_675	6.98745
chr10	100779998	100781170	Pogz_ak27_WT_vs_KO_cond1_676	3.82363
chr10	100783501	100784982	Pogz_ak27_WT_vs_KO_cond1_677	5.37358
chr10	100834994	100837784	Pogz_ak27_WT_vs_KO_cond1_678	6.84075
chr10	100860883	100862339	Pogz_ak27_WT_vs_KO_cond1_679	5.14226
chr10	100861607	100863248	Pogz_ak27_WT_vs_KO_cond1_680	6.06017
chr10	101143206	101144479	Pogz_ak27_WT_vs_KO_cond1_681	6.34665
chr10	101143954	101145253	Pogz_ak27_WT_vs_KO_cond1_682	4.10439
chr10	101231701	101232966	Pogz_ak27_WT_vs_KO_cond1_683	21.2355
chr10	101232489	101233717	Pogz_ak27_WT_vs_KO_cond1_684	8.281
chr10	101233138	101234465	Pogz_ak27_WT_vs_KO_cond1_685	5.81113
chr10	101234041	101235315	Pogz_ak27_WT_vs_KO_cond1_686	6.2655
chr10	101379173	101380723	Pogz_ak27_WT_vs_KO_cond1_687	7.94954
chr10	101379888	101381139	Pogz_ak27_WT_vs_KO_cond1_688	8.51464
chr10	101459314	101460682	Pogz_ak27_WT_vs_KO_cond1_689	7.02062
chr10	101460075	101461453	Pogz_ak27_WT_vs_KO_cond1_690	3.99919
chr10	101537713	101539046	Pogz_ak27_WT_vs_KO_cond1_691	4.32851
chr10	103656955	103659015	Pogz_ak27_WT_vs_KO_cond1_692	6.42942
chr10	104126203	104127426	Pogz_ak27_WT_vs_KO_cond1_696	5.22601
chr10	104547264	104548448	Pogz_ak27_WT_vs_KO_cond1_697	3.51076
chr10	106117637	106118887	Pogz_ak27_WT_vs_KO_cond1_702	4.97883
chr10	106118130	106119511	Pogz_ak27_WT_vs_KO_cond1_703	4.71719
chr10	106306699	106307854	Pogz_ak27_WT_vs_KO_cond1_704	3.43327
chr10	108625315	108626467	Pogz_ak27_WT_vs_KO_cond1_705	5.16285
chr10	109596226	109597382	Pogz_ak27_WT_vs_KO_cond1_706	4.79114
chr10	109676858	109678018	Pogz_ak27_WT_vs_KO_cond1_707	4.62458
chr10	109783443	109784624	Pogz_ak27_WT_vs_KO_cond1_708	6.13553
chr10	110083809	110085041	Pogz_ak27_WT_vs_KO_cond1_709	3.38069
chr10	110084478	110085714	Pogz_ak27_WT_vs_KO_cond1_710	4.40904
chr10	110566735	110567904	Pogz_ak27_WT_vs_KO_cond1_712	3.61931
chr10	114237224	114238467	Pogz_ak27_WT_vs_KO_cond1_717	4.11838
chr10	116307483	116308700	Pogz_ak27_WT_vs_KO_cond1_721	3.50306
chr10	116852861	116854093	Pogz_ak27_WT_vs_KO_cond1_722	4.30251
chr10	117597489	117598702	Pogz_ak27_WT_vs_KO_cond1_724	3.84491
chr10	118197750	118198908	Pogz_ak27_WT_vs_KO_cond1_725	6.63042
chr10	119439414	119440590	Pogz_ak27_WT_vs_KO_cond1_728	4.48706
chr10	119472027	119473351	Pogz_ak27_WT_vs_KO_cond1_729	4.68541
chr10	119482642	119483914	Pogz_ak27_WT_vs_KO_cond1_730	3.97673
chr10	119850270	119851430	Pogz_ak27_WT_vs_KO_cond1_732	4.82191
chr10	120391451	120392743	Pogz_ak27_WT_vs_KO_cond1_734	3.64472
chr10	121441789	121443039	Pogz_ak27_WT_vs_KO_cond1_736	4.53302
chr10	121885459	121886748	Pogz_ak27_WT_vs_KO_cond1_738	4.99857
chr10	124007502	124008799	Pogz_ak27_WT_vs_KO_cond1_744	4.4184
chr10	126972622	126973834	Pogz_ak27_WT_vs_KO_cond1_756	3.79349
chr10	126973075	126974342	Pogz_ak27_WT_vs_KO_cond1_757	4.74712
chr10	127570488	127571730	Pogz_ak27_WT_vs_KO_cond1_760	3.73899
chr11	6293399	6294650	Pogz_ak27_WT_vs_KO_cond1_768	3.7864
chr11	6304523	6305700	Pogz_ak27_WT_vs_KO_cond1_769	3.7947
chr11	15024880	15026136	Pogz_ak27_WT_vs_KO_cond1_772	6.52271
chr11	18648355	18649550	Pogz_ak27_WT_vs_KO_cond1_773	5.75327
chr11	20133711	20134870	Pogz_ak27_WT_vs_KO_cond1_776	5.00615
chr11	20993214	20994479	Pogz_ak27_WT_vs_KO_cond1_778	6.45756
chr11	21975076	21976236	Pogz_ak27_WT_vs_KO_cond1_780	3.57963
chr11	24030562	24031715	Pogz_ak27_WT_vs_KO_cond1_786	3.25231
chr11	24385448	24386732	Pogz_ak27_WT_vs_KO_cond1_787	3.62432
chr11	26488499	26489735	Pogz_ak27_WT_vs_KO_cond1_795	3.67409
chr11	30453198	30454418	Pogz_ak27_WT_vs_KO_cond1_802	4.47297
chr11	32000895	32002103	Pogz_ak27_WT_vs_KO_cond1_805	4.14546
chr11	32353128	32354308	Pogz_ak27_WT_vs_KO_cond1_807	3.73891
chr11	35814133	35815371	Pogz_ak27_WT_vs_KO_cond1_808	4.36755
chr11	36487135	36488409	Pogz_ak27_WT_vs_KO_cond1_811	3.80428
chr11	43149262	43150417	Pogz_ak27_WT_vs_KO_cond1_817	3.52656
chr11	45739620	45740816	Pogz_ak27_WT_vs_KO_cond1_818	4.20725
chr11	49080581	49081734	Pogz_ak27_WT_vs_KO_cond1_820	4.81536
chr11	49661966	49663143	Pogz_ak27_WT_vs_KO_cond1_821	3.70862
chr11	50320224	50321374	Pogz_ak27_WT_vs_KO_cond1_824	3.87003
chr11	57413167	57414453	Pogz_ak27_WT_vs_KO_cond1_835	3.46046
chr11	57487301	57488499	Pogz_ak27_WT_vs_KO_cond1_836	3.69315
chr11	57565173	57566442	Pogz_ak27_WT_vs_KO_cond1_837	5.29592
chr11	58749691	58750966	Pogz_ak27_WT_vs_KO_cond1_838	3.64116
chr11	59117849	59119059	Pogz_ak27_WT_vs_KO_cond1_842	3.84357
chr11	59121171	59122381	Pogz_ak27_WT_vs_KO_cond1_843	6.36325
chr11	60515763	60517033	Pogz_ak27_WT_vs_KO_cond1_846	4.90114
chr11	62420843	62422006	Pogz_ak27_WT_vs_KO_cond1_852	4.40769
chr11	64460944	64462104	Pogz_ak27_WT_vs_KO_cond1_854	3.25111
chr11	74952554	74953716	Pogz_ak27_WT_vs_KO_cond1_887	3.52405
chr11	75007685	75008882	Pogz_ak27_WT_vs_KO_cond1_889	7.17941
chr11	76193232	76194497	Pogz_ak27_WT_vs_KO_cond1_891	4.86257
chr11	77674180	77675427	Pogz_ak27_WT_vs_KO_cond1_897	3.54064
chr11	78303570	78304783	Pogz_ak27_WT_vs_KO_cond1_901	4.40107
chr11	78651646	78652881	Pogz_ak27_WT_vs_KO_cond1_903	4.25371
chr11	80428086	80429257	Pogz_ak27_WT_vs_KO_cond1_911	3.61469
chr11	80630559	80631766	Pogz_ak27_WT_vs_KO_cond1_914	3.41088
chr11	84224997	84226177	Pogz_ak27_WT_vs_KO_cond1_923	6.61778
chr11	87180939	87182177	Pogz_ak27_WT_vs_KO_cond1_925	4.57418
chr11	88160122	88161354	Pogz_ak27_WT_vs_KO_cond1_929	3.41494
chr11	94382051	94383239	Pogz_ak27_WT_vs_KO_cond1_946	4.15155
chr11	94382349	94383597	Pogz_ak27_WT_vs_KO_cond1_947	3.94042
chr11	96574499	96575691	Pogz_ak27_WT_vs_KO_cond1_954	5.51105
chr11	96827938	96829088	Pogz_ak27_WT_vs_KO_cond1_958	3.3876
chr11	98710349	98711518	Pogz_ak27_WT_vs_KO_cond1_976	4.63418
chr11	101417530	101418698	Pogz_ak27_WT_vs_KO_cond1_983	3.53727
chr11	110341710	110343086	Pogz_ak27_WT_vs_KO_cond1_1009	4.95555
chr11	112959959	112961128	Pogz_ak27_WT_vs_KO_cond1_1014	3.95698
chr11	112983993	112985164	Pogz_ak27_WT_vs_KO_cond1_1016	3.46741
chr11	114647066	114648320	Pogz_ak27_WT_vs_KO_cond1_1025	4.57391
chr11	114647462	114648688	Pogz_ak27_WT_vs_KO_cond1_1026	4.34835
chr11	115085240	115086403	Pogz_ak27_WT_vs_KO_cond1_1027	4.3106
chr11	117190061	117191219	Pogz_ak27_WT_vs_KO_cond1_1039	5.14439
chr11	117478503	117479656	Pogz_ak27_WT_vs_KO_cond1_1040	3.71089
chr11	117610212	117611483	Pogz_ak27_WT_vs_KO_cond1_1041	3.88668
chr11	117624532	117625701	Pogz_ak27_WT_vs_KO_cond1_1042	3.66489
chr11	117643765	117644967	Pogz_ak27_WT_vs_KO_cond1_1043	3.76212
chr11	117750314	117751485	Pogz_ak27_WT_vs_KO_cond1_1044	3.19782
chr11	118826235	118827443	Pogz_ak27_WT_vs_KO_cond1_1049	6.11829
chr12	3884927	3886121	Pogz_ak27_WT_vs_KO_cond1_1068	3.44699
chr12	5244486	5245724	Pogz_ak27_WT_vs_KO_cond1_1071	3.57582
chr12	5378734	5380002	Pogz_ak27_WT_vs_KO_cond1_1074	4.62314
chr12	6160330	6161633	Pogz_ak27_WT_vs_KO_cond1_1075	4.6317
chr12	7980580	7981765	Pogz_ak27_WT_vs_KO_cond1_1076	3.52866
chr12	12185970	12187258	Pogz_ak27_WT_vs_KO_cond1_1080	5.07342
chr12	12355116	12356276	Pogz_ak27_WT_vs_KO_cond1_1081	5.42036
chr12	14876620	14877789	Pogz_ak27_WT_vs_KO_cond1_1089	4.9055
chr12	14877302	14878578	Pogz_ak27_WT_vs_KO_cond1_1090	4.63017
chr12	14929567	14930931	Pogz_ak27_WT_vs_KO_cond1_1091	5.37132
chr12	14930547	14931898	Pogz_ak27_WT_vs_KO_cond1_1092	5.49824
chr12	14931402	14932699	Pogz_ak27_WT_vs_KO_cond1_1093	3.46164
chr12	17006090	17007393	Pogz_ak27_WT_vs_KO_cond1_1096	3.69038
chr12	25706812	25707986	Pogz_ak27_WT_vs_KO_cond1_1103	5.05456
chr12	26552174	26553569	Pogz_ak27_WT_vs_KO_cond1_1106	3.4186
chr12	26675670	26677067	Pogz_ak27_WT_vs_KO_cond1_1108	4.48902
chr12	27302793	27304001	Pogz_ak27_WT_vs_KO_cond1_1113	4.21702
chr12	27470673	27471995	Pogz_ak27_WT_vs_KO_cond1_1114	5.10966
chr12	28075952	28077207	Pogz_ak27_WT_vs_KO_cond1_1120	5.6622
chr12	29395170	29396326	Pogz_ak27_WT_vs_KO_cond1_1126	6.14865
chr12	30540073	30541287	Pogz_ak27_WT_vs_KO_cond1_1132	4.93578
chr12	30992815	30994029	Pogz_ak27_WT_vs_KO_cond1_1133	3.59444
chr12	34030125	34031376	Pogz_ak27_WT_vs_KO_cond1_1139	5.88486
chr12	34642975	34644136	Pogz_ak27_WT_vs_KO_cond1_1140	3.82576
chr12	42943833	42945034	Pogz_ak27_WT_vs_KO_cond1_1150	4.84888
chr12	43280176	43281335	Pogz_ak27_WT_vs_KO_cond1_1152	3.97988
chr12	43280819	43282228	Pogz_ak27_WT_vs_KO_cond1_1153	6.21512
chr12	43557955	43559253	Pogz_ak27_WT_vs_KO_cond1_1154	4.10775
chr12	43558391	43559726	Pogz_ak27_WT_vs_KO_cond1_1155	8.13228
chr12	44199562	44200853	Pogz_ak27_WT_vs_KO_cond1_1156	7.8285
chr12	45578719	45579879	Pogz_ak27_WT_vs_KO_cond1_1159	3.76476
chr12	45647831	45649094	Pogz_ak27_WT_vs_KO_cond1_1160	5.49406
chr12	46773043	46774271	Pogz_ak27_WT_vs_KO_cond1_1162	3.88631
chr12	47239625	47240775	Pogz_ak27_WT_vs_KO_cond1_1163	3.25178
chr12	49322530	49324153	Pogz_ak27_WT_vs_KO_cond1_1164	5.84721
chr12	49323357	49324701	Pogz_ak27_WT_vs_KO_cond1_1165	4.15548
chr12	49385540	49386977	Pogz_ak27_WT_vs_KO_cond1_1166	4.97157
chr12	50059707	50061053	Pogz_ak27_WT_vs_KO_cond1_1167	26.0676
chr12	50471855	50473042	Pogz_ak27_WT_vs_KO_cond1_1168	5.33612
chr12	50860326	50862037	Pogz_ak27_WT_vs_KO_cond1_1182	5.74677
chr12	51188934	51190131	Pogz_ak27_WT_vs_KO_cond1_1192	4.4925
chr12	51975740	51976918	Pogz_ak27_WT_vs_KO_cond1_1203	3.55637
chr12	52997607	52998771	Pogz_ak27_WT_vs_KO_cond1_1210	4.36746
chr12	54902736	54904006	Pogz_ak27_WT_vs_KO_cond1_1215	4.36368
chr12	57040181	57041353	Pogz_ak27_WT_vs_KO_cond1_1220	3.47436
chr12	59683058	59684292	Pogz_ak27_WT_vs_KO_cond1_1223	5.19513
chr12	61920639	61922478	Pogz_ak27_WT_vs_KO_cond1_1226	11.4834
chr12	61921861	61924122	Pogz_ak27_WT_vs_KO_cond1_1227	19.8618
chr12	61923304	61924524	Pogz_ak27_WT_vs_KO_cond1_1228	8.68696
chr12	62408164	62409581	Pogz_ak27_WT_vs_KO_cond1_1229	9.3896
chr12	62408906	62410303	Pogz_ak27_WT_vs_KO_cond1_1230	16.1185
chr12	62422182	62423638	Pogz_ak27_WT_vs_KO_cond1_1231	17.3296
chr12	62422893	62424283	Pogz_ak27_WT_vs_KO_cond1_1232	10.4449
chr12	62622168	62623981	Pogz_ak27_WT_vs_KO_cond1_1233	10.24
chr12	62623257	62628368	Pogz_ak27_WT_vs_KO_cond1_1234	12.9026
chr12	62908299	62909475	Pogz_ak27_WT_vs_KO_cond1_1235	14.804
chr12	62943618	62944940	Pogz_ak27_WT_vs_KO_cond1_1236	5.99556
chr12	62944070	62945419	Pogz_ak27_WT_vs_KO_cond1_1237	6.42318
chr12	63869176	63870460	Pogz_ak27_WT_vs_KO_cond1_1238	4.57352
chr12	64891761	64893119	Pogz_ak27_WT_vs_KO_cond1_1239	5.8076
chr12	64892581	64893822	Pogz_ak27_WT_vs_KO_cond1_1240	57.8362
chr12	64904854	64906178	Pogz_ak27_WT_vs_KO_cond1_1241	7.73514
chr12	65617202	65618440	Pogz_ak27_WT_vs_KO_cond1_1242	4.4217
chr12	65741118	65742275	Pogz_ak27_WT_vs_KO_cond1_1243	4.70397
chr12	68112503	68113790	Pogz_ak27_WT_vs_KO_cond1_1246	4.29156
chr12	69784186	69785394	Pogz_ak27_WT_vs_KO_cond1_1249	4.05988
chr12	71140678	71141931	Pogz_ak27_WT_vs_KO_cond1_1254	4.32341
chr12	73330696	73331934	Pogz_ak27_WT_vs_KO_cond1_1260	4.68294
chr12	73466739	73467889	Pogz_ak27_WT_vs_KO_cond1_1262	4.48813
chr12	75053449	75054684	Pogz_ak27_WT_vs_KO_cond1_1266	3.8947
chr12	76162538	76163749	Pogz_ak27_WT_vs_KO_cond1_1268	3.33885
chr12	83956072	83957316	Pogz_ak27_WT_vs_KO_cond1_1287	3.78151
chr12	84070754	84072039	Pogz_ak27_WT_vs_KO_cond1_1288	4.26652
chr12	87556836	87558038	Pogz_ak27_WT_vs_KO_cond1_1300	5.14195
chr12	87557320	87558614	Pogz_ak27_WT_vs_KO_cond1_1301	4.71051
chr12	87733305	87734474	Pogz_ak27_WT_vs_KO_cond1_1302	4.98824
chr12	92653289	92654501	Pogz_ak27_WT_vs_KO_cond1_1303	5.21696
chr12	92876732	92877908	Pogz_ak27_WT_vs_KO_cond1_1304	4.47997
chr12	93436723	93437956	Pogz_ak27_WT_vs_KO_cond1_1305	8.14631
chr12	93986272	93987447	Pogz_ak27_WT_vs_KO_cond1_1308	3.61918
chr12	94245171	94246323	Pogz_ak27_WT_vs_KO_cond1_1309	4.23316
chr12	94325650	94326904	Pogz_ak27_WT_vs_KO_cond1_1310	6.32876
chr12	94389529	94390769	Pogz_ak27_WT_vs_KO_cond1_1311	5.43333
chr12	94457257	94458560	Pogz_ak27_WT_vs_KO_cond1_1312	13.4365
chr12	94458260	94460155	Pogz_ak27_WT_vs_KO_cond1_1313	8.74431
chr12	94459479	94460877	Pogz_ak27_WT_vs_KO_cond1_1314	8.15753
chr12	94519287	94520734	Pogz_ak27_WT_vs_KO_cond1_1315	10.9714
chr12	94520205	94521379	Pogz_ak27_WT_vs_KO_cond1_1316	5.86935
chr12	94653313	94655891	Pogz_ak27_WT_vs_KO_cond1_1317	6.32835
chr12	94665526	94668854	Pogz_ak27_WT_vs_KO_cond1_1318	8.35835
chr12	94668223	94669480	Pogz_ak27_WT_vs_KO_cond1_1319	5.62234
chr12	94787593	94788893	Pogz_ak27_WT_vs_KO_cond1_1320	7.82632
chr12	94788518	94789801	Pogz_ak27_WT_vs_KO_cond1_1321	5.32974
chr12	95218471	95219728	Pogz_ak27_WT_vs_KO_cond1_1322	4.57857
chr12	95219812	95221021	Pogz_ak27_WT_vs_KO_cond1_1323	4.73445
chr12	95228967	95230251	Pogz_ak27_WT_vs_KO_cond1_1324	5.17993
chr12	95229549	95230936	Pogz_ak27_WT_vs_KO_cond1_1325	6.12441
chr12	95230272	95231956	Pogz_ak27_WT_vs_KO_cond1_1326	6.36141
chr12	95231273	95233355	Pogz_ak27_WT_vs_KO_cond1_1327	5.39999
chr12	95233459	95234710	Pogz_ak27_WT_vs_KO_cond1_1328	5.8167
chr12	95253160	95254614	Pogz_ak27_WT_vs_KO_cond1_1329	8.73405
chr12	95254018	95255367	Pogz_ak27_WT_vs_KO_cond1_1330	7.24324
chr12	95298122	95299309	Pogz_ak27_WT_vs_KO_cond1_1331	5.39199
chr12	95969242	95970532	Pogz_ak27_WT_vs_KO_cond1_1332	4.44182
chr12	96294345	96295930	Pogz_ak27_WT_vs_KO_cond1_1333	5.8102
chr12	96356495	96357685	Pogz_ak27_WT_vs_KO_cond1_1334	6.78045
chr12	96357471	96358941	Pogz_ak27_WT_vs_KO_cond1_1335	7.74796
chr12	96412001	96413392	Pogz_ak27_WT_vs_KO_cond1_1336	4.55274
chr12	96626696	96627916	Pogz_ak27_WT_vs_KO_cond1_1337	5.71588
chr12	96928724	96929994	Pogz_ak27_WT_vs_KO_cond1_1338	4.24395
chr12	97197738	97198900	Pogz_ak27_WT_vs_KO_cond1_1346	4.68054
chr12	97351940	97353380	Pogz_ak27_WT_vs_KO_cond1_1347	5.58331
chr12	97353089	97354412	Pogz_ak27_WT_vs_KO_cond1_1348	5.66762
chr12	99030488	99031676	Pogz_ak27_WT_vs_KO_cond1_1351	4.26933
chr12	99124859	99126061	Pogz_ak27_WT_vs_KO_cond1_1352	3.88768
chr12	99131984	99133205	Pogz_ak27_WT_vs_KO_cond1_1353	4.1237
chr12	99137599	99138875	Pogz_ak27_WT_vs_KO_cond1_1354	4.9374
chr12	100719318	100720571	Pogz_ak27_WT_vs_KO_cond1_1363	6.58552
chr12	101084329	101085486	Pogz_ak27_WT_vs_KO_cond1_1364	5.45864
chr12	101561344	101562552	Pogz_ak27_WT_vs_KO_cond1_1368	4.84656
chr12	103828038	103829248	Pogz_ak27_WT_vs_KO_cond1_1373	4.34992
chr12	105516908	105518080	Pogz_ak27_WT_vs_KO_cond1_1376	4.75693
chr12	107143843	107145067	Pogz_ak27_WT_vs_KO_cond1_1380	4.09151
chr12	107295723	107296885	Pogz_ak27_WT_vs_KO_cond1_1384	4.00627
chr12	107728702	107730032	Pogz_ak27_WT_vs_KO_cond1_1389	4.114
chr12	107740854	107742006	Pogz_ak27_WT_vs_KO_cond1_1390	4.59555
chr12	107769138	107770314	Pogz_ak27_WT_vs_KO_cond1_1391	5.94203
chr12	108714599	108715789	Pogz_ak27_WT_vs_KO_cond1_1393	4.02284
chr12	109472887	109474076	Pogz_ak27_WT_vs_KO_cond1_1397	3.58647
chr12	110155162	110156397	Pogz_ak27_WT_vs_KO_cond1_1409	4.49066
chr12	113417320	113418474	Pogz_ak27_WT_vs_KO_cond1_1416	5.03071
chr12	113432825	113434284	Pogz_ak27_WT_vs_KO_cond1_1417	4.04098
chr12	113632865	113634216	Pogz_ak27_WT_vs_KO_cond1_1424	5.68971
chr12	118175493	118176664	Pogz_ak27_WT_vs_KO_cond1_1434	3.68571
chr12	119535947	119537339	Pogz_ak27_WT_vs_KO_cond1_1436	4.60904
chr12	120090841	120092064	Pogz_ak27_WT_vs_KO_cond1_1438	9.89178
chr13	4558471	4559971	Pogz_ak27_WT_vs_KO_cond1_1443	27.6017
chr13	4559872	4561382	Pogz_ak27_WT_vs_KO_cond1_1444	21.7289
chr13	6038735	6039918	Pogz_ak27_WT_vs_KO_cond1_1445	4.11593
chr13	6039717	6040904	Pogz_ak27_WT_vs_KO_cond1_1446	5.63985
chr13	10525249	10526427	Pogz_ak27_WT_vs_KO_cond1_1449	4.81454
chr13	11372676	11373935	Pogz_ak27_WT_vs_KO_cond1_1451	4.6818
chr13	13665285	13666519	Pogz_ak27_WT_vs_KO_cond1_1455	4.43186
chr13	15374337	15375532	Pogz_ak27_WT_vs_KO_cond1_1460	4.98805
chr13	16381929	16383175	Pogz_ak27_WT_vs_KO_cond1_1464	6.12268
chr13	16735274	16736462	Pogz_ak27_WT_vs_KO_cond1_1466	4.70778
chr13	23361648	23363057	Pogz_ak27_WT_vs_KO_cond1_1479	5.46359
chr13	23391209	23392371	Pogz_ak27_WT_vs_KO_cond1_1480	3.86507
chr13	26358863	26360120	Pogz_ak27_WT_vs_KO_cond1_1491	5.41518
chr13	28552797	28553991	Pogz_ak27_WT_vs_KO_cond1_1493	4.26033
chr13	28683641	28684931	Pogz_ak27_WT_vs_KO_cond1_1495	5.73798
chr13	28694372	28695573	Pogz_ak27_WT_vs_KO_cond1_1496	5.35937
chr13	28921339	28922523	Pogz_ak27_WT_vs_KO_cond1_1498	3.59092
chr13	29583350	29584504	Pogz_ak27_WT_vs_KO_cond1_1504	3.73952
chr13	29655229	29656429	Pogz_ak27_WT_vs_KO_cond1_1505	3.54062
chr13	30277993	30279173	Pogz_ak27_WT_vs_KO_cond1_1508	3.56292
chr13	31716990	31718234	Pogz_ak27_WT_vs_KO_cond1_1511	3.63726
chr13	31720601	31721981	Pogz_ak27_WT_vs_KO_cond1_1512	3.79491
chr13	31912286	31913453	Pogz_ak27_WT_vs_KO_cond1_1513	3.79201
chr13	35083313	35084593	Pogz_ak27_WT_vs_KO_cond1_1520	4.95346
chr13	39614728	39615915	Pogz_ak27_WT_vs_KO_cond1_1534	3.49399
chr13	41702611	41703874	Pogz_ak27_WT_vs_KO_cond1_1537	3.83502
chr13	42767873	42769106	Pogz_ak27_WT_vs_KO_cond1_1540	3.4346
chr13	42955054	42956226	Pogz_ak27_WT_vs_KO_cond1_1541	8.23352
chr13	44768791	44770155	Pogz_ak27_WT_vs_KO_cond1_1549	4.61423
chr13	44801992	44803468	Pogz_ak27_WT_vs_KO_cond1_1550	5.01083
chr13	45511786	45513014	Pogz_ak27_WT_vs_KO_cond1_1554	3.536
chr13	49170206	49171457	Pogz_ak27_WT_vs_KO_cond1_1561	5.83159
chr13	51660184	51661342	Pogz_ak27_WT_vs_KO_cond1_1566	4.50085
chr13	52397611	52398772	Pogz_ak27_WT_vs_KO_cond1_1568	4.51218
chr13	56389960	56391162	Pogz_ak27_WT_vs_KO_cond1_1582	4.79879
chr13	56797583	56798774	Pogz_ak27_WT_vs_KO_cond1_1583	3.61225
chr13	60042102	60043327	Pogz_ak27_WT_vs_KO_cond1_1590	3.72296
chr13	60161074	60162324	Pogz_ak27_WT_vs_KO_cond1_1591	4.79366
chr13	64349460	64350750	Pogz_ak27_WT_vs_KO_cond1_1594	4.02893
chr13	65276674	65278070	Pogz_ak27_WT_vs_KO_cond1_1596	6.62014
chr13	65411999	65413623	Pogz_ak27_WT_vs_KO_cond1_1601	7.14575
chr13	69135283	69136511	Pogz_ak27_WT_vs_KO_cond1_1605	3.56089
chr13	69620031	69621334	Pogz_ak27_WT_vs_KO_cond1_1607	4.88812
chr13	70230245	70231526	Pogz_ak27_WT_vs_KO_cond1_1611	4.13429
chr13	70230955	70232167	Pogz_ak27_WT_vs_KO_cond1_1612	3.97344
chr13	70355274	70356455	Pogz_ak27_WT_vs_KO_cond1_1614	3.87609
chr13	71243452	71244686	Pogz_ak27_WT_vs_KO_cond1_1615	4.86271
chr13	73442273	73443729	Pogz_ak27_WT_vs_KO_cond1_1616	4.08383
chr13	78115635	78116939	Pogz_ak27_WT_vs_KO_cond1_1626	4.43627
chr13	78937809	78938971	Pogz_ak27_WT_vs_KO_cond1_1630	3.94609
chr13	80473421	80474743	Pogz_ak27_WT_vs_KO_cond1_1632	3.5361
chr13	80760792	80762234	Pogz_ak27_WT_vs_KO_cond1_1633	5.16846
chr13	81376646	81377814	Pogz_ak27_WT_vs_KO_cond1_1634	7.8953
chr13	82338915	82340072	Pogz_ak27_WT_vs_KO_cond1_1637	3.85005
chr13	83031579	83032779	Pogz_ak27_WT_vs_KO_cond1_1640	4.17118
chr13	83515552	83516717	Pogz_ak27_WT_vs_KO_cond1_1641	3.69236
chr13	83705938	83707372	Pogz_ak27_WT_vs_KO_cond1_1644	4.82904
chr13	84010032	84011236	Pogz_ak27_WT_vs_KO_cond1_1660	5.35798
chr13	85212405	85213566	Pogz_ak27_WT_vs_KO_cond1_1691	3.48932
chr13	88789257	88790436	Pogz_ak27_WT_vs_KO_cond1_1696	4.29426
chr13	89147605	89148908	Pogz_ak27_WT_vs_KO_cond1_1701	4.19615
chr13	89214983	89216143	Pogz_ak27_WT_vs_KO_cond1_1702	4.66432
chr13	89534169	89535329	Pogz_ak27_WT_vs_KO_cond1_1703	4.34816
chr13	90303126	90304321	Pogz_ak27_WT_vs_KO_cond1_1704	3.33595
chr13	94230366	94231525	Pogz_ak27_WT_vs_KO_cond1_1710	3.80805
chr13	98238633	98239820	Pogz_ak27_WT_vs_KO_cond1_1716	3.8284
chr13	98523933	98525098	Pogz_ak27_WT_vs_KO_cond1_1718	3.7016
chr13	100511857	100513119	Pogz_ak27_WT_vs_KO_cond1_1722	5.6508
chr13	101945186	101946357	Pogz_ak27_WT_vs_KO_cond1_1724	4.50281
chr13	107107806	107108963	Pogz_ak27_WT_vs_KO_cond1_1735	5.78001
chr13	107352234	107353393	Pogz_ak27_WT_vs_KO_cond1_1736	4.66746
chr13	108098235	108099407	Pogz_ak27_WT_vs_KO_cond1_1740	4.06153
chr13	108454068	108455227	Pogz_ak27_WT_vs_KO_cond1_1742	3.58289
chr13	108942214	108943520	Pogz_ak27_WT_vs_KO_cond1_1743	4.48823
chr13	110282303	110283455	Pogz_ak27_WT_vs_KO_cond1_1746	4.232
chr13	111068330	111069558	Pogz_ak27_WT_vs_KO_cond1_1749	6.38789
chr13	119520801	119521979	Pogz_ak27_WT_vs_KO_cond1_1759	3.1517
chr14	9338388	9339656	Pogz_ak27_WT_vs_KO_cond1_1761	3.65077
chr14	10169448	10170671	Pogz_ak27_WT_vs_KO_cond1_1763	5.17314
chr14	11965809	11967007	Pogz_ak27_WT_vs_KO_cond1_1764	4.68851
chr14	12721549	12722804	Pogz_ak27_WT_vs_KO_cond1_1767	4.34983
chr14	13340480	13341779	Pogz_ak27_WT_vs_KO_cond1_1775	4.9672
chr14	13670030	13671194	Pogz_ak27_WT_vs_KO_cond1_1776	3.35377
chr14	14765573	14766735	Pogz_ak27_WT_vs_KO_cond1_1779	3.33267
chr14	15696169	15697575	Pogz_ak27_WT_vs_KO_cond1_1780	4.76425
chr14	18552369	18553564	Pogz_ak27_WT_vs_KO_cond1_1781	5.03793
chr14	22125853	22127035	Pogz_ak27_WT_vs_KO_cond1_1787	4.39358
chr14	25340299	25341500	Pogz_ak27_WT_vs_KO_cond1_1793	4.12741
chr14	25726804	25728035	Pogz_ak27_WT_vs_KO_cond1_1794	5.10188
chr14	25745466	25746735	Pogz_ak27_WT_vs_KO_cond1_1795	4.46191
chr14	26148607	26149782	Pogz_ak27_WT_vs_KO_cond1_1797	3.95993
chr14	26194807	26195990	Pogz_ak27_WT_vs_KO_cond1_1799	3.71904
chr14	26355953	26357197	Pogz_ak27_WT_vs_KO_cond1_1804	4.08036
chr14	27879348	27880526	Pogz_ak27_WT_vs_KO_cond1_1807	5.65379
chr14	29348187	29349422	Pogz_ak27_WT_vs_KO_cond1_1810	4.5519
chr14	29731316	29732500	Pogz_ak27_WT_vs_KO_cond1_1811	4.21456
chr14	31979346	31980600	Pogz_ak27_WT_vs_KO_cond1_1814	4.04557
chr14	33218427	33219594	Pogz_ak27_WT_vs_KO_cond1_1818	4.79221
chr14	35635614	35636913	Pogz_ak27_WT_vs_KO_cond1_1823	4.83294
chr14	38084052	38085281	Pogz_ak27_WT_vs_KO_cond1_1826	4.67313
chr14	39515285	39516458	Pogz_ak27_WT_vs_KO_cond1_1827	4.20353
chr14	39516959	39518153	Pogz_ak27_WT_vs_KO_cond1_1828	4.39332
chr14	39678037	39679290	Pogz_ak27_WT_vs_KO_cond1_1830	5.77532
chr14	39678484	39679667	Pogz_ak27_WT_vs_KO_cond1_1831	4.1244
chr14	40024025	40025247	Pogz_ak27_WT_vs_KO_cond1_1834	3.99019
chr14	52938727	52940114	Pogz_ak27_WT_vs_KO_cond1_1853	3.82096
chr14	55688514	55689673	Pogz_ak27_WT_vs_KO_cond1_1859	4.4276
chr14	60837806	60838983	Pogz_ak27_WT_vs_KO_cond1_1866	4.32732
chr14	62806081	62807343	Pogz_ak27_WT_vs_KO_cond1_1879	5.28288
chr14	63196953	63198158	Pogz_ak27_WT_vs_KO_cond1_1882	4.11665
chr14	66964671	66965875	Pogz_ak27_WT_vs_KO_cond1_1895	3.98525
chr14	67088525	67089769	Pogz_ak27_WT_vs_KO_cond1_1896	6.30588
chr14	67409879	67411203	Pogz_ak27_WT_vs_KO_cond1_1897	8.34941
chr14	67683483	67684786	Pogz_ak27_WT_vs_KO_cond1_1899	4.824
chr14	74659272	74660449	Pogz_ak27_WT_vs_KO_cond1_1912	4.94378
chr14	76821012	76822206	Pogz_ak27_WT_vs_KO_cond1_1918	4.54032
chr14	78072589	78073805	Pogz_ak27_WT_vs_KO_cond1_1923	4.08039
chr14	80874944	80876108	Pogz_ak27_WT_vs_KO_cond1_1940	4.21107
chr14	84846299	84847512	Pogz_ak27_WT_vs_KO_cond1_1945	8.32194
chr14	88827039	88828193	Pogz_ak27_WT_vs_KO_cond1_1949	4.66431
chr14	88864217	88865372	Pogz_ak27_WT_vs_KO_cond1_1950	4.78396
chr14	88869027	88870829	Pogz_ak27_WT_vs_KO_cond1_1951	4.95292
chr14	89123129	89124380	Pogz_ak27_WT_vs_KO_cond1_1952	5.74266
chr14	89124275	89125544	Pogz_ak27_WT_vs_KO_cond1_1953	6.91453
chr14	89124856	89126047	Pogz_ak27_WT_vs_KO_cond1_1954	6.06307
chr14	89199151	89200749	Pogz_ak27_WT_vs_KO_cond1_1955	8.10725
chr14	89200136	89201788	Pogz_ak27_WT_vs_KO_cond1_1956	12.7678
chr14	89204440	89206810	Pogz_ak27_WT_vs_KO_cond1_1957	15.6379
chr14	91203922	91205073	Pogz_ak27_WT_vs_KO_cond1_1959	6.28138
chr14	91206220	91207766	Pogz_ak27_WT_vs_KO_cond1_1960	6.7522
chr14	91207136	91208345	Pogz_ak27_WT_vs_KO_cond1_1961	7.80969
chr14	91209242	91210395	Pogz_ak27_WT_vs_KO_cond1_1962	10.2254
chr14	91209973	91211172	Pogz_ak27_WT_vs_KO_cond1_1963	12.4366
chr14	91315557	91316935	Pogz_ak27_WT_vs_KO_cond1_1964	5.3946
chr14	91316314	91317599	Pogz_ak27_WT_vs_KO_cond1_1965	8.30506
chr14	91862169	91863474	Pogz_ak27_WT_vs_KO_cond1_1966	7.04053
chr14	91862702	91863987	Pogz_ak27_WT_vs_KO_cond1_1967	17.8035
chr14	91980822	91982292	Pogz_ak27_WT_vs_KO_cond1_1968	3.58533
chr14	92057579	92058827	Pogz_ak27_WT_vs_KO_cond1_1969	5.80754
chr14	92058130	92059382	Pogz_ak27_WT_vs_KO_cond1_1970	3.62871
chr14	93897609	93898790	Pogz_ak27_WT_vs_KO_cond1_1975	4.72476
chr14	96086930	96088172	Pogz_ak27_WT_vs_KO_cond1_1978	6.14954
chr14	97794584	97795975	Pogz_ak27_WT_vs_KO_cond1_1981	4.19484
chr14	98359815	98361043	Pogz_ak27_WT_vs_KO_cond1_1983	3.94558
chr14	98446090	98447262	Pogz_ak27_WT_vs_KO_cond1_1984	3.28221
chr14	99231973	99233282	Pogz_ak27_WT_vs_KO_cond1_1986	4.45635
chr14	101064072	101065257	Pogz_ak27_WT_vs_KO_cond1_1988	4.12029
chr14	105900015	105901195	Pogz_ak27_WT_vs_KO_cond1_1999	3.63972
chr14	106292098	106293267	Pogz_ak27_WT_vs_KO_cond1_2001	3.16397
chr14	106319275	106320449	Pogz_ak27_WT_vs_KO_cond1_2003	5.73524
chr14	106980886	106982038	Pogz_ak27_WT_vs_KO_cond1_2004	5.16376
chr14	107007174	107008353	Pogz_ak27_WT_vs_KO_cond1_2005	6.77618
chr14	108243080	108244374	Pogz_ak27_WT_vs_KO_cond1_2006	14.4329
chr14	108243647	108245855	Pogz_ak27_WT_vs_KO_cond1_2007	20.902
chr14	108482102	108483313	Pogz_ak27_WT_vs_KO_cond1_2008	16.0992
chr14	108704673	108705840	Pogz_ak27_WT_vs_KO_cond1_2009	8.69044
chr14	108705490	108707439	Pogz_ak27_WT_vs_KO_cond1_2010	6.76985
chr14	108706767	108708042	Pogz_ak27_WT_vs_KO_cond1_2011	17.2218
chr14	108724703	108725995	Pogz_ak27_WT_vs_KO_cond1_2012	15.4293
chr14	108725471	108727025	Pogz_ak27_WT_vs_KO_cond1_2013	11.1111
chr14	108803613	108804960	Pogz_ak27_WT_vs_KO_cond1_2014	14.5606
chr14	108804214	108805518	Pogz_ak27_WT_vs_KO_cond1_2015	18.5197
chr14	109008269	109009608	Pogz_ak27_WT_vs_KO_cond1_2016	10.5811
chr14	109293921	109295237	Pogz_ak27_WT_vs_KO_cond1_2017	9.68294
chr14	109308561	109314394	Pogz_ak27_WT_vs_KO_cond1_2018	12.7849
chr14	110107794	110109149	Pogz_ak27_WT_vs_KO_cond1_2019	10.2138
chr14	110384062	110385314	Pogz_ak27_WT_vs_KO_cond1_2020	8.48465
chr14	112073202	112074498	Pogz_ak27_WT_vs_KO_cond1_2021	5.80503
chr14	112076758	112077947	Pogz_ak27_WT_vs_KO_cond1_2025	4.02917
chr14	112220595	112221763	Pogz_ak27_WT_vs_KO_cond1_2028	4.35549
chr14	112221056	112222407	Pogz_ak27_WT_vs_KO_cond1_2029	6.71179
chr14	112394505	112395809	Pogz_ak27_WT_vs_KO_cond1_2030	7.62098
chr14	112401783	112403096	Pogz_ak27_WT_vs_KO_cond1_2031	9.56704
chr14	112552290	112553719	Pogz_ak27_WT_vs_KO_cond1_2032	10.9597
chr14	112629119	112630330	Pogz_ak27_WT_vs_KO_cond1_2033	15.4223
chr14	113410819	113412045	Pogz_ak27_WT_vs_KO_cond1_2034	5.98481
chr14	113829742	113831011	Pogz_ak27_WT_vs_KO_cond1_2035	8.1181
chr14	113830334	113831671	Pogz_ak27_WT_vs_KO_cond1_2036	5.26264
chr14	113867757	113868940	Pogz_ak27_WT_vs_KO_cond1_2037	5.46016
chr14	114946809	114948106	Pogz_ak27_WT_vs_KO_cond1_2038	4.64934
chr14	115843106	115844388	Pogz_ak27_WT_vs_KO_cond1_2039	5.65173
chr14	119321605	119323026	Pogz_ak27_WT_vs_KO_cond1_2048	4.55919
chr14	120255882	120257112	Pogz_ak27_WT_vs_KO_cond1_2049	5.06835
chr14	121348730	121349937	Pogz_ak27_WT_vs_KO_cond1_2051	3.92326
chr14	122774891	122776054	Pogz_ak27_WT_vs_KO_cond1_2052	7.3495
chr14	122783333	122784564	Pogz_ak27_WT_vs_KO_cond1_2053	4.37519
chr15	5194002	5195197	Pogz_ak27_WT_vs_KO_cond1_2058	4.49214
chr15	10596960	10598187	Pogz_ak27_WT_vs_KO_cond1_2064	3.83032
chr15	13066761	13067968	Pogz_ak27_WT_vs_KO_cond1_2073	8.49649
chr15	13211983	13213214	Pogz_ak27_WT_vs_KO_cond1_2076	4.22417
chr15	13213023	13214184	Pogz_ak27_WT_vs_KO_cond1_2077	3.87864
chr15	13217220	13218523	Pogz_ak27_WT_vs_KO_cond1_2080	3.83182
chr15	15100246	15101399	Pogz_ak27_WT_vs_KO_cond1_2081	8.39743
chr15	15558322	15559535	Pogz_ak27_WT_vs_KO_cond1_2082	7.4337
chr15	17285900	17287763	Pogz_ak27_WT_vs_KO_cond1_2083	6.4927
chr15	17730326	17731691	Pogz_ak27_WT_vs_KO_cond1_2084	7.70971
chr15	17809238	17810476	Pogz_ak27_WT_vs_KO_cond1_2085	4.3867
chr15	18009668	18011143	Pogz_ak27_WT_vs_KO_cond1_2086	7.14097
chr15	18120065	18121250	Pogz_ak27_WT_vs_KO_cond1_2088	4.10777
chr15	18140969	18142209	Pogz_ak27_WT_vs_KO_cond1_2089	3.85415
chr15	18677264	18678638	Pogz_ak27_WT_vs_KO_cond1_2090	6.78283
chr15	18678143	18679434	Pogz_ak27_WT_vs_KO_cond1_2091	4.53861
chr15	18750035	18751242	Pogz_ak27_WT_vs_KO_cond1_2094	4.24881
chr15	19593533	19594699	Pogz_ak27_WT_vs_KO_cond1_2095	3.68362
chr15	19596362	19597531	Pogz_ak27_WT_vs_KO_cond1_2096	3.88395
chr15	20378581	20379755	Pogz_ak27_WT_vs_KO_cond1_2097	3.71657
chr15	22080508	22081803	Pogz_ak27_WT_vs_KO_cond1_2099	3.90743
chr15	25313548	25314699	Pogz_ak27_WT_vs_KO_cond1_2103	4.56915
chr15	25320722	25321876	Pogz_ak27_WT_vs_KO_cond1_2104	4.97257
chr15	25742144	25743294	Pogz_ak27_WT_vs_KO_cond1_2108	10.2352
chr15	27255567	27256811	Pogz_ak27_WT_vs_KO_cond1_2110	3.50539
chr15	28544985	28546221	Pogz_ak27_WT_vs_KO_cond1_2115	5.68714
chr15	29259494	29260676	Pogz_ak27_WT_vs_KO_cond1_2122	5.47812
chr15	29459159	29460320	Pogz_ak27_WT_vs_KO_cond1_2123	4.34474
chr15	30561808	30563007	Pogz_ak27_WT_vs_KO_cond1_2124	4.16452
chr15	36139586	36140887	Pogz_ak27_WT_vs_KO_cond1_2128	3.80869
chr15	37162458	37163649	Pogz_ak27_WT_vs_KO_cond1_2133	5.31963
chr15	40703062	40704236	Pogz_ak27_WT_vs_KO_cond1_2138	4.19718
chr15	43610830	43612088	Pogz_ak27_WT_vs_KO_cond1_2141	3.96423
chr15	43616538	43617825	Pogz_ak27_WT_vs_KO_cond1_2142	5.23476
chr15	43629270	43630478	Pogz_ak27_WT_vs_KO_cond1_2143	4.01005
chr15	43748928	43750114	Pogz_ak27_WT_vs_KO_cond1_2145	4.2634
chr15	43943607	43944796	Pogz_ak27_WT_vs_KO_cond1_2146	3.58661
chr15	44269873	44271107	Pogz_ak27_WT_vs_KO_cond1_2148	3.36762
chr15	44460757	44461966	Pogz_ak27_WT_vs_KO_cond1_2150	6.42125
chr15	44498703	44499924	Pogz_ak27_WT_vs_KO_cond1_2151	5.35471
chr15	44506068	44507336	Pogz_ak27_WT_vs_KO_cond1_2152	4.78777
chr15	44598902	44600208	Pogz_ak27_WT_vs_KO_cond1_2154	4.96374
chr15	44654547	44655699	Pogz_ak27_WT_vs_KO_cond1_2155	4.11451
chr15	44726977	44728159	Pogz_ak27_WT_vs_KO_cond1_2158	3.67803
chr15	44745948	44747222	Pogz_ak27_WT_vs_KO_cond1_2161	5.61042
chr15	45181823	45183033	Pogz_ak27_WT_vs_KO_cond1_2162	14.6814
chr15	48622747	48624553	Pogz_ak27_WT_vs_KO_cond1_2163	6.43994
chr15	48624152	48625419	Pogz_ak27_WT_vs_KO_cond1_2164	5.92359
chr15	52940781	52941931	Pogz_ak27_WT_vs_KO_cond1_2166	3.26926
chr15	57601718	57602880	Pogz_ak27_WT_vs_KO_cond1_2173	5.1395
chr15	59247015	59248291	Pogz_ak27_WT_vs_KO_cond1_2178	4.79357
chr15	62643587	62644870	Pogz_ak27_WT_vs_KO_cond1_2182	3.85558
chr15	64752017	64753240	Pogz_ak27_WT_vs_KO_cond1_2184	4.52559
chr15	65952002	65953323	Pogz_ak27_WT_vs_KO_cond1_2185	5.66613
chr15	66423494	66424714	Pogz_ak27_WT_vs_KO_cond1_2190	6.08009
chr15	66577086	66578288	Pogz_ak27_WT_vs_KO_cond1_2191	3.57266
chr15	66688172	66689364	Pogz_ak27_WT_vs_KO_cond1_2193	6.88465
chr15	66719890	66721112	Pogz_ak27_WT_vs_KO_cond1_2194	3.74114
chr15	66891479	66892631	Pogz_ak27_WT_vs_KO_cond1_2196	5.53195
chr15	69859777	69860958	Pogz_ak27_WT_vs_KO_cond1_2202	5.56459
chr15	73021634	73022794	Pogz_ak27_WT_vs_KO_cond1_2205	3.59905
chr15	74348193	74349352	Pogz_ak27_WT_vs_KO_cond1_2208	3.9217
chr15	75561446	75562759	Pogz_ak27_WT_vs_KO_cond1_2212	4.45577
chr15	75617085	75618281	Pogz_ak27_WT_vs_KO_cond1_2213	4.5783
chr15	76913859	76915023	Pogz_ak27_WT_vs_KO_cond1_2223	3.31844
chr15	78232242	78233475	Pogz_ak27_WT_vs_KO_cond1_2227	5.83126
chr15	79496161	79497343	Pogz_ak27_WT_vs_KO_cond1_2241	5.21678
chr15	80231151	80232347	Pogz_ak27_WT_vs_KO_cond1_2244	4.8218
chr15	83529080	83530357	Pogz_ak27_WT_vs_KO_cond1_2255	4.25106
chr15	83626620	83627804	Pogz_ak27_WT_vs_KO_cond1_2258	3.92127
chr15	85205077	85206284	Pogz_ak27_WT_vs_KO_cond1_2267	3.54182
chr15	86086086	86087308	Pogz_ak27_WT_vs_KO_cond1_2271	3.9443
chr15	86212936	86214133	Pogz_ak27_WT_vs_KO_cond1_2272	3.7313
chr15	91205196	91206360	Pogz_ak27_WT_vs_KO_cond1_2280	5.55689
chr15	94273661	94274900	Pogz_ak27_WT_vs_KO_cond1_2284	4.78125
chr15	97655358	97656517	Pogz_ak27_WT_vs_KO_cond1_2289	3.84479
chr15	98637656	98638841	Pogz_ak27_WT_vs_KO_cond1_2295	4.13014
chr15	98969664	98970893	Pogz_ak27_WT_vs_KO_cond1_2296	4.13318
chr15	99055097	99056252	Pogz_ak27_WT_vs_KO_cond1_2298	4.55895
chr15	99153483	99154734	Pogz_ak27_WT_vs_KO_cond1_2300	3.82186
chr15	99476794	99477982	Pogz_ak27_WT_vs_KO_cond1_2301	4.34874
chr15	99733911	99735226	Pogz_ak27_WT_vs_KO_cond1_2304	4.83591
chr15	100837041	100838194	Pogz_ak27_WT_vs_KO_cond1_2307	3.80213
chr15	103365717	103366873	Pogz_ak27_WT_vs_KO_cond1_2319	4.50271
chr16	6036390	6037692	Pogz_ak27_WT_vs_KO_cond1_2328	3.51599
chr16	6129589	6130802	Pogz_ak27_WT_vs_KO_cond1_2329	6.34424
chr16	6287068	6288404	Pogz_ak27_WT_vs_KO_cond1_2330	4.36408
chr16	7407584	7408771	Pogz_ak27_WT_vs_KO_cond1_2334	4.73583
chr16	7637337	7638716	Pogz_ak27_WT_vs_KO_cond1_2335	6.26475
chr16	9532835	9534068	Pogz_ak27_WT_vs_KO_cond1_2336	3.85387
chr16	9995058	9996225	Pogz_ak27_WT_vs_KO_cond1_2337	5.52618
chr16	10570656	10571825	Pogz_ak27_WT_vs_KO_cond1_2339	3.63022
chr16	18211243	18212411	Pogz_ak27_WT_vs_KO_cond1_2350	4.9993
chr16	18547335	18548539	Pogz_ak27_WT_vs_KO_cond1_2351	3.65041
chr16	23099606	23100787	Pogz_ak27_WT_vs_KO_cond1_2359	3.98998
chr16	25723135	25724287	Pogz_ak27_WT_vs_KO_cond1_2361	3.91316
chr16	29205127	29206400	Pogz_ak27_WT_vs_KO_cond1_2366	3.59025
chr16	29816630	29817824	Pogz_ak27_WT_vs_KO_cond1_2367	4.94023
chr16	33450741	33452021	Pogz_ak27_WT_vs_KO_cond1_2378	3.92416
chr16	35270901	35272233	Pogz_ak27_WT_vs_KO_cond1_2382	6.90537
chr16	38958171	38959417	Pogz_ak27_WT_vs_KO_cond1_2390	4.58198
chr16	43457074	43458236	Pogz_ak27_WT_vs_KO_cond1_2392	3.7086
chr16	47937670	47938854	Pogz_ak27_WT_vs_KO_cond1_2406	6.87142
chr16	49175874	49177060	Pogz_ak27_WT_vs_KO_cond1_2408	3.61186
chr16	49197864	49199037	Pogz_ak27_WT_vs_KO_cond1_2409	5.0638
chr16	49923010	49924201	Pogz_ak27_WT_vs_KO_cond1_2411	3.30791
chr16	50146584	50147756	Pogz_ak27_WT_vs_KO_cond1_2412	3.47929
chr16	51759217	51760433	Pogz_ak27_WT_vs_KO_cond1_2416	3.59161
chr16	53558955	53560221	Pogz_ak27_WT_vs_KO_cond1_2422	4.99938
chr16	54090087	54091480	Pogz_ak27_WT_vs_KO_cond1_2423	3.53488
chr16	54092180	54093441	Pogz_ak27_WT_vs_KO_cond1_2425	4.3867
chr16	54092851	54094082	Pogz_ak27_WT_vs_KO_cond1_2426	4.59846
chr16	54189737	54191039	Pogz_ak27_WT_vs_KO_cond1_2427	7.39059
chr16	54197588	54198786	Pogz_ak27_WT_vs_KO_cond1_2430	3.94914
chr16	54238290	54239682	Pogz_ak27_WT_vs_KO_cond1_2431	5.80537
chr16	54238939	54240135	Pogz_ak27_WT_vs_KO_cond1_2432	4.28498
chr16	54239519	54240684	Pogz_ak27_WT_vs_KO_cond1_2433	4.58893
chr16	54240938	54242247	Pogz_ak27_WT_vs_KO_cond1_2434	4.00401
chr16	54241678	54242975	Pogz_ak27_WT_vs_KO_cond1_2435	5.78789
chr16	54244268	54245889	Pogz_ak27_WT_vs_KO_cond1_2437	5.8059
chr16	54248801	54249951	Pogz_ak27_WT_vs_KO_cond1_2441	3.96306
chr16	54259151	54260750	Pogz_ak27_WT_vs_KO_cond1_2443	8.23764
chr16	55073200	55074397	Pogz_ak27_WT_vs_KO_cond1_2447	5.71408
chr16	60604303	60605606	Pogz_ak27_WT_vs_KO_cond1_2453	6.19105
chr16	60604785	60606791	Pogz_ak27_WT_vs_KO_cond1_2454	8.48218
chr16	61849554	61850730	Pogz_ak27_WT_vs_KO_cond1_2455	3.82998
chr16	62354492	62356349	Pogz_ak27_WT_vs_KO_cond1_2456	9.64595
chr16	62355574	62357115	Pogz_ak27_WT_vs_KO_cond1_2457	8.48837
chr16	62406395	62408081	Pogz_ak27_WT_vs_KO_cond1_2458	7.02509
chr16	62407466	62408792	Pogz_ak27_WT_vs_KO_cond1_2459	5.50164
chr16	62459095	62460293	Pogz_ak27_WT_vs_KO_cond1_2460	12.1286
chr16	62468561	62470198	Pogz_ak27_WT_vs_KO_cond1_2461	7.82809
chr16	62680637	62682084	Pogz_ak27_WT_vs_KO_cond1_2462	4.53592
chr16	62691968	62693128	Pogz_ak27_WT_vs_KO_cond1_2464	3.61569
chr16	62941227	62942519	Pogz_ak27_WT_vs_KO_cond1_2465	5.70598
chr16	62942947	62944184	Pogz_ak27_WT_vs_KO_cond1_2466	4.05829
chr16	62971330	62972589	Pogz_ak27_WT_vs_KO_cond1_2467	9.58815
chr16	63782963	63784114	Pogz_ak27_WT_vs_KO_cond1_2473	4.47177
chr16	63808662	63810021	Pogz_ak27_WT_vs_KO_cond1_2475	4.13178
chr16	63966614	63967972	Pogz_ak27_WT_vs_KO_cond1_2478	8.86928
chr16	64053207	64054634	Pogz_ak27_WT_vs_KO_cond1_2479	5.36658
chr16	65104718	65105870	Pogz_ak27_WT_vs_KO_cond1_2480	3.75262
chr16	67425650	67426971	Pogz_ak27_WT_vs_KO_cond1_2481	5.05236
chr16	67848816	67849997	Pogz_ak27_WT_vs_KO_cond1_2487	3.6469
chr16	67870970	67872318	Pogz_ak27_WT_vs_KO_cond1_2488	7.08671
chr16	70724117	70725469	Pogz_ak27_WT_vs_KO_cond1_2491	6.87468
chr16	71391399	71392677	Pogz_ak27_WT_vs_KO_cond1_2492	4.36118
chr16	71392117	71393330	Pogz_ak27_WT_vs_KO_cond1_2493	4.33489
chr16	72484206	72485414	Pogz_ak27_WT_vs_KO_cond1_2495	5.66064
chr16	72699624	72700824	Pogz_ak27_WT_vs_KO_cond1_2497	3.61155
chr16	74198405	74199668	Pogz_ak27_WT_vs_KO_cond1_2501	4.33162
chr16	76498441	76499716	Pogz_ak27_WT_vs_KO_cond1_2506	3.81115
chr16	77459776	77461021	Pogz_ak27_WT_vs_KO_cond1_2522	3.87741
chr16	77533712	77534895	Pogz_ak27_WT_vs_KO_cond1_2526	3.52345
chr16	77556235	77557620	Pogz_ak27_WT_vs_KO_cond1_2528	4.69286
chr16	77835186	77836481	Pogz_ak27_WT_vs_KO_cond1_2533	5.73388
chr16	79312708	79314023	Pogz_ak27_WT_vs_KO_cond1_2540	5.25223
chr16	79400116	79401414	Pogz_ak27_WT_vs_KO_cond1_2541	4.15274
chr16	79404024	79405225	Pogz_ak27_WT_vs_KO_cond1_2542	4.70962
chr16	79449087	79450743	Pogz_ak27_WT_vs_KO_cond1_2543	3.9456
chr16	79450704	79452382	Pogz_ak27_WT_vs_KO_cond1_2544	7.19439
chr16	79718449	79720164	Pogz_ak27_WT_vs_KO_cond1_2545	6.29863
chr16	79869510	79872224	Pogz_ak27_WT_vs_KO_cond1_2546	12.8826
chr16	79871448	79872861	Pogz_ak27_WT_vs_KO_cond1_2547	12.6772
chr16	80272639	80273832	Pogz_ak27_WT_vs_KO_cond1_2548	12.9433
chr16	81202059	81204079	Pogz_ak27_WT_vs_KO_cond1_2551	4.85366
chr16	81204361	81205553	Pogz_ak27_WT_vs_KO_cond1_2552	4.26342
chr16	81204740	81205907	Pogz_ak27_WT_vs_KO_cond1_2553	3.59033
chr16	81284350	81286858	Pogz_ak27_WT_vs_KO_cond1_2555	7.30279
chr16	81879020	81880355	Pogz_ak27_WT_vs_KO_cond1_2556	9.94792
chr16	81879864	81881132	Pogz_ak27_WT_vs_KO_cond1_2557	5.70209
chr16	84040898	84042683	Pogz_ak27_WT_vs_KO_cond1_2558	5.42939
chr16	84042098	84043608	Pogz_ak27_WT_vs_KO_cond1_2559	5.23217
chr16	85137456	85138667	Pogz_ak27_WT_vs_KO_cond1_2562	3.72401
chr16	85549240	85550546	Pogz_ak27_WT_vs_KO_cond1_2563	7.00655
chr16	86817490	86818855	Pogz_ak27_WT_vs_KO_cond1_2566	5.5713
chr16	87318979	87320138	Pogz_ak27_WT_vs_KO_cond1_2567	3.74494
chr16	88681416	88682646	Pogz_ak27_WT_vs_KO_cond1_2572	4.096
chr16	89889919	89891077	Pogz_ak27_WT_vs_KO_cond1_2573	4.18046
chr16	89960279	89961573	Pogz_ak27_WT_vs_KO_cond1_2576	3.598
chr16	90461128	90462318	Pogz_ak27_WT_vs_KO_cond1_2578	4.35742
chr16	91874090	91875380	Pogz_ak27_WT_vs_KO_cond1_2584	5.55622
chr16	93683167	93684326	Pogz_ak27_WT_vs_KO_cond1_2589	3.80787
chr16	93683451	93684662	Pogz_ak27_WT_vs_KO_cond1_2590	3.50292
chr17	3682820	3683990	Pogz_ak27_WT_vs_KO_cond1_2601	3.99431
chr17	5255201	5256485	Pogz_ak27_WT_vs_KO_cond1_2604	4.44781
chr17	7443181	7444333	Pogz_ak27_WT_vs_KO_cond1_2611	3.37153
chr17	9869276	9870491	Pogz_ak27_WT_vs_KO_cond1_2619	4.50384
chr17	10426770	10427924	Pogz_ak27_WT_vs_KO_cond1_2625	6.21843
chr17	10480964	10482554	Pogz_ak27_WT_vs_KO_cond1_2626	4.52579
chr17	11268644	11269964	Pogz_ak27_WT_vs_KO_cond1_2632	5.50671
chr17	11726261	11727424	Pogz_ak27_WT_vs_KO_cond1_2633	3.50193
chr17	12164727	12165943	Pogz_ak27_WT_vs_KO_cond1_2634	4.00612
chr17	12165499	12166739	Pogz_ak27_WT_vs_KO_cond1_2635	3.8158
chr17	12464959	12466252	Pogz_ak27_WT_vs_KO_cond1_2636	5.04408
chr17	13132897	13134148	Pogz_ak27_WT_vs_KO_cond1_2637	4.42763
chr17	15041597	15042779	Pogz_ak27_WT_vs_KO_cond1_2638	4.75066
chr17	15246038	15247222	Pogz_ak27_WT_vs_KO_cond1_2640	8.53238
chr17	16630749	16631922	Pogz_ak27_WT_vs_KO_cond1_2644	6.00864
chr17	25547845	25549016	Pogz_ak27_WT_vs_KO_cond1_2660	4.64131
chr17	27375627	27376844	Pogz_ak27_WT_vs_KO_cond1_2664	7.0677
chr17	27963065	27964253	Pogz_ak27_WT_vs_KO_cond1_2668	4.32451
chr17	28712085	28713273	Pogz_ak27_WT_vs_KO_cond1_2672	3.72052
chr17	29826278	29827541	Pogz_ak27_WT_vs_KO_cond1_2675	4.16234
chr17	29974813	29976002	Pogz_ak27_WT_vs_KO_cond1_2679	4.56007
chr17	30343476	30344720	Pogz_ak27_WT_vs_KO_cond1_2681	3.96006
chr17	31507123	31508309	Pogz_ak27_WT_vs_KO_cond1_2682	5.67621
chr17	31581580	31582784	Pogz_ak27_WT_vs_KO_cond1_2683	3.87867
chr17	32236502	32237820	Pogz_ak27_WT_vs_KO_cond1_2686	4.24769
chr17	34272086	34273376	Pogz_ak27_WT_vs_KO_cond1_2691	3.5167
chr17	36620951	36622559	Pogz_ak27_WT_vs_KO_cond1_2700	30.0031
chr17	48056534	48057724	Pogz_ak27_WT_vs_KO_cond1_2711	4.54884
chr17	48590509	48591662	Pogz_ak27_WT_vs_KO_cond1_2714	3.82539
chr17	49351938	49353146	Pogz_ak27_WT_vs_KO_cond1_2716	3.63065
chr17	49389037	49390218	Pogz_ak27_WT_vs_KO_cond1_2717	4.35388
chr17	51232391	51233591	Pogz_ak27_WT_vs_KO_cond1_2723	4.24644
chr17	51676413	51677654	Pogz_ak27_WT_vs_KO_cond1_2724	4.09146
chr17	52598698	52599913	Pogz_ak27_WT_vs_KO_cond1_2725	3.73802
chr17	54437456	54438615	Pogz_ak27_WT_vs_KO_cond1_2727	4.27009
chr17	60093436	60094589	Pogz_ak27_WT_vs_KO_cond1_2737	4.01818
chr17	60094000	60095639	Pogz_ak27_WT_vs_KO_cond1_2738	4.91845
chr17	60094962	60096435	Pogz_ak27_WT_vs_KO_cond1_2739	4.51723
chr17	61441680	61442877	Pogz_ak27_WT_vs_KO_cond1_2742	9.13156
chr17	61651686	61653377	Pogz_ak27_WT_vs_KO_cond1_2743	6.67767
chr17	62956497	62957652	Pogz_ak27_WT_vs_KO_cond1_2744	3.3992
chr17	63008197	63009389	Pogz_ak27_WT_vs_KO_cond1_2745	3.64369
chr17	63534248	63535413	Pogz_ak27_WT_vs_KO_cond1_2750	3.20979
chr17	63669131	63670339	Pogz_ak27_WT_vs_KO_cond1_2751	3.67945
chr17	65398681	65399912	Pogz_ak27_WT_vs_KO_cond1_2752	4.13425
chr17	69788197	69789629	Pogz_ak27_WT_vs_KO_cond1_2760	5.22175
chr17	70043889	70045166	Pogz_ak27_WT_vs_KO_cond1_2761	3.71306
chr17	71166790	71168117	Pogz_ak27_WT_vs_KO_cond1_2765	5.16486
chr17	76269069	76270255	Pogz_ak27_WT_vs_KO_cond1_2770	10.1163
chr17	78302847	78304139	Pogz_ak27_WT_vs_KO_cond1_2771	6.52793
chr17	78328478	78329954	Pogz_ak27_WT_vs_KO_cond1_2772	10.9856
chr17	78329389	78331488	Pogz_ak27_WT_vs_KO_cond1_2773	5.10593
chr17	81287803	81288979	Pogz_ak27_WT_vs_KO_cond1_2780	3.43275
chr17	82179673	82180870	Pogz_ak27_WT_vs_KO_cond1_2783	3.57364
chr17	83006280	83007460	Pogz_ak27_WT_vs_KO_cond1_2784	4.00753
chr17	83944653	83945828	Pogz_ak27_WT_vs_KO_cond1_2786	3.45225
chr17	88035300	88036524	Pogz_ak27_WT_vs_KO_cond1_2794	4.06914
chr17	88276537	88277770	Pogz_ak27_WT_vs_KO_cond1_2796	4.59191
chr17	88798184	88799359	Pogz_ak27_WT_vs_KO_cond1_2797	4.04042
chr17	91052828	91053989	Pogz_ak27_WT_vs_KO_cond1_2802	3.69674
chr17	94322560	94323807	Pogz_ak27_WT_vs_KO_cond1_2804	3.692
chr18	10051607	10052883	Pogz_ak27_WT_vs_KO_cond1_2812	4.5537
chr18	13860065	13861255	Pogz_ak27_WT_vs_KO_cond1_2822	3.44816
chr18	13949143	13950293	Pogz_ak27_WT_vs_KO_cond1_2823	4.09643
chr18	16357361	16358559	Pogz_ak27_WT_vs_KO_cond1_2825	9.96454
chr18	16895195	16896350	Pogz_ak27_WT_vs_KO_cond1_2829	4.15111
chr18	18849383	18850774	Pogz_ak27_WT_vs_KO_cond1_2831	5.19037
chr18	19708237	19709520	Pogz_ak27_WT_vs_KO_cond1_2832	7.9102
chr18	19761267	19763231	Pogz_ak27_WT_vs_KO_cond1_2833	7.08317
chr18	19762418	19763667	Pogz_ak27_WT_vs_KO_cond1_2834	3.97197
chr18	20716056	20717308	Pogz_ak27_WT_vs_KO_cond1_2835	4.07612
chr18	21316068	21317359	Pogz_ak27_WT_vs_KO_cond1_2838	3.91136
chr18	24046533	24047683	Pogz_ak27_WT_vs_KO_cond1_2848	7.52619
chr18	25779616	25781046	Pogz_ak27_WT_vs_KO_cond1_2850	4.93355
chr18	28186471	28187691	Pogz_ak27_WT_vs_KO_cond1_2853	4.79699
chr18	28629933	28631100	Pogz_ak27_WT_vs_KO_cond1_2854	4.12553
chr18	31175021	31176272	Pogz_ak27_WT_vs_KO_cond1_2857	3.61532
chr18	33969260	33970549	Pogz_ak27_WT_vs_KO_cond1_2867	4.47475
chr18	35228208	35229409	Pogz_ak27_WT_vs_KO_cond1_2872	3.6715
chr18	36027967	36029228	Pogz_ak27_WT_vs_KO_cond1_2877	6.20879
chr18	36100397	36101585	Pogz_ak27_WT_vs_KO_cond1_2879	3.44089
chr18	38737962	38739138	Pogz_ak27_WT_vs_KO_cond1_2886	6.32923
chr18	40490841	40492066	Pogz_ak27_WT_vs_KO_cond1_2888	4.64206
chr18	42921693	42922904	Pogz_ak27_WT_vs_KO_cond1_2896	5.32269
chr18	43046571	43047861	Pogz_ak27_WT_vs_KO_cond1_2898	4.96192
chr18	43544209	43545387	Pogz_ak27_WT_vs_KO_cond1_2902	3.59147
chr18	44559549	44560730	Pogz_ak27_WT_vs_KO_cond1_2903	4.90062
chr18	45966594	45967763	Pogz_ak27_WT_vs_KO_cond1_2906	5.45829
chr18	47803534	47804830	Pogz_ak27_WT_vs_KO_cond1_2911	5.80202
chr18	51240526	51241763	Pogz_ak27_WT_vs_KO_cond1_2914	7.93065
chr18	52562011	52563218	Pogz_ak27_WT_vs_KO_cond1_2916	3.64426
chr18	53711444	53712665	Pogz_ak27_WT_vs_KO_cond1_2919	4.50849
chr18	55300468	55301711	Pogz_ak27_WT_vs_KO_cond1_2926	5.25091
chr18	55681328	55682514	Pogz_ak27_WT_vs_KO_cond1_2929	3.59659
chr18	58282829	58283997	Pogz_ak27_WT_vs_KO_cond1_2936	4.55786
chr18	60881644	60882911	Pogz_ak27_WT_vs_KO_cond1_2939	4.77553
chr18	60927771	60928959	Pogz_ak27_WT_vs_KO_cond1_2940	4.70199
chr18	61213097	61214483	Pogz_ak27_WT_vs_KO_cond1_2941	4.45693
chr18	61851356	61852535	Pogz_ak27_WT_vs_KO_cond1_2945	3.33992
chr18	65279499	65280695	Pogz_ak27_WT_vs_KO_cond1_2950	3.60139
chr18	66679160	66680349	Pogz_ak27_WT_vs_KO_cond1_2956	4.79246
chr18	67632004	67633260	Pogz_ak27_WT_vs_KO_cond1_2960	4.30141
chr18	68656698	68657863	Pogz_ak27_WT_vs_KO_cond1_2966	4.69117
chr18	69714199	69715353	Pogz_ak27_WT_vs_KO_cond1_2971	3.22116
chr18	69780215	69781451	Pogz_ak27_WT_vs_KO_cond1_2977	3.61953
chr18	71031215	71032403	Pogz_ak27_WT_vs_KO_cond1_2979	5.12357
chr18	72187616	72188778	Pogz_ak27_WT_vs_KO_cond1_2980	3.92813
chr18	72348112	72349322	Pogz_ak27_WT_vs_KO_cond1_2982	3.7541
chr18	72348663	72349995	Pogz_ak27_WT_vs_KO_cond1_2983	5.28696
chr18	72881931	72883096	Pogz_ak27_WT_vs_KO_cond1_2987	4.503
chr18	77771608	77772858	Pogz_ak27_WT_vs_KO_cond1_2997	5.58871
chr18	78357254	78358422	Pogz_ak27_WT_vs_KO_cond1_2999	3.99521
chr18	78710645	78711865	Pogz_ak27_WT_vs_KO_cond1_3002	6.08121
chr18	78987090	78988249	Pogz_ak27_WT_vs_KO_cond1_3004	3.68061
chr18	79071089	79072249	Pogz_ak27_WT_vs_KO_cond1_3005	4.1859
chr18	79187262	79188537	Pogz_ak27_WT_vs_KO_cond1_3007	4.40503
chr18	80304872	80306189	Pogz_ak27_WT_vs_KO_cond1_3010	5.01636
chr18	81362597	81363849	Pogz_ak27_WT_vs_KO_cond1_3012	3.47218
chr18	81780253	81781490	Pogz_ak27_WT_vs_KO_cond1_3013	5.41608
chr18	82994553	82995819	Pogz_ak27_WT_vs_KO_cond1_3014	3.89703
chr18	84186945	84188175	Pogz_ak27_WT_vs_KO_cond1_3016	3.98741
chr18	84261051	84262236	Pogz_ak27_WT_vs_KO_cond1_3017	4.6554
chr18	86128672	86129834	Pogz_ak27_WT_vs_KO_cond1_3019	3.33977
chr18	86326425	86327711	Pogz_ak27_WT_vs_KO_cond1_3020	4.12788
chr18	88090402	88091650	Pogz_ak27_WT_vs_KO_cond1_3022	5.66522
chr18	88208908	88210180	Pogz_ak27_WT_vs_KO_cond1_3023	8.37049
chr18	88209357	88210785	Pogz_ak27_WT_vs_KO_cond1_3024	8.27167
chr18	88266603	88267907	Pogz_ak27_WT_vs_KO_cond1_3025	10.8339
chr18	90200147	90201616	Pogz_ak27_WT_vs_KO_cond1_3028	4.85763
chr18	90201033	90202508	Pogz_ak27_WT_vs_KO_cond1_3029	6.73771
chr19	4099370	4100651	Pogz_ak27_WT_vs_KO_cond1_3030	4.23762
chr19	4988979	4990321	Pogz_ak27_WT_vs_KO_cond1_3033	5.17995
chr19	4989505	4991149	Pogz_ak27_WT_vs_KO_cond1_3034	3.8507
chr19	6905009	6906376	Pogz_ak27_WT_vs_KO_cond1_3047	4.48704
chr19	7686328	7687781	Pogz_ak27_WT_vs_KO_cond1_3051	4.52513
chr19	10858431	10859639	Pogz_ak27_WT_vs_KO_cond1_3059	4.43611
chr19	12866992	12868154	Pogz_ak27_WT_vs_KO_cond1_3062	3.59588
chr19	14315096	14316271	Pogz_ak27_WT_vs_KO_cond1_3063	4.66463
chr19	14775473	14776698	Pogz_ak27_WT_vs_KO_cond1_3064	3.74825
chr19	16412237	16413396	Pogz_ak27_WT_vs_KO_cond1_3065	5.60983
chr19	19379018	19380169	Pogz_ak27_WT_vs_KO_cond1_3070	4.54106
chr19	19417673	19418863	Pogz_ak27_WT_vs_KO_cond1_3071	3.58656
chr19	19418567	19419805	Pogz_ak27_WT_vs_KO_cond1_3072	3.41186
chr19	19598016	19599994	Pogz_ak27_WT_vs_KO_cond1_3073	4.39685
chr19	19608484	19609776	Pogz_ak27_WT_vs_KO_cond1_3074	5.0876
chr19	19960202	19961544	Pogz_ak27_WT_vs_KO_cond1_3075	6.94627
chr19	19960682	19961956	Pogz_ak27_WT_vs_KO_cond1_3076	11.1196
chr19	21051708	21052886	Pogz_ak27_WT_vs_KO_cond1_3077	4.78141
chr19	26430120	26431359	Pogz_ak27_WT_vs_KO_cond1_3090	3.60009
chr19	26808672	26809873	Pogz_ak27_WT_vs_KO_cond1_3093	6.83262
chr19	28902013	28903201	Pogz_ak27_WT_vs_KO_cond1_3096	5.71917
chr19	29542937	29544194	Pogz_ak27_WT_vs_KO_cond1_3100	4.64411
chr19	32197031	32198265	Pogz_ak27_WT_vs_KO_cond1_3105	4.04754
chr19	32329461	32330666	Pogz_ak27_WT_vs_KO_cond1_3106	4.53532
chr19	41688087	41689333	Pogz_ak27_WT_vs_KO_cond1_3114	5.40244
chr19	41726616	41727780	Pogz_ak27_WT_vs_KO_cond1_3115	5.16952
chr19	46493971	46495122	Pogz_ak27_WT_vs_KO_cond1_3125	3.73529
chr19	46695110	46696278	Pogz_ak27_WT_vs_KO_cond1_3127	3.43095
chr19	47986194	47987438	Pogz_ak27_WT_vs_KO_cond1_3132	3.8874
chr19	55969611	55970811	Pogz_ak27_WT_vs_KO_cond1_3139	3.54045
chr19	57856540	57857692	Pogz_ak27_WT_vs_KO_cond1_3143	4.35909
chr19	58516863	58518101	Pogz_ak27_WT_vs_KO_cond1_3145	5.50227
chr19	59123674	59124856	Pogz_ak27_WT_vs_KO_cond1_3149	3.55091
chr19	59124532	59125808	Pogz_ak27_WT_vs_KO_cond1_3150	5.24775
chr2	6187968	6189122	Pogz_ak27_WT_vs_KO_cond1_3164	3.59602
chr2	6546874	6548076	Pogz_ak27_WT_vs_KO_cond1_3168	3.25888
chr2	6749719	6750949	Pogz_ak27_WT_vs_KO_cond1_3169	5.23641
chr2	7452689	7453890	Pogz_ak27_WT_vs_KO_cond1_3180	3.93953
chr2	7631230	7632516	Pogz_ak27_WT_vs_KO_cond1_3181	3.53822
chr2	7941072	7942332	Pogz_ak27_WT_vs_KO_cond1_3183	5.27282
chr2	12906053	12907335	Pogz_ak27_WT_vs_KO_cond1_3191	5.77295
chr2	18154576	18155807	Pogz_ak27_WT_vs_KO_cond1_3196	3.62716
chr2	19585752	19587018	Pogz_ak27_WT_vs_KO_cond1_3199	3.57033
chr2	20455082	20456239	Pogz_ak27_WT_vs_KO_cond1_3200	4.02279
chr2	25147535	25148798	Pogz_ak27_WT_vs_KO_cond1_3212	3.57892
chr2	27356904	27358092	Pogz_ak27_WT_vs_KO_cond1_3217	10.4406
chr2	28190308	28191522	Pogz_ak27_WT_vs_KO_cond1_3218	4.78709
chr2	29085401	29086645	Pogz_ak27_WT_vs_KO_cond1_3222	3.63333
chr2	29103693	29104882	Pogz_ak27_WT_vs_KO_cond1_3223	4.54086
chr2	29110882	29112103	Pogz_ak27_WT_vs_KO_cond1_3225	4.40173
chr2	29421168	29422449	Pogz_ak27_WT_vs_KO_cond1_3228	3.77367
chr2	31094419	31095679	Pogz_ak27_WT_vs_KO_cond1_3242	3.53048
chr2	31495281	31496502	Pogz_ak27_WT_vs_KO_cond1_3244	3.98841
chr2	32438377	32439550	Pogz_ak27_WT_vs_KO_cond1_3255	3.54982
chr2	33261668	33262861	Pogz_ak27_WT_vs_KO_cond1_3258	3.44135
chr2	33647506	33648673	Pogz_ak27_WT_vs_KO_cond1_3261	3.91581
chr2	33819473	33820682	Pogz_ak27_WT_vs_KO_cond1_3264	4.65954
chr2	35723819	35725016	Pogz_ak27_WT_vs_KO_cond1_3273	4.55601
chr2	37340167	37341327	Pogz_ak27_WT_vs_KO_cond1_3276	3.74674
chr2	38258547	38259792	Pogz_ak27_WT_vs_KO_cond1_3280	6.53312
chr2	38423441	38424627	Pogz_ak27_WT_vs_KO_cond1_3283	3.71829
chr2	41352959	41354193	Pogz_ak27_WT_vs_KO_cond1_3288	3.71977
chr2	41354291	41355573	Pogz_ak27_WT_vs_KO_cond1_3289	5.51507
chr2	43639717	43641040	Pogz_ak27_WT_vs_KO_cond1_3294	4.43633
chr2	43807396	43808594	Pogz_ak27_WT_vs_KO_cond1_3296	8.44024
chr2	43841013	43842442	Pogz_ak27_WT_vs_KO_cond1_3298	3.63783
chr2	44209163	44210415	Pogz_ak27_WT_vs_KO_cond1_3302	4.54325
chr2	44210511	44211804	Pogz_ak27_WT_vs_KO_cond1_3303	4.40544
chr2	44895930	44897116	Pogz_ak27_WT_vs_KO_cond1_3308	3.78273
chr2	44935965	44937202	Pogz_ak27_WT_vs_KO_cond1_3309	4.01242
chr2	47734664	47735815	Pogz_ak27_WT_vs_KO_cond1_3311	3.74545
chr2	49583834	49585056	Pogz_ak27_WT_vs_KO_cond1_3315	3.68749
chr2	49589386	49590580	Pogz_ak27_WT_vs_KO_cond1_3316	7.0008
chr2	49955854	49957089	Pogz_ak27_WT_vs_KO_cond1_3317	4.43261
chr2	50889742	50890949	Pogz_ak27_WT_vs_KO_cond1_3321	5.8652
chr2	52030636	52031834	Pogz_ak27_WT_vs_KO_cond1_3323	5.00638
chr2	52632756	52633920	Pogz_ak27_WT_vs_KO_cond1_3327	4.14942
chr2	55079846	55081245	Pogz_ak27_WT_vs_KO_cond1_3329	4.57734
chr2	55544844	55546052	Pogz_ak27_WT_vs_KO_cond1_3331	3.44191
chr2	57665218	57666515	Pogz_ak27_WT_vs_KO_cond1_3337	4.77502
chr2	60634321	60635607	Pogz_ak27_WT_vs_KO_cond1_3343	4.8847
chr2	61638325	61639570	Pogz_ak27_WT_vs_KO_cond1_3358	4.54971
chr2	62132292	62133449	Pogz_ak27_WT_vs_KO_cond1_3362	4.61245
chr2	62296000	62297170	Pogz_ak27_WT_vs_KO_cond1_3366	4.04378
chr2	62716462	62717765	Pogz_ak27_WT_vs_KO_cond1_3370	4.89931
chr2	63807230	63808397	Pogz_ak27_WT_vs_KO_cond1_3371	7.43889
chr2	64528400	64529622	Pogz_ak27_WT_vs_KO_cond1_3372	4.95565
chr2	66945463	66946711	Pogz_ak27_WT_vs_KO_cond1_3380	4.61876
chr2	67380001	67381192	Pogz_ak27_WT_vs_KO_cond1_3381	6.23555
chr2	70309559	70310801	Pogz_ak27_WT_vs_KO_cond1_3385	3.55393
chr2	70810716	70811923	Pogz_ak27_WT_vs_KO_cond1_3387	4.16582
chr2	75058869	75060157	Pogz_ak27_WT_vs_KO_cond1_3398	4.21826
chr2	77426943	77428106	Pogz_ak27_WT_vs_KO_cond1_3403	4.90813
chr2	77521206	77522431	Pogz_ak27_WT_vs_KO_cond1_3404	6.69986
chr2	80418234	80419390	Pogz_ak27_WT_vs_KO_cond1_3411	3.94559
chr2	81109260	81110444	Pogz_ak27_WT_vs_KO_cond1_3412	4.06379
chr2	82537997	82539300	Pogz_ak27_WT_vs_KO_cond1_3415	8.38943
chr2	82892387	82893541	Pogz_ak27_WT_vs_KO_cond1_3416	6.30536
chr2	83005867	83007177	Pogz_ak27_WT_vs_KO_cond1_3417	5.49942
chr2	84852098	84853366	Pogz_ak27_WT_vs_KO_cond1_3427	4.52331
chr2	94305427	94306589	Pogz_ak27_WT_vs_KO_cond1_3442	3.40984
chr2	94305824	94307053	Pogz_ak27_WT_vs_KO_cond1_3443	4.56802
chr2	96157847	96159613	Pogz_ak27_WT_vs_KO_cond1_3444	4.51107
chr2	97071909	97073606	Pogz_ak27_WT_vs_KO_cond1_3448	4.82363
chr2	97072980	97074230	Pogz_ak27_WT_vs_KO_cond1_3449	6.05503
chr2	100152552	100153791	Pogz_ak27_WT_vs_KO_cond1_3451	5.51229
chr2	100860730	100861985	Pogz_ak27_WT_vs_KO_cond1_3452	3.45439
chr2	101826699	101827908	Pogz_ak27_WT_vs_KO_cond1_3455	3.9343
chr2	103770036	103771289	Pogz_ak27_WT_vs_KO_cond1_3457	4.55975
chr2	103935682	103936923	Pogz_ak27_WT_vs_KO_cond1_3458	3.82086
chr2	105500415	105501752	Pogz_ak27_WT_vs_KO_cond1_3459	4.14778
chr2	105966751	105967915	Pogz_ak27_WT_vs_KO_cond1_3464	3.83008
chr2	106264600	106265850	Pogz_ak27_WT_vs_KO_cond1_3465	3.7418
chr2	106613131	106614322	Pogz_ak27_WT_vs_KO_cond1_3469	3.8157
chr2	107574739	107575899	Pogz_ak27_WT_vs_KO_cond1_3474	4.21151
chr2	112454277	112455435	Pogz_ak27_WT_vs_KO_cond1_3478	3.33755
chr2	114265828	114266978	Pogz_ak27_WT_vs_KO_cond1_3483	3.98761
chr2	114676939	114678137	Pogz_ak27_WT_vs_KO_cond1_3493	3.91075
chr2	114704444	114705621	Pogz_ak27_WT_vs_KO_cond1_3495	4.10626
chr2	115434478	115435631	Pogz_ak27_WT_vs_KO_cond1_3502	4.86643
chr2	115712036	115713283	Pogz_ak27_WT_vs_KO_cond1_3503	3.39399
chr2	116027018	116028230	Pogz_ak27_WT_vs_KO_cond1_3509	3.80893
chr2	118536229	118537457	Pogz_ak27_WT_vs_KO_cond1_3514	4.91093
chr2	123150398	123151613	Pogz_ak27_WT_vs_KO_cond1_3525	4.41491
chr2	123642314	123643617	Pogz_ak27_WT_vs_KO_cond1_3528	4.17776
chr2	132016521	132017701	Pogz_ak27_WT_vs_KO_cond1_3545	3.32707
chr2	137531284	137532857	Pogz_ak27_WT_vs_KO_cond1_3552	4.64324
chr2	137764282	137765480	Pogz_ak27_WT_vs_KO_cond1_3553	3.58463
chr2	138040617	138041852	Pogz_ak27_WT_vs_KO_cond1_3554	4.91408
chr2	140490085	140491249	Pogz_ak27_WT_vs_KO_cond1_3556	5.06002
chr2	141881133	141882382	Pogz_ak27_WT_vs_KO_cond1_3557	4.70901
chr2	145326476	145327651	Pogz_ak27_WT_vs_KO_cond1_3564	5.84873
chr2	145884828	145886078	Pogz_ak27_WT_vs_KO_cond1_3565	3.77972
chr2	145974973	145976152	Pogz_ak27_WT_vs_KO_cond1_3566	3.42275
chr2	146659402	146660560	Pogz_ak27_WT_vs_KO_cond1_3577	4.43067
chr2	152646968	152648167	Pogz_ak27_WT_vs_KO_cond1_3587	5.03227
chr2	154306877	154308045	Pogz_ak27_WT_vs_KO_cond1_3591	3.69686
chr2	156181498	156182683	Pogz_ak27_WT_vs_KO_cond1_3597	3.62842
chr2	157253070	157254243	Pogz_ak27_WT_vs_KO_cond1_3598	3.60261
chr2	157971383	157972647	Pogz_ak27_WT_vs_KO_cond1_3607	4.35293
chr2	158007552	158008718	Pogz_ak27_WT_vs_KO_cond1_3608	3.72491
chr2	165020841	165022002	Pogz_ak27_WT_vs_KO_cond1_3622	3.50717
chr2	167013930	167015226	Pogz_ak27_WT_vs_KO_cond1_3633	4.28044
chr2	169126004	169127214	Pogz_ak27_WT_vs_KO_cond1_3641	5.91479
chr2	169270649	169271907	Pogz_ak27_WT_vs_KO_cond1_3642	4.12312
chr2	169822435	169823654	Pogz_ak27_WT_vs_KO_cond1_3643	4.10943
chr2	170148860	170150035	Pogz_ak27_WT_vs_KO_cond1_3645	3.26636
chr2	171831527	171832708	Pogz_ak27_WT_vs_KO_cond1_3647	4.35563
chr2	171867088	171868263	Pogz_ak27_WT_vs_KO_cond1_3648	4.16008
chr2	172381226	172382442	Pogz_ak27_WT_vs_KO_cond1_3653	4.82589
chr2	173251378	173252629	Pogz_ak27_WT_vs_KO_cond1_3657	3.57693
chr2	179383783	179385036	Pogz_ak27_WT_vs_KO_cond1_3661	4.41958
chr2	179476421	179477606	Pogz_ak27_WT_vs_KO_cond1_3662	6.28279
chr2	179491079	179492262	Pogz_ak27_WT_vs_KO_cond1_3663	3.76584
chr3	5087063	5088300	Pogz_ak27_WT_vs_KO_cond1_3672	4.97989
chr3	5211204	5212488	Pogz_ak27_WT_vs_KO_cond1_3673	3.64473
chr3	6105735	6106979	Pogz_ak27_WT_vs_KO_cond1_3678	3.9672
chr3	6886272	6887587	Pogz_ak27_WT_vs_KO_cond1_3679	5.49805
chr3	6886880	6888343	Pogz_ak27_WT_vs_KO_cond1_3680	4.1394
chr3	7035678	7036957	Pogz_ak27_WT_vs_KO_cond1_3681	4.47736
chr3	8512228	8513510	Pogz_ak27_WT_vs_KO_cond1_3684	4.23513
chr3	8525468	8526618	Pogz_ak27_WT_vs_KO_cond1_3685	4.1421
chr3	9827858	9829059	Pogz_ak27_WT_vs_KO_cond1_3691	6.19754
chr3	10776075	10777351	Pogz_ak27_WT_vs_KO_cond1_3695	3.88739
chr3	11155366	11156537	Pogz_ak27_WT_vs_KO_cond1_3699	4.85345
chr3	11600785	11602009	Pogz_ak27_WT_vs_KO_cond1_3700	4.90456
chr3	12214138	12215330	Pogz_ak27_WT_vs_KO_cond1_3701	8.08869
chr3	13470358	13472649	Pogz_ak27_WT_vs_KO_cond1_3702	6.26841
chr3	13652786	13654512	Pogz_ak27_WT_vs_KO_cond1_3704	5.41989
chr3	13725048	13726703	Pogz_ak27_WT_vs_KO_cond1_3705	4.30917
chr3	13725900	13727325	Pogz_ak27_WT_vs_KO_cond1_3706	4.25215
chr3	14381386	14382549	Pogz_ak27_WT_vs_KO_cond1_3708	5.36955
chr3	17492542	17493738	Pogz_ak27_WT_vs_KO_cond1_3718	3.7027
chr3	19745180	19746353	Pogz_ak27_WT_vs_KO_cond1_3731	4.85562
chr3	21524037	21525206	Pogz_ak27_WT_vs_KO_cond1_3735	3.28975
chr3	21999392	22000628	Pogz_ak27_WT_vs_KO_cond1_3737	4.53084
chr3	22713861	22715131	Pogz_ak27_WT_vs_KO_cond1_3738	4.46028
chr3	22828089	22829279	Pogz_ak27_WT_vs_KO_cond1_3739	6.95929
chr3	22855225	22856435	Pogz_ak27_WT_vs_KO_cond1_3740	4.96412
chr3	22856155	22857561	Pogz_ak27_WT_vs_KO_cond1_3741	9.56773
chr3	23872140	23873308	Pogz_ak27_WT_vs_KO_cond1_3742	6.00012
chr3	24503470	24504849	Pogz_ak27_WT_vs_KO_cond1_3743	5.08081
chr3	25449143	25450340	Pogz_ak27_WT_vs_KO_cond1_3747	5.13003
chr3	26228358	26229548	Pogz_ak27_WT_vs_KO_cond1_3750	3.42638
chr3	29034655	29035901	Pogz_ak27_WT_vs_KO_cond1_3759	5.06974
chr3	32394638	32395940	Pogz_ak27_WT_vs_KO_cond1_3761	5.07289
chr3	34220638	34221881	Pogz_ak27_WT_vs_KO_cond1_3763	4.77221
chr3	34407487	34408637	Pogz_ak27_WT_vs_KO_cond1_3766	3.87207
chr3	34492153	34493439	Pogz_ak27_WT_vs_KO_cond1_3768	4.00788
chr3	40497759	40499012	Pogz_ak27_WT_vs_KO_cond1_3782	5.95085
chr3	42018394	42019692	Pogz_ak27_WT_vs_KO_cond1_3784	4.19217
chr3	42031289	42032456	Pogz_ak27_WT_vs_KO_cond1_3785	5.00142
chr3	42375401	42376651	Pogz_ak27_WT_vs_KO_cond1_3786	3.47759
chr3	48137315	48138598	Pogz_ak27_WT_vs_KO_cond1_3791	5.27925
chr3	51636210	51637412	Pogz_ak27_WT_vs_KO_cond1_3800	3.80517
chr3	55335269	55336450	Pogz_ak27_WT_vs_KO_cond1_3815	4.0891
chr3	56259621	56260867	Pogz_ak27_WT_vs_KO_cond1_3817	3.68782
chr3	65338952	65340159	Pogz_ak27_WT_vs_KO_cond1_3823	3.98603
chr3	68389391	68390700	Pogz_ak27_WT_vs_KO_cond1_3826	4.55101
chr3	68651603	68652760	Pogz_ak27_WT_vs_KO_cond1_3828	3.70576
chr3	68813667	68814936	Pogz_ak27_WT_vs_KO_cond1_3830	4.5445
chr3	70369879	70371165	Pogz_ak27_WT_vs_KO_cond1_3838	6.37263
chr3	70485735	70487104	Pogz_ak27_WT_vs_KO_cond1_3839	4.96939
chr3	70486783	70488649	Pogz_ak27_WT_vs_KO_cond1_3840	6.66366
chr3	70488384	70489858	Pogz_ak27_WT_vs_KO_cond1_3841	7.93901
chr3	70604742	70606689	Pogz_ak27_WT_vs_KO_cond1_3842	5.55524
chr3	70605915	70607490	Pogz_ak27_WT_vs_KO_cond1_3843	8.40461
chr3	70663832	70665887	Pogz_ak27_WT_vs_KO_cond1_3844	10.2368
chr3	70665124	70666439	Pogz_ak27_WT_vs_KO_cond1_3845	11.1788
chr3	70676793	70680016	Pogz_ak27_WT_vs_KO_cond1_3846	7.41178
chr3	70679154	70680433	Pogz_ak27_WT_vs_KO_cond1_3847	11.0416
chr3	71723097	71724464	Pogz_ak27_WT_vs_KO_cond1_3848	11.0505
chr3	71723604	71725259	Pogz_ak27_WT_vs_KO_cond1_3849	21.9658
chr3	72432980	72434173	Pogz_ak27_WT_vs_KO_cond1_3850	8.97504
chr3	72869294	72870712	Pogz_ak27_WT_vs_KO_cond1_3855	3.86729
chr3	73511546	73513223	Pogz_ak27_WT_vs_KO_cond1_3856	4.08063
chr3	73545047	73546345	Pogz_ak27_WT_vs_KO_cond1_3857	9.39855
chr3	74881823	74883312	Pogz_ak27_WT_vs_KO_cond1_3858	12.1769
chr3	74882671	74883923	Pogz_ak27_WT_vs_KO_cond1_3859	14.8426
chr3	74888425	74890126	Pogz_ak27_WT_vs_KO_cond1_3860	10.4675
chr3	74889570	74890859	Pogz_ak27_WT_vs_KO_cond1_3861	11.4166
chr3	74908700	74909859	Pogz_ak27_WT_vs_KO_cond1_3862	4.08204
chr3	75198863	75200030	Pogz_ak27_WT_vs_KO_cond1_3863	3.38821
chr3	75199337	75200574	Pogz_ak27_WT_vs_KO_cond1_3864	3.6036
chr3	75872430	75873619	Pogz_ak27_WT_vs_KO_cond1_3867	51.8358
chr3	75876990	75878229	Pogz_ak27_WT_vs_KO_cond1_3868	8.14195
chr3	75877357	75879852	Pogz_ak27_WT_vs_KO_cond1_3869	18.3991
chr3	76232419	76233696	Pogz_ak27_WT_vs_KO_cond1_3870	9.97323
chr3	76269314	76271630	Pogz_ak27_WT_vs_KO_cond1_3871	13.8119
chr3	76271100	76273883	Pogz_ak27_WT_vs_KO_cond1_3872	13.6027
chr3	76273321	76274485	Pogz_ak27_WT_vs_KO_cond1_3873	5.5829
chr3	76483604	76484907	Pogz_ak27_WT_vs_KO_cond1_3874	9.95138
chr3	76484569	76485867	Pogz_ak27_WT_vs_KO_cond1_3875	54.5509
chr3	77634903	77636551	Pogz_ak27_WT_vs_KO_cond1_3878	4.30409
chr3	78595530	78596826	Pogz_ak27_WT_vs_KO_cond1_3883	3.80163
chr3	79261800	79263010	Pogz_ak27_WT_vs_KO_cond1_3890	4.14719
chr3	80059185	80060449	Pogz_ak27_WT_vs_KO_cond1_3891	4.3285
chr3	80411581	80412805	Pogz_ak27_WT_vs_KO_cond1_3896	3.44562
chr3	80572288	80573438	Pogz_ak27_WT_vs_KO_cond1_3897	4.51661
chr3	81633307	81634531	Pogz_ak27_WT_vs_KO_cond1_3900	4.7564
chr3	82078662	82079830	Pogz_ak27_WT_vs_KO_cond1_3901	3.50799
chr3	83233883	83235050	Pogz_ak27_WT_vs_KO_cond1_3904	3.87323
chr3	84048245	84049486	Pogz_ak27_WT_vs_KO_cond1_3908	3.84662
chr3	85897355	85898577	Pogz_ak27_WT_vs_KO_cond1_3911	4.2265
chr3	87950422	87951646	Pogz_ak27_WT_vs_KO_cond1_3918	4.02351
chr3	89550953	89552166	Pogz_ak27_WT_vs_KO_cond1_3929	4.28754
chr3	90269351	90270651	Pogz_ak27_WT_vs_KO_cond1_3937	4.64653
chr3	93248165	93249366	Pogz_ak27_WT_vs_KO_cond1_3939	4.50869
chr3	93250626	93251955	Pogz_ak27_WT_vs_KO_cond1_3940	5.0381
chr3	96058607	96059816	Pogz_ak27_WT_vs_KO_cond1_3948	4.53272
chr3	96835534	96836899	Pogz_ak27_WT_vs_KO_cond1_3952	6.69555
chr3	103461263	103462500	Pogz_ak27_WT_vs_KO_cond1_3968	4.8249
chr3	104818981	104820266	Pogz_ak27_WT_vs_KO_cond1_3974	5.07318
chr3	104844789	104845943	Pogz_ak27_WT_vs_KO_cond1_3975	4.04741
chr3	104852962	104854491	Pogz_ak27_WT_vs_KO_cond1_3976	4.94559
chr3	105425626	105426929	Pogz_ak27_WT_vs_KO_cond1_3979	5.05705
chr3	105933672	105934947	Pogz_ak27_WT_vs_KO_cond1_3981	3.79341
chr3	107876902	107878053	Pogz_ak27_WT_vs_KO_cond1_3995	5.38243
chr3	108338911	108340135	Pogz_ak27_WT_vs_KO_cond1_4000	3.59363
chr3	109896928	109898130	Pogz_ak27_WT_vs_KO_cond1_4005	3.59996
chr3	114606846	114608106	Pogz_ak27_WT_vs_KO_cond1_4007	3.48868
chr3	115413177	115414348	Pogz_ak27_WT_vs_KO_cond1_4008	3.61829
chr3	116704270	116705567	Pogz_ak27_WT_vs_KO_cond1_4010	4.20752
chr3	117112425	117113658	Pogz_ak27_WT_vs_KO_cond1_4011	3.53064
chr3	117980999	117982162	Pogz_ak27_WT_vs_KO_cond1_4012	3.76831
chr3	119067392	119068669	Pogz_ak27_WT_vs_KO_cond1_4014	4.27226
chr3	122180323	122181498	Pogz_ak27_WT_vs_KO_cond1_4021	4.44844
chr3	123859213	123860475	Pogz_ak27_WT_vs_KO_cond1_4025	6.83367
chr3	124633302	124634457	Pogz_ak27_WT_vs_KO_cond1_4026	4.95196
chr3	126428029	126429204	Pogz_ak27_WT_vs_KO_cond1_4027	8.00549
chr3	127465380	127466620	Pogz_ak27_WT_vs_KO_cond1_4033	3.34348
chr3	134491594	134492882	Pogz_ak27_WT_vs_KO_cond1_4044	3.59974
chr3	135393554	135394842	Pogz_ak27_WT_vs_KO_cond1_4045	4.7002
chr3	139714068	139715397	Pogz_ak27_WT_vs_KO_cond1_4050	4.1389
chr3	142222785	142223963	Pogz_ak27_WT_vs_KO_cond1_4051	4.5492
chr3	145991126	145992317	Pogz_ak27_WT_vs_KO_cond1_4054	3.5379
chr3	146002095	146003349	Pogz_ak27_WT_vs_KO_cond1_4055	5.91856
chr3	146004165	146005373	Pogz_ak27_WT_vs_KO_cond1_4056	4.4041
chr3	147545019	147546175	Pogz_ak27_WT_vs_KO_cond1_4064	4.94044
chr3	147695573	147696733	Pogz_ak27_WT_vs_KO_cond1_4065	3.65184
chr3	148516371	148517633	Pogz_ak27_WT_vs_KO_cond1_4066	4.45562
chr3	148605066	148606274	Pogz_ak27_WT_vs_KO_cond1_4068	4.66749
chr3	148953990	148955475	Pogz_ak27_WT_vs_KO_cond1_4073	5.52963
chr3	152081410	152082561	Pogz_ak27_WT_vs_KO_cond1_4080	4.22087
chr3	152938972	152940138	Pogz_ak27_WT_vs_KO_cond1_4082	3.4856
chr3	154210201	154211376	Pogz_ak27_WT_vs_KO_cond1_4083	4.75794
chr3	156644053	156645389	Pogz_ak27_WT_vs_KO_cond1_4086	4.15548
chr3	159326642	159327832	Pogz_ak27_WT_vs_KO_cond1_4090	6.50773
chr4	6870992	6872447	Pogz_ak27_WT_vs_KO_cond1_4097	4.45583
chr4	10694185	10695371	Pogz_ak27_WT_vs_KO_cond1_4106	6.35879
chr4	12546589	12547840	Pogz_ak27_WT_vs_KO_cond1_4112	4.58005
chr4	12907378	12908563	Pogz_ak27_WT_vs_KO_cond1_4113	3.47797
chr4	13984223	13985398	Pogz_ak27_WT_vs_KO_cond1_4121	8.48337
chr4	15807975	15809293	Pogz_ak27_WT_vs_KO_cond1_4125	6.83229
chr4	17561651	17564710	Pogz_ak27_WT_vs_KO_cond1_4128	11.7307
chr4	17783259	17784629	Pogz_ak27_WT_vs_KO_cond1_4131	4.50357
chr4	17999487	18000704	Pogz_ak27_WT_vs_KO_cond1_4132	4.18599
chr4	20377027	20378202	Pogz_ak27_WT_vs_KO_cond1_4136	3.48861
chr4	21877702	21878943	Pogz_ak27_WT_vs_KO_cond1_4141	3.98883
chr4	23752136	23753330	Pogz_ak27_WT_vs_KO_cond1_4163	3.50671
chr4	24166970	24168165	Pogz_ak27_WT_vs_KO_cond1_4176	4.76917
chr4	24938157	24939355	Pogz_ak27_WT_vs_KO_cond1_4185	4.02407
chr4	32510648	32511810	Pogz_ak27_WT_vs_KO_cond1_4196	4.59021
chr4	34938084	34939249	Pogz_ak27_WT_vs_KO_cond1_4203	3.33391
chr4	35636212	35637435	Pogz_ak27_WT_vs_KO_cond1_4204	3.79131
chr4	36662717	36663880	Pogz_ak27_WT_vs_KO_cond1_4205	3.446
chr4	36898209	36899514	Pogz_ak27_WT_vs_KO_cond1_4207	4.26375
chr4	37492960	37494146	Pogz_ak27_WT_vs_KO_cond1_4208	12.6466
chr4	39290013	39291207	Pogz_ak27_WT_vs_KO_cond1_4209	3.88263
chr4	39290551	39292702	Pogz_ak27_WT_vs_KO_cond1_4210	4.56861
chr4	39291937	39293407	Pogz_ak27_WT_vs_KO_cond1_4211	4.18742
chr4	40009729	40010937	Pogz_ak27_WT_vs_KO_cond1_4213	4.16033
chr4	40011414	40012598	Pogz_ak27_WT_vs_KO_cond1_4214	3.78532
chr4	41473768	41474965	Pogz_ak27_WT_vs_KO_cond1_4219	3.42183
chr4	42969045	42970208	Pogz_ak27_WT_vs_KO_cond1_4225	3.82711
chr4	44176898	44178130	Pogz_ak27_WT_vs_KO_cond1_4227	4.74227
chr4	45093935	45095109	Pogz_ak27_WT_vs_KO_cond1_4228	4.8199
chr4	45446045	45447264	Pogz_ak27_WT_vs_KO_cond1_4231	3.44214
chr4	45511984	45513155	Pogz_ak27_WT_vs_KO_cond1_4232	3.58036
chr4	49857282	49858559	Pogz_ak27_WT_vs_KO_cond1_4243	4.20559
chr4	49857665	49859134	Pogz_ak27_WT_vs_KO_cond1_4244	5.99565
chr4	49926507	49927672	Pogz_ak27_WT_vs_KO_cond1_4245	4.81797
chr4	51531394	51532794	Pogz_ak27_WT_vs_KO_cond1_4246	5.64228
chr4	51532102	51533542	Pogz_ak27_WT_vs_KO_cond1_4247	4.54675
chr4	52111922	52113072	Pogz_ak27_WT_vs_KO_cond1_4248	5.34009
chr4	52131465	52132758	Pogz_ak27_WT_vs_KO_cond1_4249	5.72426
chr4	55888067	55889300	Pogz_ak27_WT_vs_KO_cond1_4253	5.05921
chr4	58435283	58436570	Pogz_ak27_WT_vs_KO_cond1_4255	5.79964
chr4	63754763	63755946	Pogz_ak27_WT_vs_KO_cond1_4261	8.67097
chr4	69696847	69698080	Pogz_ak27_WT_vs_KO_cond1_4262	4.01437
chr4	72575271	72576518	Pogz_ak27_WT_vs_KO_cond1_4268	4.55178
chr4	73696852	73698004	Pogz_ak27_WT_vs_KO_cond1_4270	4.42762
chr4	75627860	75629118	Pogz_ak27_WT_vs_KO_cond1_4273	4.51207
chr4	75628982	75630141	Pogz_ak27_WT_vs_KO_cond1_4274	3.80118
chr4	75659342	75660550	Pogz_ak27_WT_vs_KO_cond1_4275	4.54208
chr4	75927899	75929104	Pogz_ak27_WT_vs_KO_cond1_4277	3.58514
chr4	76800692	76801880	Pogz_ak27_WT_vs_KO_cond1_4278	3.47162
chr4	76801323	76802608	Pogz_ak27_WT_vs_KO_cond1_4279	8.05758
chr4	77230577	77231798	Pogz_ak27_WT_vs_KO_cond1_4280	7.66379
chr4	77231412	77233148	Pogz_ak27_WT_vs_KO_cond1_4281	7.4507
chr4	77232504	77233716	Pogz_ak27_WT_vs_KO_cond1_4282	4.08925
chr4	77344187	77345341	Pogz_ak27_WT_vs_KO_cond1_4283	9.68754
chr4	77629221	77630517	Pogz_ak27_WT_vs_KO_cond1_4284	4.57203
chr4	77630276	77631806	Pogz_ak27_WT_vs_KO_cond1_4285	12.6766
chr4	77631028	77632301	Pogz_ak27_WT_vs_KO_cond1_4286	7.01593
chr4	77637789	77639317	Pogz_ak27_WT_vs_KO_cond1_4287	14.3112
chr4	77638491	77640018	Pogz_ak27_WT_vs_KO_cond1_4288	8.25259
chr4	77639530	77640831	Pogz_ak27_WT_vs_KO_cond1_4289	18.6527
chr4	77716536	77718044	Pogz_ak27_WT_vs_KO_cond1_4290	7.01048
chr4	77721102	77723950	Pogz_ak27_WT_vs_KO_cond1_4291	11.3039
chr4	77723276	77725012	Pogz_ak27_WT_vs_KO_cond1_4292	10.5208
chr4	77728434	77729705	Pogz_ak27_WT_vs_KO_cond1_4293	3.86687
chr4	77735060	77736224	Pogz_ak27_WT_vs_KO_cond1_4294	7.33612
chr4	77736045	77737357	Pogz_ak27_WT_vs_KO_cond1_4295	12.8488
chr4	77795791	77797033	Pogz_ak27_WT_vs_KO_cond1_4296	21.2995
chr4	77813598	77815029	Pogz_ak27_WT_vs_KO_cond1_4297	5.4836
chr4	77821718	77822931	Pogz_ak27_WT_vs_KO_cond1_4298	11.5346
chr4	77826663	77828057	Pogz_ak27_WT_vs_KO_cond1_4299	10.8473
chr4	77854369	77858163	Pogz_ak27_WT_vs_KO_cond1_4300	22.8022
chr4	77857387	77859528	Pogz_ak27_WT_vs_KO_cond1_4301	13.6232
chr4	77858656	77859920	Pogz_ak27_WT_vs_KO_cond1_4302	9.37294
chr4	77859153	77860327	Pogz_ak27_WT_vs_KO_cond1_4303	11.6701
chr4	78226722	78227881	Pogz_ak27_WT_vs_KO_cond1_4304	14.0307
chr4	78227347	78228633	Pogz_ak27_WT_vs_KO_cond1_4305	7.29348
chr4	78251543	78253176	Pogz_ak27_WT_vs_KO_cond1_4306	7.09641
chr4	78910032	78912318	Pogz_ak27_WT_vs_KO_cond1_4307	14.5928
chr4	78955082	78956792	Pogz_ak27_WT_vs_KO_cond1_4308	8.523
chr4	78956053	78957247	Pogz_ak27_WT_vs_KO_cond1_4309	4.71157
chr4	79175357	79180061	Pogz_ak27_WT_vs_KO_cond1_4310	27.0823
chr4	79295697	79297027	Pogz_ak27_WT_vs_KO_cond1_4311	7.22039
chr4	79314965	79317056	Pogz_ak27_WT_vs_KO_cond1_4312	16.3815
chr4	79316229	79317400	Pogz_ak27_WT_vs_KO_cond1_4313	7.31018
chr4	79316958	79318373	Pogz_ak27_WT_vs_KO_cond1_4314	8.49737
chr4	79340336	79342183	Pogz_ak27_WT_vs_KO_cond1_4315	9.54038
chr4	79692878	79694443	Pogz_ak27_WT_vs_KO_cond1_4316	18.4206
chr4	79693844	79695156	Pogz_ak27_WT_vs_KO_cond1_4317	4.66776
chr4	79847359	79848775	Pogz_ak27_WT_vs_KO_cond1_4318	5.99706
chr4	79847918	79851504	Pogz_ak27_WT_vs_KO_cond1_4319	16.8973
chr4	80163010	80164310	Pogz_ak27_WT_vs_KO_cond1_4320	16.5114
chr4	80478331	80479485	Pogz_ak27_WT_vs_KO_cond1_4321	4.69415
chr4	80478900	80480096	Pogz_ak27_WT_vs_KO_cond1_4322	5.12659
chr4	81060787	81061987	Pogz_ak27_WT_vs_KO_cond1_4323	5.00203
chr4	81076520	81077699	Pogz_ak27_WT_vs_KO_cond1_4324	3.25868
chr4	82170628	82171827	Pogz_ak27_WT_vs_KO_cond1_4335	3.64381
chr4	82321319	82322471	Pogz_ak27_WT_vs_KO_cond1_4341	4.38175
chr4	87590824	87591977	Pogz_ak27_WT_vs_KO_cond1_4349	5.63816
chr4	87884308	87885560	Pogz_ak27_WT_vs_KO_cond1_4353	3.65139
chr4	88940507	88941722	Pogz_ak27_WT_vs_KO_cond1_4354	4.99932
chr4	89501535	89502730	Pogz_ak27_WT_vs_KO_cond1_4356	3.87734
chr4	90338617	90339782	Pogz_ak27_WT_vs_KO_cond1_4359	4.92721
chr4	90810503	90811653	Pogz_ak27_WT_vs_KO_cond1_4361	4.85202
chr4	91931760	91933037	Pogz_ak27_WT_vs_KO_cond1_4364	7.71064
chr4	91932589	91933798	Pogz_ak27_WT_vs_KO_cond1_4365	24.2667
chr4	93000725	93002940	Pogz_ak27_WT_vs_KO_cond1_4366	9.18128
chr4	95529476	95530721	Pogz_ak27_WT_vs_KO_cond1_4368	3.90498
chr4	96995160	96996333	Pogz_ak27_WT_vs_KO_cond1_4372	3.80045
chr4	97256065	97257254	Pogz_ak27_WT_vs_KO_cond1_4374	4.43281
chr4	101048806	101049983	Pogz_ak27_WT_vs_KO_cond1_4392	3.65586
chr4	101983025	101984211	Pogz_ak27_WT_vs_KO_cond1_4395	7.5644
chr4	103806301	103807473	Pogz_ak27_WT_vs_KO_cond1_4399	4.02705
chr4	103922067	103923265	Pogz_ak27_WT_vs_KO_cond1_4400	6.16501
chr4	103998205	103999381	Pogz_ak27_WT_vs_KO_cond1_4401	4.96616
chr4	104044582	104045756	Pogz_ak27_WT_vs_KO_cond1_4402	4.21001
chr4	106372654	106373870	Pogz_ak27_WT_vs_KO_cond1_4404	3.67897
chr4	107486169	107487350	Pogz_ak27_WT_vs_KO_cond1_4407	3.46604
chr4	109329607	109330878	Pogz_ak27_WT_vs_KO_cond1_4411	5.46656
chr4	114767916	114769190	Pogz_ak27_WT_vs_KO_cond1_4417	3.91869
chr4	114806034	114807290	Pogz_ak27_WT_vs_KO_cond1_4418	4.47604
chr4	116663260	116664532	Pogz_ak27_WT_vs_KO_cond1_4427	3.83836
chr4	117305704	117306901	Pogz_ak27_WT_vs_KO_cond1_4429	4.60758
chr4	118643008	118644170	Pogz_ak27_WT_vs_KO_cond1_4435	4.00171
chr4	118814673	118815876	Pogz_ak27_WT_vs_KO_cond1_4436	3.28681
chr4	119604732	119606204	Pogz_ak27_WT_vs_KO_cond1_4439	3.87819
chr4	123633634	123634895	Pogz_ak27_WT_vs_KO_cond1_4450	5.13224
chr4	123931980	123933213	Pogz_ak27_WT_vs_KO_cond1_4451	4.3666
chr4	125534113	125535325	Pogz_ak27_WT_vs_KO_cond1_4457	4.54997
chr4	125741853	125743099	Pogz_ak27_WT_vs_KO_cond1_4459	3.99075
chr4	127131587	127132934	Pogz_ak27_WT_vs_KO_cond1_4464	3.60343
chr4	128834739	128835937	Pogz_ak27_WT_vs_KO_cond1_4469	5.16962
chr4	129168559	129169718	Pogz_ak27_WT_vs_KO_cond1_4471	5.74136
chr4	130338731	130339934	Pogz_ak27_WT_vs_KO_cond1_4476	4.73425
chr4	130896933	130898113	Pogz_ak27_WT_vs_KO_cond1_4482	5.05112
chr4	133288150	133289507	Pogz_ak27_WT_vs_KO_cond1_4491	6.92282
chr4	133371362	133372524	Pogz_ak27_WT_vs_KO_cond1_4492	4.79157
chr4	133637771	133638978	Pogz_ak27_WT_vs_KO_cond1_4493	3.98345
chr4	137806842	137808034	Pogz_ak27_WT_vs_KO_cond1_4500	4.72626
chr4	138764812	138766011	Pogz_ak27_WT_vs_KO_cond1_4503	3.63819
chr4	139376935	139378099	Pogz_ak27_WT_vs_KO_cond1_4507	3.68634
chr4	139777886	139779065	Pogz_ak27_WT_vs_KO_cond1_4509	4.37962
chr4	140937700	140938916	Pogz_ak27_WT_vs_KO_cond1_4512	5.26404
chr4	141173151	141174455	Pogz_ak27_WT_vs_KO_cond1_4513	3.65073
chr4	147449232	147450450	Pogz_ak27_WT_vs_KO_cond1_4519	4.65414
chr4	149699261	149700589	Pogz_ak27_WT_vs_KO_cond1_4535	3.76689
chr4	150649352	150650539	Pogz_ak27_WT_vs_KO_cond1_4541	3.53649
chr4	151659816	151660974	Pogz_ak27_WT_vs_KO_cond1_4543	3.67762
chr4	154048822	154050041	Pogz_ak27_WT_vs_KO_cond1_4553	3.55476
chr5	5174499	5175749	Pogz_ak27_WT_vs_KO_cond1_4572	4.31475
chr5	6173928	6175084	Pogz_ak27_WT_vs_KO_cond1_4573	10.942
chr5	10591604	10592941	Pogz_ak27_WT_vs_KO_cond1_4576	6.71497
chr5	10592282	10593742	Pogz_ak27_WT_vs_KO_cond1_4577	9.8963
chr5	15635305	15636489	Pogz_ak27_WT_vs_KO_cond1_4585	3.95347
chr5	17147865	17149026	Pogz_ak27_WT_vs_KO_cond1_4589	3.96777
chr5	19252248	19253445	Pogz_ak27_WT_vs_KO_cond1_4590	5.46182
chr5	19293390	19294587	Pogz_ak27_WT_vs_KO_cond1_4592	3.70321
chr5	24127160	24128318	Pogz_ak27_WT_vs_KO_cond1_4598	3.65161
chr5	28706126	28707376	Pogz_ak27_WT_vs_KO_cond1_4605	4.71045
chr5	35365586	35367020	Pogz_ak27_WT_vs_KO_cond1_4617	4.42851
chr5	37454001	37455298	Pogz_ak27_WT_vs_KO_cond1_4624	4.54002
chr5	37553704	37554916	Pogz_ak27_WT_vs_KO_cond1_4625	3.88717
chr5	39431043	39432223	Pogz_ak27_WT_vs_KO_cond1_4631	4.75666
chr5	39536264	39537433	Pogz_ak27_WT_vs_KO_cond1_4633	6.25518
chr5	39927488	39928700	Pogz_ak27_WT_vs_KO_cond1_4634	5.36395
chr5	40354846	40356001	Pogz_ak27_WT_vs_KO_cond1_4638	5.89808
chr5	40527156	40528345	Pogz_ak27_WT_vs_KO_cond1_4639	3.69491
chr5	41088102	41089267	Pogz_ak27_WT_vs_KO_cond1_4641	6.00654
chr5	43027270	43028499	Pogz_ak27_WT_vs_KO_cond1_4646	6.35796
chr5	44641381	44642627	Pogz_ak27_WT_vs_KO_cond1_4649	6.45739
chr5	45506787	45507943	Pogz_ak27_WT_vs_KO_cond1_4656	4.07599
chr5	50173842	50175311	Pogz_ak27_WT_vs_KO_cond1_4659	4.58152
chr5	50378776	50380160	Pogz_ak27_WT_vs_KO_cond1_4660	4.18956
chr5	51593865	51595233	Pogz_ak27_WT_vs_KO_cond1_4663	5.96261
chr5	54391335	54392555	Pogz_ak27_WT_vs_KO_cond1_4670	5.3053
chr5	55942641	55943804	Pogz_ak27_WT_vs_KO_cond1_4672	3.90951
chr5	56830337	56831584	Pogz_ak27_WT_vs_KO_cond1_4673	6.01657
chr5	57866117	57867342	Pogz_ak27_WT_vs_KO_cond1_4674	8.17328
chr5	59128520	59129680	Pogz_ak27_WT_vs_KO_cond1_4678	4.52993
chr5	59129023	59130382	Pogz_ak27_WT_vs_KO_cond1_4679	5.45472
chr5	59131367	59132518	Pogz_ak27_WT_vs_KO_cond1_4680	4.91146
chr5	59131905	59133324	Pogz_ak27_WT_vs_KO_cond1_4681	5.28705
chr5	60992316	60993483	Pogz_ak27_WT_vs_KO_cond1_4682	4.80298
chr5	61937172	61938704	Pogz_ak27_WT_vs_KO_cond1_4685	6.56046
chr5	61938459	61939715	Pogz_ak27_WT_vs_KO_cond1_4686	3.88956
chr5	62209366	62210596	Pogz_ak27_WT_vs_KO_cond1_4687	6.95966
chr5	62595423	62596681	Pogz_ak27_WT_vs_KO_cond1_4688	10.6361
chr5	62596456	62598135	Pogz_ak27_WT_vs_KO_cond1_4689	6.53363
chr5	62971765	62973145	Pogz_ak27_WT_vs_KO_cond1_4690	5.20041
chr5	63002300	63003461	Pogz_ak27_WT_vs_KO_cond1_4692	4.33754
chr5	63653009	63654222	Pogz_ak27_WT_vs_KO_cond1_4693	4.15333
chr5	64087893	64089079	Pogz_ak27_WT_vs_KO_cond1_4695	3.51206
chr5	64717853	64719083	Pogz_ak27_WT_vs_KO_cond1_4697	4.38323
chr5	66609710	66610913	Pogz_ak27_WT_vs_KO_cond1_4704	3.40695
chr5	67415231	67416497	Pogz_ak27_WT_vs_KO_cond1_4707	4.46566
chr5	67998808	68000064	Pogz_ak27_WT_vs_KO_cond1_4709	3.49479
chr5	68860900	68862144	Pogz_ak27_WT_vs_KO_cond1_4710	5.07442
chr5	70415069	70416372	Pogz_ak27_WT_vs_KO_cond1_4715	18.5763
chr5	70415720	70416928	Pogz_ak27_WT_vs_KO_cond1_4716	11.44
chr5	71232886	71234911	Pogz_ak27_WT_vs_KO_cond1_4717	9.0603
chr5	71234097	71235364	Pogz_ak27_WT_vs_KO_cond1_4718	8.05501
chr5	71482945	71484253	Pogz_ak27_WT_vs_KO_cond1_4724	4.44992
chr5	71483618	71485749	Pogz_ak27_WT_vs_KO_cond1_4725	8.03457
chr5	71485754	71488834	Pogz_ak27_WT_vs_KO_cond1_4726	7.22818
chr5	71488231	71489391	Pogz_ak27_WT_vs_KO_cond1_4727	3.86663
chr5	71638689	71642520	Pogz_ak27_WT_vs_KO_cond1_4728	12.7402
chr5	72048226	72050091	Pogz_ak27_WT_vs_KO_cond1_4729	4.8178
chr5	72090961	72092162	Pogz_ak27_WT_vs_KO_cond1_4730	4.02973
chr5	72091756	72093170	Pogz_ak27_WT_vs_KO_cond1_4731	4.66094
chr5	76095421	76096689	Pogz_ak27_WT_vs_KO_cond1_4740	7.30617
chr5	76231306	76232544	Pogz_ak27_WT_vs_KO_cond1_4741	3.74545
chr5	78234177	78235661	Pogz_ak27_WT_vs_KO_cond1_4746	4.97646
chr5	78234782	78236977	Pogz_ak27_WT_vs_KO_cond1_4747	6.76989
chr5	78266310	78268061	Pogz_ak27_WT_vs_KO_cond1_4748	7.51405
chr5	78267522	78268871	Pogz_ak27_WT_vs_KO_cond1_4749	22.3046
chr5	78316131	78317410	Pogz_ak27_WT_vs_KO_cond1_4750	6.44537
chr5	78985776	78987089	Pogz_ak27_WT_vs_KO_cond1_4751	8.96589
chr5	79012996	79014275	Pogz_ak27_WT_vs_KO_cond1_4752	16.8978
chr5	79013880	79015151	Pogz_ak27_WT_vs_KO_cond1_4753	14.7363
chr5	79049174	79050481	Pogz_ak27_WT_vs_KO_cond1_4754	15.0757
chr5	79049831	79052063	Pogz_ak27_WT_vs_KO_cond1_4755	20.3908
chr5	79051198	79052695	Pogz_ak27_WT_vs_KO_cond1_4756	11.4675
chr5	79420981	79422321	Pogz_ak27_WT_vs_KO_cond1_4757	9.01548
chr5	79421495	79422715	Pogz_ak27_WT_vs_KO_cond1_4758	37.4172
chr5	79422256	79423614	Pogz_ak27_WT_vs_KO_cond1_4759	16.4423
chr5	80213223	80214466	Pogz_ak27_WT_vs_KO_cond1_4760	12.1338
chr5	80275370	80276557	Pogz_ak27_WT_vs_KO_cond1_4761	21.1737
chr5	80329649	80330903	Pogz_ak27_WT_vs_KO_cond1_4762	15.737
chr5	80683789	80685181	Pogz_ak27_WT_vs_KO_cond1_4763	10.368
chr5	80822334	80823810	Pogz_ak27_WT_vs_KO_cond1_4764	5.39686
chr5	81948372	81949602	Pogz_ak27_WT_vs_KO_cond1_4767	5.89315
chr5	82717305	82718479	Pogz_ak27_WT_vs_KO_cond1_4768	5.81314
chr5	82869535	82870898	Pogz_ak27_WT_vs_KO_cond1_4769	14.3794
chr5	82870005	82871333	Pogz_ak27_WT_vs_KO_cond1_4770	6.87173
chr5	83326420	83327677	Pogz_ak27_WT_vs_KO_cond1_4771	4.06322
chr5	83327289	83328978	Pogz_ak27_WT_vs_KO_cond1_4772	6.36589
chr5	83394533	83395975	Pogz_ak27_WT_vs_KO_cond1_4773	3.97922
chr5	83962822	83963974	Pogz_ak27_WT_vs_KO_cond1_4776	6.19316
chr5	84386042	84387288	Pogz_ak27_WT_vs_KO_cond1_4779	3.67249
chr5	84694001	84695198	Pogz_ak27_WT_vs_KO_cond1_4781	3.61258
chr5	84763218	84764557	Pogz_ak27_WT_vs_KO_cond1_4782	4.37932
chr5	84868525	84869759	Pogz_ak27_WT_vs_KO_cond1_4787	3.47665
chr5	85120522	85121696	Pogz_ak27_WT_vs_KO_cond1_4789	3.23596
chr5	85180283	85182709	Pogz_ak27_WT_vs_KO_cond1_4790	6.55816
chr5	85191207	85192490	Pogz_ak27_WT_vs_KO_cond1_4791	3.5651
chr5	85239247	85240398	Pogz_ak27_WT_vs_KO_cond1_4793	6.84248
chr5	93662102	93663412	Pogz_ak27_WT_vs_KO_cond1_4805	4.28562
chr5	96885287	96886563	Pogz_ak27_WT_vs_KO_cond1_4806	4.83192
chr5	97444602	97445779	Pogz_ak27_WT_vs_KO_cond1_4807	3.5276
chr5	97791677	97792855	Pogz_ak27_WT_vs_KO_cond1_4810	5.86827
chr5	98612671	98613835	Pogz_ak27_WT_vs_KO_cond1_4817	3.74308
chr5	99219048	99220227	Pogz_ak27_WT_vs_KO_cond1_4821	6.28192
chr5	100629904	100631065	Pogz_ak27_WT_vs_KO_cond1_4828	5.22763
chr5	102756352	102757595	Pogz_ak27_WT_vs_KO_cond1_4830	4.12745
chr5	104058285	104059502	Pogz_ak27_WT_vs_KO_cond1_4832	5.56092
chr5	105356301	105357934	Pogz_ak27_WT_vs_KO_cond1_4833	24.7599
chr5	106194954	106196272	Pogz_ak27_WT_vs_KO_cond1_4835	4.27574
chr5	106940868	106942108	Pogz_ak27_WT_vs_KO_cond1_4836	3.65397
chr5	106988874	106990144	Pogz_ak27_WT_vs_KO_cond1_4837	4.6611
chr5	107068305	107069759	Pogz_ak27_WT_vs_KO_cond1_4838	5.87151
chr5	107070275	107071440	Pogz_ak27_WT_vs_KO_cond1_4839	3.57023
chr5	111481031	111482254	Pogz_ak27_WT_vs_KO_cond1_4854	4.80642
chr5	111490742	111491997	Pogz_ak27_WT_vs_KO_cond1_4855	4.58036
chr5	111504708	111505919	Pogz_ak27_WT_vs_KO_cond1_4856	4.65294
chr5	111557248	111558437	Pogz_ak27_WT_vs_KO_cond1_4857	4.17087
chr5	111883067	111884237	Pogz_ak27_WT_vs_KO_cond1_4862	4.07444
chr5	112420118	112421363	Pogz_ak27_WT_vs_KO_cond1_4872	4.4603
chr5	112667442	112668643	Pogz_ak27_WT_vs_KO_cond1_4875	3.54273
chr5	112699871	112701029	Pogz_ak27_WT_vs_KO_cond1_4876	3.44146
chr5	114317476	114318716	Pogz_ak27_WT_vs_KO_cond1_4879	3.66725
chr5	115043029	115044298	Pogz_ak27_WT_vs_KO_cond1_4883	4.20948
chr5	115535622	115536785	Pogz_ak27_WT_vs_KO_cond1_4886	5.59474
chr5	115657265	115658497	Pogz_ak27_WT_vs_KO_cond1_4888	5.32313
chr5	116356988	116358264	Pogz_ak27_WT_vs_KO_cond1_4892	4.00537
chr5	116667605	116668834	Pogz_ak27_WT_vs_KO_cond1_4893	6.89165
chr5	116681207	116682934	Pogz_ak27_WT_vs_KO_cond1_4894	4.12309
chr5	116951068	116952219	Pogz_ak27_WT_vs_KO_cond1_4895	3.53659
chr5	118385714	118386988	Pogz_ak27_WT_vs_KO_cond1_4899	5.24649
chr5	119038303	119039455	Pogz_ak27_WT_vs_KO_cond1_4903	4.5848
chr5	122341997	122343253	Pogz_ak27_WT_vs_KO_cond1_4914	6.99765
chr5	125492958	125494134	Pogz_ak27_WT_vs_KO_cond1_4924	3.9658
chr5	125500550	125501715	Pogz_ak27_WT_vs_KO_cond1_4925	3.63843
chr5	125524541	125525697	Pogz_ak27_WT_vs_KO_cond1_4926	5.1904
chr5	125751149	125752351	Pogz_ak27_WT_vs_KO_cond1_4928	3.36118
chr5	126279549	126280827	Pogz_ak27_WT_vs_KO_cond1_4930	3.95579
chr5	126400608	126401761	Pogz_ak27_WT_vs_KO_cond1_4931	3.88716
chr5	126568951	126570102	Pogz_ak27_WT_vs_KO_cond1_4932	5.79424
chr5	130766445	130767637	Pogz_ak27_WT_vs_KO_cond1_4941	3.42243
chr5	131676874	131678171	Pogz_ak27_WT_vs_KO_cond1_4945	4.16667
chr5	132676575	132677852	Pogz_ak27_WT_vs_KO_cond1_4953	4.92657
chr5	132868338	132869592	Pogz_ak27_WT_vs_KO_cond1_4954	4.06811
chr5	132984752	132985992	Pogz_ak27_WT_vs_KO_cond1_4955	5.62897
chr5	135019817	135021035	Pogz_ak27_WT_vs_KO_cond1_4960	4.14479
chr5	136878387	136879619	Pogz_ak27_WT_vs_KO_cond1_4966	3.49221
chr5	140033450	140034611	Pogz_ak27_WT_vs_KO_cond1_4977	3.4493
chr5	140611431	140612635	Pogz_ak27_WT_vs_KO_cond1_4982	4.20766
chr5	140669413	140670630	Pogz_ak27_WT_vs_KO_cond1_4983	4.72633
chr5	141094770	141095948	Pogz_ak27_WT_vs_KO_cond1_4989	4.55911
chr5	143094970	143096126	Pogz_ak27_WT_vs_KO_cond1_4996	3.98981
chr5	145172011	145173238	Pogz_ak27_WT_vs_KO_cond1_5002	5.0214
chr5	147438969	147440144	Pogz_ak27_WT_vs_KO_cond1_5005	5.52624
chr5	150256001	150257303	Pogz_ak27_WT_vs_KO_cond1_5010	3.62542
chr5	151403974	151405195	Pogz_ak27_WT_vs_KO_cond1_5014	3.57864
chr6	4433702	4434898	Pogz_ak27_WT_vs_KO_cond1_5018	4.73963
chr6	8417084	8418298	Pogz_ak27_WT_vs_KO_cond1_5028	4.23153
chr6	8899253	8900627	Pogz_ak27_WT_vs_KO_cond1_5030	6.99915
chr6	8905787	8906959	Pogz_ak27_WT_vs_KO_cond1_5031	4.9998
chr6	10920486	10921936	Pogz_ak27_WT_vs_KO_cond1_5032	4.31733
chr6	13625136	13626296	Pogz_ak27_WT_vs_KO_cond1_5035	3.72178
chr6	13933104	13934391	Pogz_ak27_WT_vs_KO_cond1_5040	5.62077
chr6	14092202	14093471	Pogz_ak27_WT_vs_KO_cond1_5041	3.69682
chr6	14136032	14137353	Pogz_ak27_WT_vs_KO_cond1_5042	3.94392
chr6	14140733	14142106	Pogz_ak27_WT_vs_KO_cond1_5043	4.39608
chr6	14453478	14454754	Pogz_ak27_WT_vs_KO_cond1_5044	10.1073
chr6	14549610	14551271	Pogz_ak27_WT_vs_KO_cond1_5045	3.94913
chr6	14669031	14670235	Pogz_ak27_WT_vs_KO_cond1_5046	4.74482
chr6	14669483	14670695	Pogz_ak27_WT_vs_KO_cond1_5047	3.64381
chr6	14769809	14770989	Pogz_ak27_WT_vs_KO_cond1_5048	3.30539
chr6	14874842	14876104	Pogz_ak27_WT_vs_KO_cond1_5051	4.21198
chr6	15347431	15348667	Pogz_ak27_WT_vs_KO_cond1_5054	4.78091
chr6	17670668	17671831	Pogz_ak27_WT_vs_KO_cond1_5059	7.40732
chr6	19164367	19165679	Pogz_ak27_WT_vs_KO_cond1_5061	8.33285
chr6	20553330	20554579	Pogz_ak27_WT_vs_KO_cond1_5062	4.59256
chr6	22238555	22239775	Pogz_ak27_WT_vs_KO_cond1_5065	4.35132
chr6	22583831	22584997	Pogz_ak27_WT_vs_KO_cond1_5067	6.35601
chr6	30222377	30223580	Pogz_ak27_WT_vs_KO_cond1_5078	3.53211
chr6	30429720	30430896	Pogz_ak27_WT_vs_KO_cond1_5080	4.12642
chr6	31167607	31168860	Pogz_ak27_WT_vs_KO_cond1_5087	4.12887
chr6	31462873	31464052	Pogz_ak27_WT_vs_KO_cond1_5088	5.69464
chr6	36707922	36709080	Pogz_ak27_WT_vs_KO_cond1_5094	6.35092
chr6	38303569	38304835	Pogz_ak27_WT_vs_KO_cond1_5102	5.47677
chr6	38651070	38652234	Pogz_ak27_WT_vs_KO_cond1_5104	3.53054
chr6	40560205	40561368	Pogz_ak27_WT_vs_KO_cond1_5108	4.11361
chr6	40560648	40561840	Pogz_ak27_WT_vs_KO_cond1_5109	4.8311
chr6	41493273	41494589	Pogz_ak27_WT_vs_KO_cond1_5110	3.94006
chr6	42652641	42653803	Pogz_ak27_WT_vs_KO_cond1_5114	7.46932
chr6	45008870	45010104	Pogz_ak27_WT_vs_KO_cond1_5115	5.33704
chr6	45009247	45010793	Pogz_ak27_WT_vs_KO_cond1_5116	4.25638
chr6	47476089	47477239	Pogz_ak27_WT_vs_KO_cond1_5117	3.32383
chr6	48576449	48577751	Pogz_ak27_WT_vs_KO_cond1_5120	3.51342
chr6	49771714	49772990	Pogz_ak27_WT_vs_KO_cond1_5121	4.01046
chr6	49772318	49773505	Pogz_ak27_WT_vs_KO_cond1_5122	3.75033
chr6	51031825	51033012	Pogz_ak27_WT_vs_KO_cond1_5127	3.89148
chr6	51115246	51116486	Pogz_ak27_WT_vs_KO_cond1_5128	3.29463
chr6	54091167	54092418	Pogz_ak27_WT_vs_KO_cond1_5140	3.81997
chr6	54178042	54179293	Pogz_ak27_WT_vs_KO_cond1_5141	3.97814
chr6	55537363	55538553	Pogz_ak27_WT_vs_KO_cond1_5144	5.75417
chr6	55666519	55667695	Pogz_ak27_WT_vs_KO_cond1_5148	5.91411
chr6	55962144	55963370	Pogz_ak27_WT_vs_KO_cond1_5153	3.55596
chr6	55979326	55980480	Pogz_ak27_WT_vs_KO_cond1_5154	3.59285
chr6	58847809	58849060	Pogz_ak27_WT_vs_KO_cond1_5158	4.12337
chr6	58878649	58879824	Pogz_ak27_WT_vs_KO_cond1_5160	3.24448
chr6	59301283	59302511	Pogz_ak27_WT_vs_KO_cond1_5162	3.78202
chr6	59437962	59439151	Pogz_ak27_WT_vs_KO_cond1_5164	6.80038
chr6	60911109	60912303	Pogz_ak27_WT_vs_KO_cond1_5165	6.91835
chr6	64684074	64685303	Pogz_ak27_WT_vs_KO_cond1_5169	3.47004
chr6	66368149	66369351	Pogz_ak27_WT_vs_KO_cond1_5172	3.80421
chr6	66368515	66369810	Pogz_ak27_WT_vs_KO_cond1_5173	8.35421
chr6	73864550	73865874	Pogz_ak27_WT_vs_KO_cond1_5186	4.62763
chr6	73982902	73984478	Pogz_ak27_WT_vs_KO_cond1_5187	5.30725
chr6	73983662	73984893	Pogz_ak27_WT_vs_KO_cond1_5188	5.42525
chr6	74294761	74295999	Pogz_ak27_WT_vs_KO_cond1_5189	6.30571
chr6	75165462	75166776	Pogz_ak27_WT_vs_KO_cond1_5190	5.87921
chr6	75705118	75706417	Pogz_ak27_WT_vs_KO_cond1_5191	4.82027
chr6	79284239	79285473	Pogz_ak27_WT_vs_KO_cond1_5200	4.3163
chr6	80027741	80029142	Pogz_ak27_WT_vs_KO_cond1_5203	6.17993
chr6	80700600	80701984	Pogz_ak27_WT_vs_KO_cond1_5204	4.07628
chr6	81717670	81718864	Pogz_ak27_WT_vs_KO_cond1_5205	3.43514
chr6	83147316	83148508	Pogz_ak27_WT_vs_KO_cond1_5208	3.82974
chr6	94572842	94573997	Pogz_ak27_WT_vs_KO_cond1_5238	3.88245
chr6	98880352	98881665	Pogz_ak27_WT_vs_KO_cond1_5245	4.40351
chr6	98881130	98882390	Pogz_ak27_WT_vs_KO_cond1_5246	4.86347
chr6	100036659	100037810	Pogz_ak27_WT_vs_KO_cond1_5250	4.99828
chr6	100112261	100113461	Pogz_ak27_WT_vs_KO_cond1_5251	3.53507
chr6	101484315	101485591	Pogz_ak27_WT_vs_KO_cond1_5256	4.36366
chr6	103842558	103843785	Pogz_ak27_WT_vs_KO_cond1_5262	3.51452
chr6	104261302	104262568	Pogz_ak27_WT_vs_KO_cond1_5263	8.47357
chr6	104261832	104263304	Pogz_ak27_WT_vs_KO_cond1_5264	5.7971
chr6	104262925	104264525	Pogz_ak27_WT_vs_KO_cond1_5265	4.02246
chr6	104352283	104353623	Pogz_ak27_WT_vs_KO_cond1_5266	7.78566
chr6	104370026	104371284	Pogz_ak27_WT_vs_KO_cond1_5267	5.0052
chr6	104442383	104444018	Pogz_ak27_WT_vs_KO_cond1_5268	5.98831
chr6	104940296	104941554	Pogz_ak27_WT_vs_KO_cond1_5269	6.55057
chr6	106414121	106415358	Pogz_ak27_WT_vs_KO_cond1_5270	3.69686
chr6	108254569	108255788	Pogz_ak27_WT_vs_KO_cond1_5272	5.68158
chr6	108687763	108688920	Pogz_ak27_WT_vs_KO_cond1_5275	3.89581
chr6	108959146	108960439	Pogz_ak27_WT_vs_KO_cond1_5276	4.0021
chr6	109095933	109097130	Pogz_ak27_WT_vs_KO_cond1_5277	3.82506
chr6	109100409	109101690	Pogz_ak27_WT_vs_KO_cond1_5278	4.04107
chr6	109384828	109386000	Pogz_ak27_WT_vs_KO_cond1_5279	9.63041
chr6	110595059	110596590	Pogz_ak27_WT_vs_KO_cond1_5280	6.71402
chr6	111311463	111312676	Pogz_ak27_WT_vs_KO_cond1_5281	5.46443
chr6	112821931	112823146	Pogz_ak27_WT_vs_KO_cond1_5284	3.63677
chr6	120805950	120807129	Pogz_ak27_WT_vs_KO_cond1_5299	5.06151
chr6	120993707	120994922	Pogz_ak27_WT_vs_KO_cond1_5300	7.09721
chr6	136411823	136413039	Pogz_ak27_WT_vs_KO_cond1_5320	4.31389
chr6	136468699	136469929	Pogz_ak27_WT_vs_KO_cond1_5321	7.28405
chr6	140230367	140231596	Pogz_ak27_WT_vs_KO_cond1_5327	4.58399
chr6	140463242	140464443	Pogz_ak27_WT_vs_KO_cond1_5328	3.63855
chr6	140625414	140626587	Pogz_ak27_WT_vs_KO_cond1_5329	3.7575
chr6	140680651	140681816	Pogz_ak27_WT_vs_KO_cond1_5330	5.42762
chr6	140804921	140806157	Pogz_ak27_WT_vs_KO_cond1_5331	4.64074
chr6	143167757	143168944	Pogz_ak27_WT_vs_KO_cond1_5335	3.33313
chr6	143236216	143237425	Pogz_ak27_WT_vs_KO_cond1_5339	5.63481
chr6	144011961	144013155	Pogz_ak27_WT_vs_KO_cond1_5341	4.6207
chr6	144313481	144314659	Pogz_ak27_WT_vs_KO_cond1_5357	5.09174
chr6	144496537	144497768	Pogz_ak27_WT_vs_KO_cond1_5361	6.64064
chr6	144501185	144502387	Pogz_ak27_WT_vs_KO_cond1_5362	4.21515
chr6	144718075	144719241	Pogz_ak27_WT_vs_KO_cond1_5363	3.78556
chr6	144728082	144729291	Pogz_ak27_WT_vs_KO_cond1_5364	3.39491
chr6	145779053	145780232	Pogz_ak27_WT_vs_KO_cond1_5368	4.76056
chr6	147901144	147902304	Pogz_ak27_WT_vs_KO_cond1_5373	3.96374
chr6	149303200	149304368	Pogz_ak27_WT_vs_KO_cond1_5376	4.57822
chr6	149372611	149373847	Pogz_ak27_WT_vs_KO_cond1_5377	5.38206
chr7	16740848	16742025	Pogz_ak27_WT_vs_KO_cond1_5386	4.87782
chr7	19763842	19765001	Pogz_ak27_WT_vs_KO_cond1_5397	3.72506
chr7	20108449	20109749	Pogz_ak27_WT_vs_KO_cond1_5401	3.57017
chr7	26028209	26029408	Pogz_ak27_WT_vs_KO_cond1_5412	3.9479
chr7	29785241	29786475	Pogz_ak27_WT_vs_KO_cond1_5417	3.54035
chr7	35040180	35041387	Pogz_ak27_WT_vs_KO_cond1_5424	5.3894
chr7	35835404	35836591	Pogz_ak27_WT_vs_KO_cond1_5425	4.36559
chr7	37314244	37315396	Pogz_ak27_WT_vs_KO_cond1_5429	3.44054
chr7	38180500	38181790	Pogz_ak27_WT_vs_KO_cond1_5431	3.78613
chr7	38350628	38351799	Pogz_ak27_WT_vs_KO_cond1_5433	3.79543
chr7	38656336	38657500	Pogz_ak27_WT_vs_KO_cond1_5435	4.96698
chr7	48157308	48158724	Pogz_ak27_WT_vs_KO_cond1_5442	4.41583
chr7	56270144	56271386	Pogz_ak27_WT_vs_KO_cond1_5468	5.12918
chr7	58875399	58876657	Pogz_ak27_WT_vs_KO_cond1_5476	4.45069
chr7	59077886	59079106	Pogz_ak27_WT_vs_KO_cond1_5480	4.24344
chr7	59923010	59924245	Pogz_ak27_WT_vs_KO_cond1_5482	4.98626
chr7	60737194	60738437	Pogz_ak27_WT_vs_KO_cond1_5483	3.44452
chr7	60737548	60738784	Pogz_ak27_WT_vs_KO_cond1_5484	4.29455
chr7	61888373	61889692	Pogz_ak27_WT_vs_KO_cond1_5485	4.23451
chr7	62003665	62004845	Pogz_ak27_WT_vs_KO_cond1_5487	3.45313
chr7	62148874	62150139	Pogz_ak27_WT_vs_KO_cond1_5490	4.05725
chr7	62656424	62658123	Pogz_ak27_WT_vs_KO_cond1_5491	13.5279
chr7	62835941	62837288	Pogz_ak27_WT_vs_KO_cond1_5492	9.52269
chr7	65033299	65034462	Pogz_ak27_WT_vs_KO_cond1_5495	4.66982
chr7	65033797	65034983	Pogz_ak27_WT_vs_KO_cond1_5496	3.85838
chr7	65985051	65986247	Pogz_ak27_WT_vs_KO_cond1_5497	3.43611
chr7	69452086	69453267	Pogz_ak27_WT_vs_KO_cond1_5502	3.89433
chr7	75409058	75410211	Pogz_ak27_WT_vs_KO_cond1_5519	4.03502
chr7	77257990	77259231	Pogz_ak27_WT_vs_KO_cond1_5521	3.92362
chr7	79771783	79773034	Pogz_ak27_WT_vs_KO_cond1_5527	4.25803
chr7	87216216	87217553	Pogz_ak27_WT_vs_KO_cond1_5546	3.92158
chr7	88187989	88189199	Pogz_ak27_WT_vs_KO_cond1_5554	6.07271
chr7	89482364	89483538	Pogz_ak27_WT_vs_KO_cond1_5556	4.11625
chr7	90689762	90691050	Pogz_ak27_WT_vs_KO_cond1_5558	4.24074
chr7	91519538	91520693	Pogz_ak27_WT_vs_KO_cond1_5560	3.68734
chr7	94732442	94733761	Pogz_ak27_WT_vs_KO_cond1_5564	3.67029
chr7	95098039	95099213	Pogz_ak27_WT_vs_KO_cond1_5565	5.12035
chr7	97841810	97842963	Pogz_ak27_WT_vs_KO_cond1_5570	4.10358
chr7	100819584	100820821	Pogz_ak27_WT_vs_KO_cond1_5575	6.32288
chr7	100820484	100821862	Pogz_ak27_WT_vs_KO_cond1_5576	11.888
chr7	100983934	100985092	Pogz_ak27_WT_vs_KO_cond1_5577	5.88876
chr7	102765071	102766243	Pogz_ak27_WT_vs_KO_cond1_5578	4.32939
chr7	103631686	103632836	Pogz_ak27_WT_vs_KO_cond1_5580	4.22787
chr7	103645753	103646914	Pogz_ak27_WT_vs_KO_cond1_5581	3.54842
chr7	104167024	104168180	Pogz_ak27_WT_vs_KO_cond1_5587	3.66114
chr7	104870207	104871386	Pogz_ak27_WT_vs_KO_cond1_5588	3.66216
chr7	105020158	105021316	Pogz_ak27_WT_vs_KO_cond1_5589	3.45994
chr7	106532534	106533816	Pogz_ak27_WT_vs_KO_cond1_5593	4.01623
chr7	106685403	106686568	Pogz_ak27_WT_vs_KO_cond1_5596	8.86912
chr7	108478102	108479311	Pogz_ak27_WT_vs_KO_cond1_5601	4.08782
chr7	109660808	109662017	Pogz_ak27_WT_vs_KO_cond1_5604	3.46618
chr7	116155136	116156423	Pogz_ak27_WT_vs_KO_cond1_5608	4.99305
chr7	117924049	117925310	Pogz_ak27_WT_vs_KO_cond1_5615	3.55609
chr7	120066242	120067427	Pogz_ak27_WT_vs_KO_cond1_5619	3.86443
chr7	120285280	120286493	Pogz_ak27_WT_vs_KO_cond1_5620	8.50692
chr7	121432254	121433421	Pogz_ak27_WT_vs_KO_cond1_5622	3.80779
chr7	122811409	122812576	Pogz_ak27_WT_vs_KO_cond1_5624	4.4726
chr7	123087317	123088476	Pogz_ak27_WT_vs_KO_cond1_5627	4.41124
chr7	126122777	126123931	Pogz_ak27_WT_vs_KO_cond1_5631	4.57717
chr7	128794373	128795550	Pogz_ak27_WT_vs_KO_cond1_5639	4.16565
chr7	133155220	133156383	Pogz_ak27_WT_vs_KO_cond1_5643	3.82133
chr7	133410673	133411933	Pogz_ak27_WT_vs_KO_cond1_5644	6.35737
chr7	137416012	137417233	Pogz_ak27_WT_vs_KO_cond1_5655	3.57085
chr7	140627234	140628389	Pogz_ak27_WT_vs_KO_cond1_5670	3.57694
chr7	142071355	142072598	Pogz_ak27_WT_vs_KO_cond1_5676	4.65478
chr7	144420560	144421795	Pogz_ak27_WT_vs_KO_cond1_5677	6.23558
chr7	146031593	146032822	Pogz_ak27_WT_vs_KO_cond1_5679	4.41278
chr7	148107853	148109061	Pogz_ak27_WT_vs_KO_cond1_5682	5.70737
chr7	151826595	151827845	Pogz_ak27_WT_vs_KO_cond1_5693	4.19233
chr8	3417547	3418836	Pogz_ak27_WT_vs_KO_cond1_5698	3.76634
chr8	5285613	5286885	Pogz_ak27_WT_vs_KO_cond1_5701	4.18086
chr8	5917217	5918489	Pogz_ak27_WT_vs_KO_cond1_5702	4.40698
chr8	5918185	5919476	Pogz_ak27_WT_vs_KO_cond1_5703	4.91573
chr8	7691198	7692606	Pogz_ak27_WT_vs_KO_cond1_5708	5.51286
chr8	7782223	7783411	Pogz_ak27_WT_vs_KO_cond1_5709	4.5898
chr8	8391119	8392468	Pogz_ak27_WT_vs_KO_cond1_5710	3.76213
chr8	11415421	11416589	Pogz_ak27_WT_vs_KO_cond1_5715	4.10676
chr8	11617935	11619161	Pogz_ak27_WT_vs_KO_cond1_5716	3.80797
chr8	12392221	12393442	Pogz_ak27_WT_vs_KO_cond1_5723	3.50454
chr8	13626244	13627416	Pogz_ak27_WT_vs_KO_cond1_5731	3.98296
chr8	13739685	13740945	Pogz_ak27_WT_vs_KO_cond1_5732	3.30691
chr8	14538728	14539895	Pogz_ak27_WT_vs_KO_cond1_5735	5.37823
chr8	24085548	24086724	Pogz_ak27_WT_vs_KO_cond1_5746	4.60339
chr8	26664958	26666143	Pogz_ak27_WT_vs_KO_cond1_5757	4.7587
chr8	28832423	28833632	Pogz_ak27_WT_vs_KO_cond1_5765	4.08238
chr8	33491160	33492414	Pogz_ak27_WT_vs_KO_cond1_5770	6.25166
chr8	34717018	34718191	Pogz_ak27_WT_vs_KO_cond1_5772	4.76293
chr8	35873936	35875206	Pogz_ak27_WT_vs_KO_cond1_5779	5.14006
chr8	38041635	38042895	Pogz_ak27_WT_vs_KO_cond1_5785	6.07363
chr8	40155632	40156840	Pogz_ak27_WT_vs_KO_cond1_5787	5.57107
chr8	46193718	46194951	Pogz_ak27_WT_vs_KO_cond1_5793	4.72449
chr8	46523742	46524990	Pogz_ak27_WT_vs_KO_cond1_5794	3.90337
chr8	49658161	49659465	Pogz_ak27_WT_vs_KO_cond1_5805	3.51846
chr8	50908320	50909597	Pogz_ak27_WT_vs_KO_cond1_5808	4.45815
chr8	51360886	51362075	Pogz_ak27_WT_vs_KO_cond1_5809	5.54126
chr8	51361629	51362803	Pogz_ak27_WT_vs_KO_cond1_5810	4.04978
chr8	52000085	52002214	Pogz_ak27_WT_vs_KO_cond1_5811	8.26605
chr8	52383275	52384548	Pogz_ak27_WT_vs_KO_cond1_5812	8.86343
chr8	53655620	53656935	Pogz_ak27_WT_vs_KO_cond1_5813	6.0947
chr8	53656049	53658073	Pogz_ak27_WT_vs_KO_cond1_5814	7.17941
chr8	55891701	55892916	Pogz_ak27_WT_vs_KO_cond1_5815	4.92059
chr8	56044859	56046162	Pogz_ak27_WT_vs_KO_cond1_5820	5.13429
chr8	60731807	60732974	Pogz_ak27_WT_vs_KO_cond1_5833	6.26419
chr8	60737513	60738863	Pogz_ak27_WT_vs_KO_cond1_5834	3.88677
chr8	60851195	60852464	Pogz_ak27_WT_vs_KO_cond1_5835	3.68998
chr8	61053429	61054632	Pogz_ak27_WT_vs_KO_cond1_5836	4.6217
chr8	61390379	61391623	Pogz_ak27_WT_vs_KO_cond1_5837	4.1313
chr8	61390738	61392509	Pogz_ak27_WT_vs_KO_cond1_5838	6.90737
chr8	65429309	65431456	Pogz_ak27_WT_vs_KO_cond1_5840	14.3916
chr8	67026443	67027626	Pogz_ak27_WT_vs_KO_cond1_5842	5.3841
chr8	69302901	69304072	Pogz_ak27_WT_vs_KO_cond1_5845	7.55138
chr8	69303523	69304863	Pogz_ak27_WT_vs_KO_cond1_5846	5.48413
chr8	70566878	70568045	Pogz_ak27_WT_vs_KO_cond1_5847	5.88301
chr8	76036439	76037619	Pogz_ak27_WT_vs_KO_cond1_5865	4.16165
chr8	81699697	81700902	Pogz_ak27_WT_vs_KO_cond1_5870	5.88021
chr8	82352737	82353990	Pogz_ak27_WT_vs_KO_cond1_5871	3.39307
chr8	82372803	82373996	Pogz_ak27_WT_vs_KO_cond1_5872	5.67548
chr8	84925861	84927139	Pogz_ak27_WT_vs_KO_cond1_5875	3.47038
chr8	86708700	86709924	Pogz_ak27_WT_vs_KO_cond1_5879	5.18177
chr8	87399126	87400290	Pogz_ak27_WT_vs_KO_cond1_5886	4.22528
chr8	89757714	89758956	Pogz_ak27_WT_vs_KO_cond1_5894	4.14988
chr8	90450067	90451233	Pogz_ak27_WT_vs_KO_cond1_5895	4.34442
chr8	91170727	91171885	Pogz_ak27_WT_vs_KO_cond1_5899	3.58436
chr8	91551095	91552363	Pogz_ak27_WT_vs_KO_cond1_5902	3.41965
chr8	91587261	91588451	Pogz_ak27_WT_vs_KO_cond1_5903	4.13811
chr8	91676340	91677542	Pogz_ak27_WT_vs_KO_cond1_5904	3.46543
chr8	92524871	92526135	Pogz_ak27_WT_vs_KO_cond1_5908	4.83242
chr8	94519765	94521000	Pogz_ak27_WT_vs_KO_cond1_5911	4.43333
chr8	97470250	97471441	Pogz_ak27_WT_vs_KO_cond1_5917	4.04005
chr8	97882636	97883824	Pogz_ak27_WT_vs_KO_cond1_5920	3.63749
chr8	98779524	98780718	Pogz_ak27_WT_vs_KO_cond1_5922	4.82793
chr8	100001839	100003004	Pogz_ak27_WT_vs_KO_cond1_5923	7.22683
chr8	101828148	101829370	Pogz_ak27_WT_vs_KO_cond1_5925	4.40155
chr8	102729713	102732067	Pogz_ak27_WT_vs_KO_cond1_5926	10.9573
chr8	102885650	102887738	Pogz_ak27_WT_vs_KO_cond1_5927	13.4939
chr8	103038625	103040379	Pogz_ak27_WT_vs_KO_cond1_5928	16.0161
chr8	103039527	103041607	Pogz_ak27_WT_vs_KO_cond1_5929	10.2354
chr8	103431973	103433133	Pogz_ak27_WT_vs_KO_cond1_5930	4.37793
chr8	103466640	103467886	Pogz_ak27_WT_vs_KO_cond1_5931	12.0142
chr8	103710337	103711487	Pogz_ak27_WT_vs_KO_cond1_5932	6.76702
chr8	103711230	103712838	Pogz_ak27_WT_vs_KO_cond1_5933	7.36542
chr8	103712134	103713555	Pogz_ak27_WT_vs_KO_cond1_5934	9.25383
chr8	103712698	103713982	Pogz_ak27_WT_vs_KO_cond1_5935	47.1113
chr8	103715354	103716583	Pogz_ak27_WT_vs_KO_cond1_5936	8.69714
chr8	103720140	103721588	Pogz_ak27_WT_vs_KO_cond1_5937	4.44412
chr8	103720981	103722248	Pogz_ak27_WT_vs_KO_cond1_5938	8.58617
chr8	103765613	103767113	Pogz_ak27_WT_vs_KO_cond1_5939	7.34058
chr8	103766321	103768005	Pogz_ak27_WT_vs_KO_cond1_5940	11.1279
chr8	103798957	103800158	Pogz_ak27_WT_vs_KO_cond1_5941	6.85524
chr8	103852540	103853930	Pogz_ak27_WT_vs_KO_cond1_5942	20.3759
chr8	103873965	103875137	Pogz_ak27_WT_vs_KO_cond1_5943	7.79605
chr8	103958745	103959949	Pogz_ak27_WT_vs_KO_cond1_5944	10.0738
chr8	103968427	103970000	Pogz_ak27_WT_vs_KO_cond1_5945	12.7478
chr8	103985362	103986951	Pogz_ak27_WT_vs_KO_cond1_5946	7.46507
chr8	103986189	103987747	Pogz_ak27_WT_vs_KO_cond1_5947	13.2696
chr8	103988877	103990862	Pogz_ak27_WT_vs_KO_cond1_5948	8.16991
chr8	103990122	103991823	Pogz_ak27_WT_vs_KO_cond1_5949	8.80735
chr8	104113284	104116692	Pogz_ak27_WT_vs_KO_cond1_5950	8.72424
chr8	104309898	104311305	Pogz_ak27_WT_vs_KO_cond1_5951	5.09616
chr8	104525097	104526281	Pogz_ak27_WT_vs_KO_cond1_5952	3.39668
chr8	104598752	104600028	Pogz_ak27_WT_vs_KO_cond1_5953	13.1636
chr8	105300084	105301340	Pogz_ak27_WT_vs_KO_cond1_5955	8.90644
chr8	106623308	106624516	Pogz_ak27_WT_vs_KO_cond1_5958	4.08406
chr8	106891155	106892423	Pogz_ak27_WT_vs_KO_cond1_5959	3.46867
chr8	107792386	107793704	Pogz_ak27_WT_vs_KO_cond1_5961	4.80446
chr8	110466768	110468061	Pogz_ak27_WT_vs_KO_cond1_5971	4.4847
chr8	111231446	111232597	Pogz_ak27_WT_vs_KO_cond1_5974	3.64175
chr8	111420271	111421445	Pogz_ak27_WT_vs_KO_cond1_5975	4.14882
chr8	111893217	111894415	Pogz_ak27_WT_vs_KO_cond1_5979	3.96512
chr8	113687440	113688635	Pogz_ak27_WT_vs_KO_cond1_5982	3.70289
chr8	114102670	114103858	Pogz_ak27_WT_vs_KO_cond1_5983	8.46771
chr8	114789054	114790365	Pogz_ak27_WT_vs_KO_cond1_5988	3.93478
chr8	115332614	115333897	Pogz_ak27_WT_vs_KO_cond1_5989	4.20499
chr8	116325798	116327071	Pogz_ak27_WT_vs_KO_cond1_5990	8.19784
chr8	116409620	116410773	Pogz_ak27_WT_vs_KO_cond1_5991	3.37922
chr8	119387077	119388355	Pogz_ak27_WT_vs_KO_cond1_5993	5.19066
chr8	120797899	120799145	Pogz_ak27_WT_vs_KO_cond1_5994	4.78749
chr8	122515555	122516717	Pogz_ak27_WT_vs_KO_cond1_6000	3.39574
chr8	122863475	122864727	Pogz_ak27_WT_vs_KO_cond1_6005	5.42154
chr8	123725281	123726503	Pogz_ak27_WT_vs_KO_cond1_6009	3.47603
chr8	124171710	124173028	Pogz_ak27_WT_vs_KO_cond1_6011	8.26667
chr8	124859508	124860816	Pogz_ak27_WT_vs_KO_cond1_6014	3.98913
chr8	126825400	126826566	Pogz_ak27_WT_vs_KO_cond1_6022	4.71487
chr8	127759420	127760797	Pogz_ak27_WT_vs_KO_cond1_6024	3.83027
chr8	127859306	127860654	Pogz_ak27_WT_vs_KO_cond1_6025	4.62859
chr8	127942454	127943639	Pogz_ak27_WT_vs_KO_cond1_6027	4.01414
chr8	129896723	129897874	Pogz_ak27_WT_vs_KO_cond1_6032	4.68335
chr9	8543715	8545013	Pogz_ak27_WT_vs_KO_cond1_6041	4.22596
chr9	13421948	13423654	Pogz_ak27_WT_vs_KO_cond1_6046	7.22113
chr9	15952258	15953533	Pogz_ak27_WT_vs_KO_cond1_6047	3.34521
chr9	16336135	16337403	Pogz_ak27_WT_vs_KO_cond1_6050	7.76303
chr9	23642748	23643959	Pogz_ak27_WT_vs_KO_cond1_6059	5.3445
chr9	24281573	24282859	Pogz_ak27_WT_vs_KO_cond1_6063	3.98132
chr9	24287144	24288380	Pogz_ak27_WT_vs_KO_cond1_6064	4.70267
chr9	26901811	26902986	Pogz_ak27_WT_vs_KO_cond1_6067	3.53907
chr9	28014942	28016226	Pogz_ak27_WT_vs_KO_cond1_6070	5.13841
chr9	28628949	28630136	Pogz_ak27_WT_vs_KO_cond1_6072	5.82827
chr9	30430806	30431978	Pogz_ak27_WT_vs_KO_cond1_6079	5.60556
chr9	30440818	30441968	Pogz_ak27_WT_vs_KO_cond1_6080	3.33885
chr9	33014349	33015795	Pogz_ak27_WT_vs_KO_cond1_6083	3.88885
chr9	34139960	34141207	Pogz_ak27_WT_vs_KO_cond1_6084	3.47789
chr9	40798737	40799889	Pogz_ak27_WT_vs_KO_cond1_6096	4.53449
chr9	41532148	41533446	Pogz_ak27_WT_vs_KO_cond1_6102	4.88228
chr9	43778017	43779237	Pogz_ak27_WT_vs_KO_cond1_6118	4.06532
chr9	45506028	45507304	Pogz_ak27_WT_vs_KO_cond1_6124	3.76954
chr9	45920544	45921724	Pogz_ak27_WT_vs_KO_cond1_6127	3.61521
chr9	47646048	47647290	Pogz_ak27_WT_vs_KO_cond1_6130	4.18655
chr9	47750246	47751432	Pogz_ak27_WT_vs_KO_cond1_6131	4.73628
chr9	50560809	50561990	Pogz_ak27_WT_vs_KO_cond1_6137	3.88212
chr9	50658117	50659312	Pogz_ak27_WT_vs_KO_cond1_6139	4.68485
chr9	54612951	54614117	Pogz_ak27_WT_vs_KO_cond1_6155	3.56917
chr9	56296746	56297951	Pogz_ak27_WT_vs_KO_cond1_6158	5.50617
chr9	61074686	61075935	Pogz_ak27_WT_vs_KO_cond1_6178	4.28359
chr9	61385423	61386746	Pogz_ak27_WT_vs_KO_cond1_6181	4.34848
chr9	63076320	63077588	Pogz_ak27_WT_vs_KO_cond1_6193	4.41428
chr9	63569725	63570912	Pogz_ak27_WT_vs_KO_cond1_6195	6.28876
chr9	64242698	64243850	Pogz_ak27_WT_vs_KO_cond1_6197	7.88693
chr9	64968045	64969323	Pogz_ak27_WT_vs_KO_cond1_6198	4.22321
chr9	72002277	72003436	Pogz_ak27_WT_vs_KO_cond1_6207	3.89588
chr9	72542643	72543793	Pogz_ak27_WT_vs_KO_cond1_6213	3.44149
chr9	77785674	77786829	Pogz_ak27_WT_vs_KO_cond1_6221	3.69653
chr9	83469281	83470506	Pogz_ak27_WT_vs_KO_cond1_6226	3.35027
chr9	85635735	85636899	Pogz_ak27_WT_vs_KO_cond1_6231	3.87263
chr9	87777133	87778389	Pogz_ak27_WT_vs_KO_cond1_6233	4.21024
chr9	91300044	91301311	Pogz_ak27_WT_vs_KO_cond1_6242	5.39204
chr9	95460394	95461551	Pogz_ak27_WT_vs_KO_cond1_6249	3.72221
chr9	98427195	98428568	Pogz_ak27_WT_vs_KO_cond1_6258	5.33819
chr9	101216218	101217398	Pogz_ak27_WT_vs_KO_cond1_6261	5.18577
chr9	102744737	102745918	Pogz_ak27_WT_vs_KO_cond1_6266	4.39741
chr9	103684966	103686165	Pogz_ak27_WT_vs_KO_cond1_6270	4.4121
chr9	105160010	105161246	Pogz_ak27_WT_vs_KO_cond1_6272	5.48568
chr9	107163267	107164450	Pogz_ak27_WT_vs_KO_cond1_6275	3.71936
chr9	110589050	110590268	Pogz_ak27_WT_vs_KO_cond1_6291	4.05949
chr9	115994317	115995568	Pogz_ak27_WT_vs_KO_cond1_6301	4.29108
chr9	120585453	120586649	Pogz_ak27_WT_vs_KO_cond1_6307	3.47914
chr9	121666444	121667609	Pogz_ak27_WT_vs_KO_cond1_6317	3.22338
chrX	17135366	17136622	Pogz_ak27_WT_vs_KO_cond1_6328	3.84598
chrX	19942923	19944098	Pogz_ak27_WT_vs_KO_cond1_6329	4.63548
chrX	37704021	37705304	Pogz_ak27_WT_vs_KO_cond1_6333	12.3838
chrX	38405844	38407207	Pogz_ak27_WT_vs_KO_cond1_6334	6.4383
chrX	40783257	40784409	Pogz_ak27_WT_vs_KO_cond1_6336	5.3
chrX	41720607	41721988	Pogz_ak27_WT_vs_KO_cond1_6337	5.96023
chrX	48822438	48823648	Pogz_ak27_WT_vs_KO_cond1_6342	4.28566
chrX	48892534	48893774	Pogz_ak27_WT_vs_KO_cond1_6343	3.61352
chrX	49634523	49635712	Pogz_ak27_WT_vs_KO_cond1_6344	3.26788
chrX	53240382	53241885	Pogz_ak27_WT_vs_KO_cond1_6346	14.1528
chrX	53521634	53522974	Pogz_ak27_WT_vs_KO_cond1_6347	15.8666
chrX	55272459	55273768	Pogz_ak27_WT_vs_KO_cond1_6348	3.98887
chrX	61528369	61529584	Pogz_ak27_WT_vs_KO_cond1_6351	7.06149
chrX	61528714	61531330	Pogz_ak27_WT_vs_KO_cond1_6352	13.2722
chrX	63909651	63911206	Pogz_ak27_WT_vs_KO_cond1_6355	7.47943
chrX	64536034	64537304	Pogz_ak27_WT_vs_KO_cond1_6356	7.71272
chrX	66614803	66615963	Pogz_ak27_WT_vs_KO_cond1_6357	4.03853
chrX	67054413	67055564	Pogz_ak27_WT_vs_KO_cond1_6358	3.61732
chrX	82563838	82565022	Pogz_ak27_WT_vs_KO_cond1_6366	4.7921
chrX	93907950	93909281	Pogz_ak27_WT_vs_KO_cond1_6371	4.50394
chrX	108004523	108005879	Pogz_ak27_WT_vs_KO_cond1_6383	4.03482
chrX	115708399	115709581	Pogz_ak27_WT_vs_KO_cond1_6390	7.01678
chrX	117039731	117041915	Pogz_ak27_WT_vs_KO_cond1_6391	17.3725
chrX	117402999	117404298	Pogz_ak27_WT_vs_KO_cond1_6392	5.02747
chrX	117403400	117405398	Pogz_ak27_WT_vs_KO_cond1_6393	12.8603
chrX	117405808	117407745	Pogz_ak27_WT_vs_KO_cond1_6394	11.938
chrX	119509960	119511900	Pogz_ak27_WT_vs_KO_cond1_6395	13.2546
chrX	121267755	121269209	Pogz_ak27_WT_vs_KO_cond1_6396	20.0347
chrX	121303950	121305149	Pogz_ak27_WT_vs_KO_cond1_6397	20.4204
chrX	121306480	121308590	Pogz_ak27_WT_vs_KO_cond1_6398	26.9619
chrX	121307705	121309341	Pogz_ak27_WT_vs_KO_cond1_6399	16.6971
chrX	125120567	125121721	Pogz_ak27_WT_vs_KO_cond1_6400	3.31411
chrX	126781054	126782271	Pogz_ak27_WT_vs_KO_cond1_6401	3.75553
chrX	134339952	134341230	Pogz_ak27_WT_vs_KO_cond1_6407	4.66795
chrX	135448229	135449494	Pogz_ak27_WT_vs_KO_cond1_6408	4.19351
chrX	137198690	137199854	Pogz_ak27_WT_vs_KO_cond1_6409	3.35544
chrX	161799869	161801148	Pogz_ak27_WT_vs_KO_cond1_6419	5.0109
chrY	233803	235391	Pogz_ak27_WT_vs_KO_cond1_6422	59.0365
chrY	346562	347840	Pogz_ak27_WT_vs_KO_cond1_6423	58.82
chrY	580953	582622	Pogz_ak27_WT_vs_KO_cond1_6424	90.6167
chrY	621982	623388	Pogz_ak27_WT_vs_KO_cond1_6425	80.0415
chrY	1266242	1267403	Pogz_ak27_WT_vs_KO_cond1_6426	66.0392
chrY	1311112	1312293	Pogz_ak27_WT_vs_KO_cond1_6427	19.6253
chrY	1751244	1752781	Pogz_ak27_WT_vs_KO_cond1_6428	72.1342
chrY	1768692	1769882	Pogz_ak27_WT_vs_KO_cond1_6429	18.5768
chrY	1787407	1791877	Pogz_ak27_WT_vs_KO_cond1_6430	135.091
chrY	1791014	1793702	Pogz_ak27_WT_vs_KO_cond1_6431	57.072
chrY	2776843	2778431	Pogz_ak27_WT_vs_KO_cond1_6432	89.1639
chrY	2778955	2784727	Pogz_ak27_WT_vs_KO_cond1_6433	131.186
chrY	2786375	2788375	Pogz_ak27_WT_vs_KO_cond1_6434	74.7823
chrY	2788572	2789868	Pogz_ak27_WT_vs_KO_cond1_6435	26.7956
chrY	2789090	2790397	Pogz_ak27_WT_vs_KO_cond1_6436	75.3009
chrY	2792704	2794841	Pogz_ak27_WT_vs_KO_cond1_6437	105.315
chrY	2794101	2797907	Pogz_ak27_WT_vs_KO_cond1_6438	108.64
chrY	2850059	2862529	Pogz_ak27_WT_vs_KO_cond1_6439	93.4344
chrY	2861988	2863215	Pogz_ak27_WT_vs_KO_cond1_6440	77.064
chrY	2864095	2865704	Pogz_ak27_WT_vs_KO_cond1_6441	85.4551
chrY	2867397	2868830	Pogz_ak27_WT_vs_KO_cond1_6442	68.5272
chrY	2868659	2870313	Pogz_ak27_WT_vs_KO_cond1_6443	74.1548
chrY	2875184	2878074	Pogz_ak27_WT_vs_KO_cond1_6444	159.244
chrY	2877616	2878951	Pogz_ak27_WT_vs_KO_cond1_6445	72.0791
chrY	2878540	2879703	Pogz_ak27_WT_vs_KO_cond1_6446	67.9807
chrY	2879355	2882197	Pogz_ak27_WT_vs_KO_cond1_6447	99.3682
chrY	2881820	2886995	Pogz_ak27_WT_vs_KO_cond1_6448	140.865
chrY	2886317	2888034	Pogz_ak27_WT_vs_KO_cond1_6449	109.918
chrY	2887379	2893342	Pogz_ak27_WT_vs_KO_cond1_6450	141.457
chrY	2893819	2895879	Pogz_ak27_WT_vs_KO_cond1_6451	67.939
chrY	2895072	2896636	Pogz_ak27_WT_vs_KO_cond1_6452	53.7677
chrY	2896840	2898695	Pogz_ak27_WT_vs_KO_cond1_6453	53.6838
chrY	2897945	2901517	Pogz_ak27_WT_vs_KO_cond1_6454	92.3425
chrY	2900718	2902843	Pogz_ak27_WT_vs_KO_cond1_6455	88.5104

## Sheet: ko specific h3k27ac ctx
chr1	13135849	13137031	Pogz_ak27_WT_vs_KO_cond2_1	3.34003
chr1	17043516	17044831	Pogz_ak27_WT_vs_KO_cond2_2	3.44571
chr1	34017491	34018661	Pogz_ak27_WT_vs_KO_cond2_3	3.39617
chr1	36941465	36942686	Pogz_ak27_WT_vs_KO_cond2_4	5.03846
chr1	38016142	38017377	Pogz_ak27_WT_vs_KO_cond2_5	4.10059
chr1	42294912	42296077	Pogz_ak27_WT_vs_KO_cond2_7	3.87496
chr1	59326217	59327392	Pogz_ak27_WT_vs_KO_cond2_8	4.40096
chr1	62062591	62063846	Pogz_ak27_WT_vs_KO_cond2_9	4.20805
chr1	62607723	62608913	Pogz_ak27_WT_vs_KO_cond2_10	3.38827
chr1	63823284	63824511	Pogz_ak27_WT_vs_KO_cond2_11	4.59419
chr1	72167615	72168769	Pogz_ak27_WT_vs_KO_cond2_12	3.41789
chr1	80216745	80217961	Pogz_ak27_WT_vs_KO_cond2_16	4.482
chr1	82378486	82379682	Pogz_ak27_WT_vs_KO_cond2_18	4.80133
chr1	90112308	90113504	Pogz_ak27_WT_vs_KO_cond2_22	3.54
chr1	90128444	90129733	Pogz_ak27_WT_vs_KO_cond2_26	4.1123
chr1	90133534	90134781	Pogz_ak27_WT_vs_KO_cond2_27	3.53683
chr1	90134876	90136096	Pogz_ak27_WT_vs_KO_cond2_28	4.53689
chr1	90137982	90139188	Pogz_ak27_WT_vs_KO_cond2_29	4.56058
chr1	90140220	90141433	Pogz_ak27_WT_vs_KO_cond2_30	4.21966
chr1	90140738	90141927	Pogz_ak27_WT_vs_KO_cond2_31	3.31334
chr1	90177467	90178938	Pogz_ak27_WT_vs_KO_cond2_33	4.02226
chr1	90196502	90197665	Pogz_ak27_WT_vs_KO_cond2_39	4.41564
chr1	90202401	90203628	Pogz_ak27_WT_vs_KO_cond2_41	3.59057
chr1	90206614	90207886	Pogz_ak27_WT_vs_KO_cond2_43	3.53042
chr1	94054925	94056166	Pogz_ak27_WT_vs_KO_cond2_44	4.08344
chr1	108108399	108109598	Pogz_ak27_WT_vs_KO_cond2_45	3.40304
chr1	122141139	122142385	Pogz_ak27_WT_vs_KO_cond2_46	4.00442
chr1	128720431	128721583	Pogz_ak27_WT_vs_KO_cond2_47	3.98412
chr1	129049050	129050254	Pogz_ak27_WT_vs_KO_cond2_48	4.77368
chr1	129134755	129136093	Pogz_ak27_WT_vs_KO_cond2_49	4.46504
chr1	129473499	129474716	Pogz_ak27_WT_vs_KO_cond2_50	3.58863
chr1	134814713	134815898	Pogz_ak27_WT_vs_KO_cond2_51	4.02279
chr1	137430967	137432230	Pogz_ak27_WT_vs_KO_cond2_52	4.6339
chr1	139846815	139848045	Pogz_ak27_WT_vs_KO_cond2_53	4.11544
chr1	140772567	140773751	Pogz_ak27_WT_vs_KO_cond2_54	5.5783
chr1	154439547	154440725	Pogz_ak27_WT_vs_KO_cond2_56	3.36965
chr1	155099628	155100837	Pogz_ak27_WT_vs_KO_cond2_57	3.90214
chr1	155125149	155126318	Pogz_ak27_WT_vs_KO_cond2_59	5.11607
chr1	156380020	156381181	Pogz_ak27_WT_vs_KO_cond2_60	4.10886
chr1	167821736	167822890	Pogz_ak27_WT_vs_KO_cond2_61	4.19657
chr1	170024502	170025694	Pogz_ak27_WT_vs_KO_cond2_62	4.06875
chr1	178704489	178705645	Pogz_ak27_WT_vs_KO_cond2_64	3.82049
chr1	178973830	178975047	Pogz_ak27_WT_vs_KO_cond2_65	3.63523
chr1	179036756	179037937	Pogz_ak27_WT_vs_KO_cond2_66	3.2975
chr1	180262683	180263908	Pogz_ak27_WT_vs_KO_cond2_68	4.13507
chr1	181559185	181560363	Pogz_ak27_WT_vs_KO_cond2_70	4.00506
chr1	182739050	182740223	Pogz_ak27_WT_vs_KO_cond2_71	3.64554
chr1	188011324	188012608	Pogz_ak27_WT_vs_KO_cond2_75	5.0814
chr1	192489556	192490733	Pogz_ak27_WT_vs_KO_cond2_76	3.18346
chr1	194205268	194206488	Pogz_ak27_WT_vs_KO_cond2_78	3.45548
chr10	6927975	6929204	Pogz_ak27_WT_vs_KO_cond2_80	3.73812
chr10	17800114	17801363	Pogz_ak27_WT_vs_KO_cond2_81	4.70176
chr10	40648450	40649607	Pogz_ak27_WT_vs_KO_cond2_82	3.38694
chr10	43438299	43439479	Pogz_ak27_WT_vs_KO_cond2_83	4.43592
chr10	58567690	58568904	Pogz_ak27_WT_vs_KO_cond2_85	4.14847
chr10	58633583	58634760	Pogz_ak27_WT_vs_KO_cond2_86	3.4593
chr10	58724118	58725347	Pogz_ak27_WT_vs_KO_cond2_87	3.54352
chr10	59016129	59017469	Pogz_ak27_WT_vs_KO_cond2_88	3.61268
chr10	59324760	59325931	Pogz_ak27_WT_vs_KO_cond2_90	4.14053
chr10	67597492	67598696	Pogz_ak27_WT_vs_KO_cond2_91	4.50765
chr10	69409076	69410267	Pogz_ak27_WT_vs_KO_cond2_92	3.21708
chr10	74578758	74579982	Pogz_ak27_WT_vs_KO_cond2_93	4.59343
chr10	74580062	74581367	Pogz_ak27_WT_vs_KO_cond2_94	4.93891
chr10	74938888	74940122	Pogz_ak27_WT_vs_KO_cond2_95	4.06779
chr10	75170602	75171785	Pogz_ak27_WT_vs_KO_cond2_96	3.69783
chr10	79496294	79497518	Pogz_ak27_WT_vs_KO_cond2_98	3.60979
chr10	80429000	80430307	Pogz_ak27_WT_vs_KO_cond2_99	4.76696
chr10	85645417	85646655	Pogz_ak27_WT_vs_KO_cond2_101	4.85739
chr10	87784201	87785474	Pogz_ak27_WT_vs_KO_cond2_102	4.3984
chr10	92015899	92017150	Pogz_ak27_WT_vs_KO_cond2_104	4.1176
chr10	92253544	92254709	Pogz_ak27_WT_vs_KO_cond2_105	4.72428
chr10	93462006	93463196	Pogz_ak27_WT_vs_KO_cond2_106	3.87725
chr10	98472862	98474043	Pogz_ak27_WT_vs_KO_cond2_108	6.16059
chr10	98679542	98680721	Pogz_ak27_WT_vs_KO_cond2_109	3.8138
chr10	107698910	107700063	Pogz_ak27_WT_vs_KO_cond2_111	4.11376
chr10	108764519	108765683	Pogz_ak27_WT_vs_KO_cond2_112	3.69001
chr10	109766409	109767564	Pogz_ak27_WT_vs_KO_cond2_113	3.25291
chr10	110206015	110207284	Pogz_ak27_WT_vs_KO_cond2_114	3.95973
chr10	110897246	110898430	Pogz_ak27_WT_vs_KO_cond2_115	3.66727
chr10	117034352	117035576	Pogz_ak27_WT_vs_KO_cond2_116	5.33328
chr11	2999739	3001044	Pogz_ak27_WT_vs_KO_cond2_119	4.75325
chr11	3000548	3003071	Pogz_ak27_WT_vs_KO_cond2_120	7.85096
chr11	5189583	5190907	Pogz_ak27_WT_vs_KO_cond2_172	4.54051
chr11	16458153	16459326	Pogz_ak27_WT_vs_KO_cond2_175	4.85069
chr11	18196325	18197512	Pogz_ak27_WT_vs_KO_cond2_176	3.54582
chr11	18296098	18297254	Pogz_ak27_WT_vs_KO_cond2_177	5.52151
chr11	20223673	20224832	Pogz_ak27_WT_vs_KO_cond2_179	3.70935
chr11	20505286	20506470	Pogz_ak27_WT_vs_KO_cond2_181	3.60447
chr11	21534035	21535219	Pogz_ak27_WT_vs_KO_cond2_182	6.95275
chr11	32036228	32037390	Pogz_ak27_WT_vs_KO_cond2_183	3.65799
chr11	35862938	35864118	Pogz_ak27_WT_vs_KO_cond2_186	3.70159
chr11	38006096	38007250	Pogz_ak27_WT_vs_KO_cond2_187	4.30343
chr11	45720102	45721272	Pogz_ak27_WT_vs_KO_cond2_189	4.73621
chr11	52260599	52261802	Pogz_ak27_WT_vs_KO_cond2_191	3.96157
chr11	52945865	52947035	Pogz_ak27_WT_vs_KO_cond2_192	3.67547
chr11	54531380	54532586	Pogz_ak27_WT_vs_KO_cond2_193	3.4832
chr11	59534550	59535754	Pogz_ak27_WT_vs_KO_cond2_195	4.77155
chr11	60355423	60356611	Pogz_ak27_WT_vs_KO_cond2_196	3.99836
chr11	74805697	74806908	Pogz_ak27_WT_vs_KO_cond2_198	4.55814
chr11	76509182	76510370	Pogz_ak27_WT_vs_KO_cond2_200	4.38226
chr11	88309915	88311187	Pogz_ak27_WT_vs_KO_cond2_201	7.09409
chr11	96297034	96298386	Pogz_ak27_WT_vs_KO_cond2_202	5.42398
chr11	96297759	96298946	Pogz_ak27_WT_vs_KO_cond2_203	4.35726
chr11	97636950	97638140	Pogz_ak27_WT_vs_KO_cond2_205	4.27042
chr11	98728591	98729846	Pogz_ak27_WT_vs_KO_cond2_206	3.49721
chr11	100465939	100467135	Pogz_ak27_WT_vs_KO_cond2_207	6.52367
chr11	101633603	101634791	Pogz_ak27_WT_vs_KO_cond2_208	6.03253
chr11	120030604	120031770	Pogz_ak27_WT_vs_KO_cond2_217	3.43241
chr11	121036785	121037953	Pogz_ak27_WT_vs_KO_cond2_218	3.60178
chr12	4507059	4508221	Pogz_ak27_WT_vs_KO_cond2_219	3.32795
chr12	20238557	20239822	Pogz_ak27_WT_vs_KO_cond2_221	3.45736
chr12	21188657	21189829	Pogz_ak27_WT_vs_KO_cond2_222	3.67856
chr12	21204666	21205922	Pogz_ak27_WT_vs_KO_cond2_223	4.60903
chr12	36858907	36860101	Pogz_ak27_WT_vs_KO_cond2_225	4.42844
chr12	54943641	54944880	Pogz_ak27_WT_vs_KO_cond2_227	3.82951
chr12	73331322	73332558	Pogz_ak27_WT_vs_KO_cond2_229	4.00083
chr12	75082601	75083814	Pogz_ak27_WT_vs_KO_cond2_230	3.62782
chr12	79786710	79787884	Pogz_ak27_WT_vs_KO_cond2_232	3.4256
chr12	80784058	80785286	Pogz_ak27_WT_vs_KO_cond2_233	3.79491
chr12	81244855	81246026	Pogz_ak27_WT_vs_KO_cond2_234	4.33078
chr12	90106350	90107534	Pogz_ak27_WT_vs_KO_cond2_236	4.07772
chr12	90496709	90497894	Pogz_ak27_WT_vs_KO_cond2_237	3.16738
chr12	91801851	91803470	Pogz_ak27_WT_vs_KO_cond2_238	7.60815
chr12	91802978	91804524	Pogz_ak27_WT_vs_KO_cond2_239	7.28712
chr12	100042691	100043938	Pogz_ak27_WT_vs_KO_cond2_240	4.64632
chr12	100440353	100441507	Pogz_ak27_WT_vs_KO_cond2_241	3.56239
chr12	102106612	102107783	Pogz_ak27_WT_vs_KO_cond2_242	3.39319
chr12	103004550	103005815	Pogz_ak27_WT_vs_KO_cond2_243	4.79396
chr12	107147246	107148443	Pogz_ak27_WT_vs_KO_cond2_244	3.65244
chr12	112892959	112894172	Pogz_ak27_WT_vs_KO_cond2_247	3.87373
chr12	112942495	112943722	Pogz_ak27_WT_vs_KO_cond2_248	5.48952
chr12	118478988	118480147	Pogz_ak27_WT_vs_KO_cond2_250	5.30792
chr12	118974542	118975791	Pogz_ak27_WT_vs_KO_cond2_251	5.74199
chr13	6340942	6342104	Pogz_ak27_WT_vs_KO_cond2_252	3.56055
chr13	6403187	6404439	Pogz_ak27_WT_vs_KO_cond2_253	3.77039
chr13	9360569	9361859	Pogz_ak27_WT_vs_KO_cond2_254	5.4664
chr13	15682740	15683961	Pogz_ak27_WT_vs_KO_cond2_255	4.46266
chr13	18223362	18224561	Pogz_ak27_WT_vs_KO_cond2_256	3.57897
chr13	24208496	24209649	Pogz_ak27_WT_vs_KO_cond2_257	3.9515
chr13	30137077	30139240	Pogz_ak27_WT_vs_KO_cond2_260	6.05355
chr13	31403961	31405227	Pogz_ak27_WT_vs_KO_cond2_261	3.87422
chr13	42191038	42192238	Pogz_ak27_WT_vs_KO_cond2_262	3.38945
chr13	45857300	45858459	Pogz_ak27_WT_vs_KO_cond2_263	6.86553
chr13	46534071	46535310	Pogz_ak27_WT_vs_KO_cond2_265	3.65041
chr13	46902777	46904085	Pogz_ak27_WT_vs_KO_cond2_266	3.62826
chr13	49096533	49097860	Pogz_ak27_WT_vs_KO_cond2_269	4.65559
chr13	53274184	53275336	Pogz_ak27_WT_vs_KO_cond2_271	4.08547
chr13	53488633	53489830	Pogz_ak27_WT_vs_KO_cond2_272	3.61901
chr13	56203260	56204428	Pogz_ak27_WT_vs_KO_cond2_274	4.47618
chr13	58955786	58956955	Pogz_ak27_WT_vs_KO_cond2_275	3.99934
chr13	60783449	60784626	Pogz_ak27_WT_vs_KO_cond2_276	3.16343
chr13	83734563	83735794	Pogz_ak27_WT_vs_KO_cond2_278	4.00642
chr13	94737028	94738209	Pogz_ak27_WT_vs_KO_cond2_279	4.33361
chr13	97437084	97438242	Pogz_ak27_WT_vs_KO_cond2_280	3.52853
chr13	100386741	100387992	Pogz_ak27_WT_vs_KO_cond2_281	4.41074
chr13	108867080	108868288	Pogz_ak27_WT_vs_KO_cond2_283	4.42622
chr14	12453321	12454498	Pogz_ak27_WT_vs_KO_cond2_284	3.59763
chr14	14860739	14861893	Pogz_ak27_WT_vs_KO_cond2_286	3.67111
chr14	21733113	21734406	Pogz_ak27_WT_vs_KO_cond2_288	3.76061
chr14	22394429	22395611	Pogz_ak27_WT_vs_KO_cond2_291	5.58909
chr14	22808989	22810165	Pogz_ak27_WT_vs_KO_cond2_292	4.91479
chr14	24918907	24920077	Pogz_ak27_WT_vs_KO_cond2_293	8.81813
chr14	31080244	31081479	Pogz_ak27_WT_vs_KO_cond2_295	3.81569
chr14	48812646	48813802	Pogz_ak27_WT_vs_KO_cond2_297	3.76953
chr14	48867181	48868436	Pogz_ak27_WT_vs_KO_cond2_298	5.62174
chr14	62317888	62319173	Pogz_ak27_WT_vs_KO_cond2_302	6.1592
chr14	66930859	66932035	Pogz_ak27_WT_vs_KO_cond2_306	3.29192
chr14	67789872	67791088	Pogz_ak27_WT_vs_KO_cond2_307	5.93654
chr14	69670670	69671852	Pogz_ak27_WT_vs_KO_cond2_309	6.98588
chr14	76481080	76482251	Pogz_ak27_WT_vs_KO_cond2_310	5.72414
chr14	77272355	77273556	Pogz_ak27_WT_vs_KO_cond2_311	4.67537
chr14	77596000	77597158	Pogz_ak27_WT_vs_KO_cond2_312	7.09263
chr14	77882681	77883868	Pogz_ak27_WT_vs_KO_cond2_313	4.82992
chr14	79078073	79079291	Pogz_ak27_WT_vs_KO_cond2_314	3.38738
chr14	87109729	87110890	Pogz_ak27_WT_vs_KO_cond2_315	3.93977
chr14	103013963	103015126	Pogz_ak27_WT_vs_KO_cond2_317	4.60896
chr14	119379347	119380520	Pogz_ak27_WT_vs_KO_cond2_318	5.18412
chr14	121581597	121582781	Pogz_ak27_WT_vs_KO_cond2_319	4.14953
chr15	7163970	7165122	Pogz_ak27_WT_vs_KO_cond2_320	3.16171
chr15	13565080	13566239	Pogz_ak27_WT_vs_KO_cond2_322	3.6325
chr15	25834730	25835919	Pogz_ak27_WT_vs_KO_cond2_323	3.80997
chr15	30120237	30121455	Pogz_ak27_WT_vs_KO_cond2_324	3.41724
chr15	30480786	30481955	Pogz_ak27_WT_vs_KO_cond2_325	4.46148
chr15	30737285	30738458	Pogz_ak27_WT_vs_KO_cond2_326	3.51319
chr15	35972128	35973405	Pogz_ak27_WT_vs_KO_cond2_327	4.66951
chr15	36669447	36670634	Pogz_ak27_WT_vs_KO_cond2_329	3.92719
chr15	41508468	41509678	Pogz_ak27_WT_vs_KO_cond2_330	4.82149
chr15	58896577	58897752	Pogz_ak27_WT_vs_KO_cond2_332	3.48998
chr15	66693019	66694187	Pogz_ak27_WT_vs_KO_cond2_333	3.12601
chr15	68866653	68867881	Pogz_ak27_WT_vs_KO_cond2_334	5.39956
chr15	76927728	76929017	Pogz_ak27_WT_vs_KO_cond2_337	4.00845
chr15	79513158	79514364	Pogz_ak27_WT_vs_KO_cond2_338	3.95653
chr15	82645295	82646470	Pogz_ak27_WT_vs_KO_cond2_339	3.52676
chr15	84095503	84096687	Pogz_ak27_WT_vs_KO_cond2_340	4.51299
chr15	85194743	85196005	Pogz_ak27_WT_vs_KO_cond2_342	4.12692
chr15	85851642	85852830	Pogz_ak27_WT_vs_KO_cond2_344	3.31246
chr15	86301792	86302942	Pogz_ak27_WT_vs_KO_cond2_345	4.05333
chr15	89114962	89116122	Pogz_ak27_WT_vs_KO_cond2_346	5.20381
chr15	90439547	90440809	Pogz_ak27_WT_vs_KO_cond2_347	3.93857
chr15	91565388	91566618	Pogz_ak27_WT_vs_KO_cond2_348	5.01115
chr15	92776608	92777830	Pogz_ak27_WT_vs_KO_cond2_349	3.89133
chr15	94357744	94359064	Pogz_ak27_WT_vs_KO_cond2_350	4.41388
chr15	94605375	94606592	Pogz_ak27_WT_vs_KO_cond2_351	3.649
chr15	97477903	97479102	Pogz_ak27_WT_vs_KO_cond2_353	7.36546
chr15	98218039	98219265	Pogz_ak27_WT_vs_KO_cond2_354	7.253
chr15	98433045	98434255	Pogz_ak27_WT_vs_KO_cond2_355	4.37257
chr15	98502594	98503791	Pogz_ak27_WT_vs_KO_cond2_356	4.24052
chr15	103311873	103313108	Pogz_ak27_WT_vs_KO_cond2_358	3.53256
chr16	11636219	11637414	Pogz_ak27_WT_vs_KO_cond2_360	3.77841
chr16	15956180	15957385	Pogz_ak27_WT_vs_KO_cond2_361	4.69782
chr16	30956755	30957930	Pogz_ak27_WT_vs_KO_cond2_363	3.7278
chr16	37806193	37807475	Pogz_ak27_WT_vs_KO_cond2_367	5.72378
chr16	43709381	43710607	Pogz_ak27_WT_vs_KO_cond2_370	4.43435
chr16	46006531	46007690	Pogz_ak27_WT_vs_KO_cond2_372	3.34313
chr16	60394555	60395714	Pogz_ak27_WT_vs_KO_cond2_374	3.63753
chr16	63777329	63778538	Pogz_ak27_WT_vs_KO_cond2_375	3.76329
chr16	64162224	64163398	Pogz_ak27_WT_vs_KO_cond2_376	3.88057
chr16	72451122	72452372	Pogz_ak27_WT_vs_KO_cond2_377	5.13808
chr16	77471751	77472920	Pogz_ak27_WT_vs_KO_cond2_378	4.35377
chr16	77542154	77543370	Pogz_ak27_WT_vs_KO_cond2_379	4.23727
chr16	85011199	85012380	Pogz_ak27_WT_vs_KO_cond2_381	3.51122
chr16	85116171	85117355	Pogz_ak27_WT_vs_KO_cond2_382	3.7309
chr16	94906377	94907541	Pogz_ak27_WT_vs_KO_cond2_384	3.97948
chr17	5268985	5270191	Pogz_ak27_WT_vs_KO_cond2_385	4.03043
chr17	24737972	24739216	Pogz_ak27_WT_vs_KO_cond2_389	3.36768
chr17	28107546	28108697	Pogz_ak27_WT_vs_KO_cond2_390	3.33365
chr17	28858266	28859512	Pogz_ak27_WT_vs_KO_cond2_391	5.68464
chr17	29707745	29708984	Pogz_ak27_WT_vs_KO_cond2_392	9.37318
chr17	50308994	50310189	Pogz_ak27_WT_vs_KO_cond2_396	4.60974
chr17	63802957	63804117	Pogz_ak27_WT_vs_KO_cond2_397	3.85401
chr17	64907977	64909153	Pogz_ak27_WT_vs_KO_cond2_398	3.30755
chr17	80463001	80464429	Pogz_ak27_WT_vs_KO_cond2_401	10.8809
chr17	80653708	80654903	Pogz_ak27_WT_vs_KO_cond2_402	3.94318
chr17	81660048	81661208	Pogz_ak27_WT_vs_KO_cond2_403	3.94022
chr17	83710740	83711988	Pogz_ak27_WT_vs_KO_cond2_404	4.69816
chr17	88661367	88662644	Pogz_ak27_WT_vs_KO_cond2_407	3.59577
chr18	4683000	4684157	Pogz_ak27_WT_vs_KO_cond2_408	5.58296
chr18	9345491	9346755	Pogz_ak27_WT_vs_KO_cond2_411	3.57309
chr18	25756551	25757719	Pogz_ak27_WT_vs_KO_cond2_413	3.40395
chr18	36086634	36087787	Pogz_ak27_WT_vs_KO_cond2_414	3.80428
chr18	38971997	38973210	Pogz_ak27_WT_vs_KO_cond2_415	3.56186
chr18	52632887	52634049	Pogz_ak27_WT_vs_KO_cond2_417	3.33862
chr18	53055746	53056901	Pogz_ak27_WT_vs_KO_cond2_418	3.36552
chr18	55368315	55369477	Pogz_ak27_WT_vs_KO_cond2_420	5.47218
chr18	57372584	57373878	Pogz_ak27_WT_vs_KO_cond2_421	3.9688
chr18	57434592	57435795	Pogz_ak27_WT_vs_KO_cond2_422	4.37693
chr18	57795799	57796959	Pogz_ak27_WT_vs_KO_cond2_424	3.33896
chr18	65009550	65010722	Pogz_ak27_WT_vs_KO_cond2_426	4.06414
chr18	65032773	65033931	Pogz_ak27_WT_vs_KO_cond2_427	3.34568
chr18	65751683	65752869	Pogz_ak27_WT_vs_KO_cond2_428	4.18355
chr18	67417302	67418527	Pogz_ak27_WT_vs_KO_cond2_429	4.14007
chr18	68323707	68324888	Pogz_ak27_WT_vs_KO_cond2_430	3.45627
chr18	69713546	69714775	Pogz_ak27_WT_vs_KO_cond2_431	4.13128
chr18	72259096	72260433	Pogz_ak27_WT_vs_KO_cond2_433	5.02485
chr18	73960475	73961671	Pogz_ak27_WT_vs_KO_cond2_434	4.11768
chr18	74989025	74990186	Pogz_ak27_WT_vs_KO_cond2_435	3.64731
chr18	75778822	75780100	Pogz_ak27_WT_vs_KO_cond2_436	3.74173
chr18	77739865	77741058	Pogz_ak27_WT_vs_KO_cond2_438	3.58744
chr18	79045936	79047158	Pogz_ak27_WT_vs_KO_cond2_439	3.67477
chr18	79101177	79102469	Pogz_ak27_WT_vs_KO_cond2_440	3.32602
chr18	82653782	82655023	Pogz_ak27_WT_vs_KO_cond2_441	3.21641
chr18	83151465	83152619	Pogz_ak27_WT_vs_KO_cond2_442	3.16731
chr18	84297070	84298249	Pogz_ak27_WT_vs_KO_cond2_443	4.3104
chr19	4791148	4792307	Pogz_ak27_WT_vs_KO_cond2_445	4.21427
chr19	5941067	5942218	Pogz_ak27_WT_vs_KO_cond2_446	3.90401
chr19	6650758	6651958	Pogz_ak27_WT_vs_KO_cond2_447	3.13196
chr19	25689665	25690855	Pogz_ak27_WT_vs_KO_cond2_450	3.41162
chr19	26965588	26966810	Pogz_ak27_WT_vs_KO_cond2_451	3.95396
chr19	28051883	28053080	Pogz_ak27_WT_vs_KO_cond2_452	4.62917
chr19	33165851	33167070	Pogz_ak27_WT_vs_KO_cond2_453	6.19203
chr19	34227475	34228664	Pogz_ak27_WT_vs_KO_cond2_454	4.20186
chr19	42642267	42643470	Pogz_ak27_WT_vs_KO_cond2_456	4.06813
chr19	46289586	46290816	Pogz_ak27_WT_vs_KO_cond2_458	6.09917
chr19	46293667	46294944	Pogz_ak27_WT_vs_KO_cond2_459	4.26998
chr19	46294401	46295711	Pogz_ak27_WT_vs_KO_cond2_460	4.94615
chr19	46296126	46297357	Pogz_ak27_WT_vs_KO_cond2_461	3.91842
chr19	46493528	46494709	Pogz_ak27_WT_vs_KO_cond2_462	3.68841
chr19	46515163	46516352	Pogz_ak27_WT_vs_KO_cond2_463	4.65411
chr19	47494063	47495275	Pogz_ak27_WT_vs_KO_cond2_464	4.38193
chr19	57050585	57051744	Pogz_ak27_WT_vs_KO_cond2_466	3.51608
chr2	4443178	4444395	Pogz_ak27_WT_vs_KO_cond2_469	4.03075
chr2	6181545	6182698	Pogz_ak27_WT_vs_KO_cond2_470	3.87857
chr2	6844571	6845728	Pogz_ak27_WT_vs_KO_cond2_471	3.47179
chr2	11266563	11267758	Pogz_ak27_WT_vs_KO_cond2_472	5.88812
chr2	17435943	17437133	Pogz_ak27_WT_vs_KO_cond2_473	3.78706
chr2	20561128	20562411	Pogz_ak27_WT_vs_KO_cond2_474	4.06885
chr2	26203803	26205020	Pogz_ak27_WT_vs_KO_cond2_477	4.39247
chr2	27190402	27191591	Pogz_ak27_WT_vs_KO_cond2_478	3.81936
chr2	29865514	29866670	Pogz_ak27_WT_vs_KO_cond2_480	3.33276
chr2	37985320	37986470	Pogz_ak27_WT_vs_KO_cond2_487	3.55202
chr2	45293964	45295153	Pogz_ak27_WT_vs_KO_cond2_489	3.97167
chr2	50870609	50871803	Pogz_ak27_WT_vs_KO_cond2_491	4.92544
chr2	59630000	59631347	Pogz_ak27_WT_vs_KO_cond2_492	3.73866
chr2	59913634	59914859	Pogz_ak27_WT_vs_KO_cond2_493	3.73506
chr2	65528566	65529791	Pogz_ak27_WT_vs_KO_cond2_494	4.47115
chr2	65806740	65807910	Pogz_ak27_WT_vs_KO_cond2_495	3.72494
chr2	73388643	73389883	Pogz_ak27_WT_vs_KO_cond2_499	5.2796
chr2	73619855	73621023	Pogz_ak27_WT_vs_KO_cond2_500	4.27235
chr2	91056555	91057774	Pogz_ak27_WT_vs_KO_cond2_501	4.75129
chr2	91317659	91318890	Pogz_ak27_WT_vs_KO_cond2_502	5.45134
chr2	101908385	101909551	Pogz_ak27_WT_vs_KO_cond2_507	4.28119
chr2	106542453	106543741	Pogz_ak27_WT_vs_KO_cond2_508	3.8628
chr2	112043508	112044681	Pogz_ak27_WT_vs_KO_cond2_509	5.46878
chr2	113969093	113970388	Pogz_ak27_WT_vs_KO_cond2_510	4.07678
chr2	125160611	125161769	Pogz_ak27_WT_vs_KO_cond2_513	3.37099
chr2	141079774	141080951	Pogz_ak27_WT_vs_KO_cond2_517	3.57142
chr2	153237107	153238389	Pogz_ak27_WT_vs_KO_cond2_519	4.44159
chr2	156592862	156594031	Pogz_ak27_WT_vs_KO_cond2_520	4.92117
chr2	163523132	163524384	Pogz_ak27_WT_vs_KO_cond2_523	4.00974
chr2	170360036	170361229	Pogz_ak27_WT_vs_KO_cond2_528	3.71087
chr2	178612751	178613917	Pogz_ak27_WT_vs_KO_cond2_531	3.28563
chr3	27757703	27758899	Pogz_ak27_WT_vs_KO_cond2_536	4.24693
chr3	55120025	55121204	Pogz_ak27_WT_vs_KO_cond2_539	3.54662
chr3	81873734	81874957	Pogz_ak27_WT_vs_KO_cond2_543	5.70429
chr3	84344599	84345792	Pogz_ak27_WT_vs_KO_cond2_544	3.14081
chr3	86673890	86675081	Pogz_ak27_WT_vs_KO_cond2_545	4.06672
chr3	90300796	90302056	Pogz_ak27_WT_vs_KO_cond2_547	4.28534
chr3	95519945	95521152	Pogz_ak27_WT_vs_KO_cond2_548	6.27154
chr3	99784504	99785778	Pogz_ak27_WT_vs_KO_cond2_549	3.70654
chr3	102359038	102360188	Pogz_ak27_WT_vs_KO_cond2_550	5.71086
chr3	102950307	102951475	Pogz_ak27_WT_vs_KO_cond2_551	3.80294
chr3	104064608	104065767	Pogz_ak27_WT_vs_KO_cond2_552	3.46607
chr3	106979041	106980281	Pogz_ak27_WT_vs_KO_cond2_553	3.49596
chr3	121038171	121039353	Pogz_ak27_WT_vs_KO_cond2_556	5.09697
chr3	126194600	126195767	Pogz_ak27_WT_vs_KO_cond2_557	4.30387
chr3	126692341	126693533	Pogz_ak27_WT_vs_KO_cond2_558	5.83767
chr3	130602725	130604074	Pogz_ak27_WT_vs_KO_cond2_560	3.85351
chr3	145996230	145997502	Pogz_ak27_WT_vs_KO_cond2_563	5.33632
chr4	5756424	5757587	Pogz_ak27_WT_vs_KO_cond2_567	5.52952
chr4	8798882	8800094	Pogz_ak27_WT_vs_KO_cond2_570	3.18125
chr4	8891982	8893412	Pogz_ak27_WT_vs_KO_cond2_571	6.69232
chr4	8892604	8893816	Pogz_ak27_WT_vs_KO_cond2_572	5.13096
chr4	30860481	30861704	Pogz_ak27_WT_vs_KO_cond2_574	4.16313
chr4	32353874	32355039	Pogz_ak27_WT_vs_KO_cond2_575	6.92141
chr4	45510698	45511958	Pogz_ak27_WT_vs_KO_cond2_576	4.35374
chr4	48937779	48939185	Pogz_ak27_WT_vs_KO_cond2_578	5.08545
chr4	54994450	54995629	Pogz_ak27_WT_vs_KO_cond2_580	3.89162
chr4	55048811	55049965	Pogz_ak27_WT_vs_KO_cond2_581	5.16222
chr4	55077794	55079050	Pogz_ak27_WT_vs_KO_cond2_582	3.82116
chr4	55735381	55736567	Pogz_ak27_WT_vs_KO_cond2_583	4.5411
chr4	61935232	61936493	Pogz_ak27_WT_vs_KO_cond2_585	4.03785
chr4	81842513	81843685	Pogz_ak27_WT_vs_KO_cond2_587	3.80268
chr4	82001674	82002831	Pogz_ak27_WT_vs_KO_cond2_589	3.66518
chr4	82113690	82114925	Pogz_ak27_WT_vs_KO_cond2_590	3.48806
chr4	84871690	84872890	Pogz_ak27_WT_vs_KO_cond2_592	3.63976
chr4	86732797	86734002	Pogz_ak27_WT_vs_KO_cond2_593	3.56466
chr4	87489287	87490451	Pogz_ak27_WT_vs_KO_cond2_594	3.61057
chr4	97527518	97528718	Pogz_ak27_WT_vs_KO_cond2_595	4.12865
chr4	97723513	97724666	Pogz_ak27_WT_vs_KO_cond2_598	3.44483
chr4	104894173	104895409	Pogz_ak27_WT_vs_KO_cond2_599	4.38215
chr4	106091439	106092614	Pogz_ak27_WT_vs_KO_cond2_600	3.37203
chr4	107533679	107534830	Pogz_ak27_WT_vs_KO_cond2_601	3.17742
chr4	117537811	117539029	Pogz_ak27_WT_vs_KO_cond2_602	3.62844
chr4	126529803	126530956	Pogz_ak27_WT_vs_KO_cond2_604	3.34513
chr4	128463511	128464768	Pogz_ak27_WT_vs_KO_cond2_605	5.8644
chr4	130597246	130598450	Pogz_ak27_WT_vs_KO_cond2_607	6.98956
chr4	131687481	131688784	Pogz_ak27_WT_vs_KO_cond2_608	3.89529
chr4	131687892	131689226	Pogz_ak27_WT_vs_KO_cond2_609	3.90973
chr4	133518951	133520155	Pogz_ak27_WT_vs_KO_cond2_612	3.78894
chr4	136704629	136705825	Pogz_ak27_WT_vs_KO_cond2_614	3.68746
chr4	137584564	137585724	Pogz_ak27_WT_vs_KO_cond2_615	4.39561
chr4	137627289	137628535	Pogz_ak27_WT_vs_KO_cond2_616	3.08343
chr4	138700699	138701880	Pogz_ak27_WT_vs_KO_cond2_617	4.17109
chr4	139101507	139102703	Pogz_ak27_WT_vs_KO_cond2_618	4.27409
chr4	139905958	139907147	Pogz_ak27_WT_vs_KO_cond2_619	4.98642
chr4	139906477	139907654	Pogz_ak27_WT_vs_KO_cond2_620	4.88255
chr4	140154883	140156058	Pogz_ak27_WT_vs_KO_cond2_621	11.0702
chr4	146892674	146893826	Pogz_ak27_WT_vs_KO_cond2_623	4.30094
chr4	147833206	147834392	Pogz_ak27_WT_vs_KO_cond2_624	3.53649
chr5	4079121	4080353	Pogz_ak27_WT_vs_KO_cond2_628	3.49623
chr5	15505516	15506718	Pogz_ak27_WT_vs_KO_cond2_629	3.42574
chr5	20872144	20873321	Pogz_ak27_WT_vs_KO_cond2_630	3.60319
chr5	22952270	22953478	Pogz_ak27_WT_vs_KO_cond2_631	3.6856
[truncated: 148 more rows]
