# Supplementary material for: Autism risk gene POGZ promotes chromatin accessibility and expression of clustered synaptic genes
Source: Cell Rep. Author manuscript; Available in PMC 2022 Sep 26. (PMC9512081; doi:10.1016/j.celrep.2021.110089)
Supplement: supplemental table 6 [file NIHMS1835097-supplement-supplemental_table_6.xlsx]

## Sheet: in situ probe primers
slitrk1_F_ISH	GGTACAAAGATCCCGGGCAA
slitrk1_R_ISH	TGTCTCACACTTGAGGTCGC
slitrk5_F_ISH	ATA GAG CGT CCA AGC TGC C
slitrk5_R_ISH	CAG GAC GAA CCA GAA GGA GT
pogz_F_ISH	GGGGGTCATCTGAGAGAACA
pogz_R_ISH	GGCACAGAACAGCGACAGTA
slc6a1_F	CACCATCCCAGGACTTTCCC
slc6a1_R	CTACGGGACGAGACATACGC
lrfn5_f	GGCAACACTGAGGTGCAAAG
lrfn5_r	ACGACTCTTGTGGCAGTGAG
Ccnd1_F	TTGTTGAAGTTGCAAAGTCCTGC
Ccnd1_R	GGAAGACCTCCTCTTCGCAC
pcdh11x_F	CCCTGACAGCTGCAGAAATA
pcdh11x_R	ACTGCCCTGTACTCCCTGAT
fstl5_F_ISH	AGATTGCGACATAAGCAGGAA
fstl5_R_ISH	GGTGCTTGTCAGCGTTGAAG
Lphn3_F_ISH	ACCCCAATGCCGTCCTTTAG
Lphn3_R_ISH	TGTGTTCTCGGAGGAATGGC
flrt2_F_ISH	GGAATGTGCGCTGGGAGATA
flrt2_R_ISH	CATGCAGTGGTCCTCCATGT
gabra2_F_ISH	AGATTCAAAGCCACTGGAGGA
gabra2_R_ISH	TCCAGGTGCATGGGACATTC
adnp_F_ISH	AGGCCGAGCCAAGAAACTAT
adnp_R_ISH	TACTTGGTGCGCTGGAGTTT
tbr1_f_ish	CCAATGGCAAGAGCCGTTTC
tbr1_f_ish	GTGACGAAGCTCAGAGACCC
fezf2_f_ish	CTTCCACCGGCAAAACCATC
fezf2_r_ish	AGTTTCTTGCTCTGGCTGCT
human_pogz_f	TGGGGAGACGAGCTTTCAAC
human_pogz_r	ATGAGTGGCTGTCCACCTTG

## Sheet: luciferase cloning 
Sac1_SlitrkE1_F	ctggccggtacctgagctATGGGTGGTTGCTTAGGTTG
XhoI_SlitrkE1_R	cagatcttgatatcctcgagTTCTTCCTGAAAACCATTTTACAT
Sac1_SlitrkE3_F	ctggccggtacctgagctTTCTTCACTTTTCTGTGCCAAA
XhoI_SlitrkE3_R	cagatcttgatatcctcgagTCAAAATTGTAGGACTTAGTGTCTGC
Sac1_SlitrkE4_F	ctggccggtacctgagctCTCACTGGGCATTCTTGCTA
XhoI_SlitrkE4_R	cagatcttgatatcctcgagGAGGAGAAAGCAAAGACCACA
Sac1_SlitrkE5_F	ctggccggtacctgagctTGCACTGTCACTTCCCTGT
XhoI_SlitrkE5_R	cagatcttgatatcctcgagCATTCTGGAAATTCAGTAAGGTTT
Sac1_SlitrkE6_F	ctggccggtacctgagctCAGAAGCTTTTTCAAAGGCTATTAT
XhoI_SlitrkE6_R	cagatcttgatatcctcgagGGAGAAATAGAATGTGGAATTGG
Sac1_SlitrkE8_F	ctggccggtacctgagctGGAAGAATCACAGTCTCCCCAA
XhoI_SlitrkE8_R	cagatcttgatatcctcgagATGCCAGTGTCAGAGCAGTTT
Sac_Lphn3E1_F	ctggccggtacctgagctCTTTAGAAGTCAGCACCCGCA
XhoI_Lphn3E1_R	cagatcttgatatcctcgagGAGAAGACTGAGGCCAACGAAA
Sac_Lphn3E2_F	ctggccggtacctgagctCATTGTGCAGGCTTCACTCAA
XhoI_Lphn3E2_R	cagatcttgatatcctcgagCCTGTATTCCAAAAACATGGGGATT
