# Supplementary material for: Autism risk gene POGZ promotes chromatin accessibility and expression of clustered synaptic genes
Source: Cell Rep. Author manuscript; Available in PMC 2022 Sep 26. (PMC9512081; doi:10.1016/j.celrep.2021.110089)
Supplement: supplemental table 5 [file NIHMS1835097-supplement-supplemental_table_5.xlsx]

## Sheet: Sheet1
chr1	569297	569462		1
chr1	714110	714269		2
chr1	1051511	1051678		3
chr1	1310726	1310907		4
chr1	1624107	1625017		5
chr1	1677568	1678335		6
chr1	1850866	1851026		7
chr1	2053017	2053571		8
chr1	2053813	2053980		9
chr1	2517865	2518127		10
chr1	2583728	2583880		11
chr1	2586361	2586908		12
chr1	3816952	3817552		13
chr1	4363156	4363370		14
chr1	4482044	4482272		15
chr1	6052215	6052760		16
chr1	6259669	6260095		17
chr1	6673510	6673760		18
chr1	6845057	6845429		19
chr1	7843981	7844175		20
chr1	8021475	8021729		21
chr1	9599248	9599408		22
chr1	9648393	9648569		23
chr1	9970499	9970703		24
chr1	10092811	10093095		25
chr1	11072318	11072694		26
chr1	11322631	11322802		27
chr1	11538949	11539150		28
chr1	11967880	11968329		29
chr1	12040225	12040452		30
chr1	12079302	12079522		31
chr1	14435309	14435628		32
chr1	14851483	14851947		33
chr1	14924959	14925143		34
chr1	15850939	15851593		35
chr1	15853088	15853250		36
chr1	15930175	15930394		37
chr1	15943696	15943920		38
chr1	16160668	16160841		39
chr1	16162396	16162715		40
chr1	16533047	16533226		41
chr1	16693529	16693738		42
chr1	16840562	16841077		43
chr1	16993384	16994011		44
chr1	17066431	17067130		45
chr1	17222243	17222752		46
chr1	17231470	17231730		47
chr1	17380625	17380810		48
chr1	19233629	19233779		49
chr1	20208701	20208858		50
chr1	20670099	20670253		51
chr1	20713215	20713386		52
chr1	21503373	21503584		53
chr1	22109757	22110328		54
chr1	22778173	22778451		55
chr1	23670809	23671421		56
chr1	23694792	23695055		57
chr1	24969414	24969680		58
chr1	25071360	25071753		59
chr1	25757011	25757303		60
chr1	26560517	26560859		61
chr1	26758593	26758773		62
chr1	27018811	27019027		63
chr1	27019208	27019695		64
chr1	27049724	27050168		65
chr1	27648390	27648649		66
chr1	27816673	27817064		67
chr1	28052096	28052353		68
chr1	28241095	28241582		69
chr1	28573769	28573922		70
chr1	28655397	28655561		71
chr1	28879375	28879530		72
chr1	28974885	28975196		73
chr1	28995030	28995185		74
chr1	29240896	29241081		75
chr1	29508447	29508664		76
chr1	30995269	30995478		77
chr1	31190961	31191539		78
chr1	31627623	31627787		79
chr1	31769594	31769752		80
chr1	31955799	31956154		81
chr1	31956397	31956580		82
chr1	32014731	32015121		83
chr1	32044193	32044448		84
chr1	32110580	32110919		85
chr1	32253764	32253925		86
chr1	32538822	32539070		87
chr1	32816836	32817158		88
chr1	32860079	32860428		89
chr1	32866598	32866830		90
chr1	33116169	33116799		91
chr1	33282977	33283250		92
chr1	33502600	33502856		93
chr1	33592921	33593072		94
chr1	33938020	33938349		95
chr1	34150805	34150955		96
chr1	35497395	35497657		97
chr1	35658759	35658968		98
chr1	35667876	35668113		99
chr1	36107221	36107390		100
chr1	36689807	36689992		101
chr1	36851574	36851751		102
chr1	37159022	37159192		103
chr1	38157940	38158167		104
chr1	38325079	38325259		105
chr1	38478073	38478406		106
chr1	39456731	39456919		107
chr1	40157130	40157353		108
chr1	40352575	40352763		109
chr1	40506093	40506330		110
chr1	40626756	40626920		111
chr1	40723428	40723823		112
chr1	40915707	40916160		113
chr1	41445390	41445631		114
chr1	41826716	41826890		115
chr1	41870044	41870217		116
chr1	42880486	42880665		117
chr1	42886825	42887023		118
chr1	42928727	42928907		119
chr1	43147878	43148048		120
chr1	43282967	43283162		121
chr1	43389910	43390061		122
chr1	43638059	43638268		123
chr1	44115568	44116051		124
chr1	45139992	45140404		125
chr1	45196851	45197041		126
chr1	45452360	45452545		127
chr1	45769242	45769570		128
chr1	46152321	46153155		129
chr1	46598416	46598817		130
chr1	46645141	46645324		131
chr1	46713104	46713378		132
chr1	46768949	46769277		133
chr1	47779892	47780171		134
chr1	50717796	50718032		135
chr1	51425972	51426145		136
chr1	51730077	51730240		137
chr1	51887904	51888128		138
chr1	52082651	52082980		139
chr1	52344425	52344863		140
chr1	52499568	52499936		141
chr1	53018839	53019119		142
chr1	53686087	53686417		143
chr1	53882167	53882342		144
chr1	54304049	54304432		145
chr1	54411465	54411895		146
chr1	54518941	54519217		147
chr1	54780841	54781005		148
chr1	55230212	55230499		149
chr1	55544172	55544338		150
chr1	57506284	57506581		151
chr1	57934152	57934685		152
chr1	58178816	58179747		153
chr1	58425373	58425583		154
chr1	59175717	59175879		155
chr1	59195387	59196222		156
chr1	59249755	59250029		157
chr1	59762335	59762838		158
chr1	60280248	60280549		159
chr1	60530004	60530219		160
chr1	60688626	60688878		161
chr1	60747143	60747332		162
chr1	60968885	60969071		163
chr1	60969245	60969399		164
chr1	61031000	61031177		165
chr1	61361241	61361413		166
chr1	61435917	61436093		167
chr1	61515749	61515918		168
chr1	61543673	61543908		169
chr1	61650067	61650232		170
chr1	62190841	62191112		171
chr1	62901940	62902645		172
chr1	63249470	63249965		173
chr1	63989024	63989387		174
chr1	65432393	65432605		175
chr1	65636113	65636505		176
chr1	65641228	65641405		177
chr1	65641675	65641919		178
chr1	65885876	65886274		179
chr1	66424786	66425002		180
chr1	66446066	66446228		181
chr1	66718946	66719099		182
chr1	66912022	66912196		183
chr1	67390603	67391261		184
chr1	67896096	67896265		185
chr1	68150620	68150971		186
chr1	68345845	68346031		187
chr1	68457098	68457251		188
chr1	68457452	68457678		189
chr1	68585807	68586238		190
chr1	69211069	69211254		191
chr1	69441173	69441459		192
chr1	69570637	69570877		193
chr1	69711704	69712218		194
chr1	69712428	69712782		195
chr1	70032683	70032960		196
chr1	70035676	70035827		197
chr1	70116302	70116791		198
chr1	70606360	70606523		199
chr1	70671271	70671621		200
chr1	70820327	70820677		201
chr1	70876583	70876836		202
chr1	71138483	71138725		203
chr1	71439674	71439832		204
chr1	71546744	71547173		205
chr1	71559901	71560238		206
chr1	71582665	71582958		207
chr1	72748360	72748530		208
chr1	73965647	73965911		209
chr1	74182874	74183151		210
chr1	74297959	74298350		211
chr1	74418711	74419014		212
chr1	74419245	74419727		213
chr1	74463980	74464645		214
chr1	74663368	74664113		215
chr1	74675599	74675771		216
chr1	74680858	74681075		217
chr1	74934865	74935040		218
chr1	74969768	74970209		219
chr1	74970894	74971068		220
chr1	74971781	74971985		221
chr1	75139556	75139715		222
chr1	75155405	75155618		223
chr1	75155777	75156077		224
chr1	75199120	75199784		225
chr1	76189861	76190227		226
chr1	76251647	76252098		227
chr1	76540170	76540567		228
chr1	77684929	77685256		229
chr1	78148407	78148764		230
chr1	78444569	78445179		231
chr1	79224234	79224384		232
chr1	80538480	80538684		233
chr1	80770909	80771167		234
chr1	81943764	81944105		235
chr1	81962128	81962435		236
chr1	82266880	82267066		237
chr1	82929983	82930270		238
chr1	84265443	84265730		239
chr1	84464867	84465313		240
chr1	84491695	84491844		241
chr1	85048868	85049039		242
chr1	85224485	85225022		243
chr1	85321692	85321909		244
chr1	85410587	85410814		245
chr1	85725477	85725807		246
chr1	85742183	85742455		247
chr1	86173830	86174542		248
chr1	86845888	86846079		249
chr1	86861806	86862086		250
chr1	87379830	87380374		251
chr1	89149662	89150145		252
chr1	89357085	89357536		253
chr1	89458270	89458966		254
chr1	89720562	89720723		255
chr1	89948936	89949227		256
chr1	90043900	90044496		257
chr1	90043900	90044496		258
chr1	90460226	90460617		259
chr1	91487027	91487550		260
chr1	91487027	91487550		261
chr1	91637636	91637991		262
chr1	91637636	91637991		263
chr1	91965865	91966614		264
chr1	92634202	92634595		265
chr1	92764355	92764530		266
chr1	93250709	93250948		267
chr1	93544336	93544864		268
chr1	93646019	93646218		269
chr1	94311313	94311588		270
chr1	94883432	94883948		271
chr1	95058030	95058261		272
chr1	95538080	95538478		273
chr1	95774739	95774999		274
chr1	95853475	95853705		275
chr1	95873451	95873665		276
chr1	95873853	95874057		277
chr1	96002758	96003146		278
chr1	96002758	96003146		279
chr1	96295240	96295577		280
chr1	96570404	96570568		281
chr1	96570753	96570919		282
chr1	96929524	96929891		283
chr1	97187581	97187887		284
chr1	97434188	97434398		285
chr1	97610920	97611207		286
chr1	98194268	98194665		287
chr1	98395651	98396041		288
chr1	98644948	98645138		289
chr1	98782362	98782768		290
chr1	98933272	98933766		291
chr1	98943693	98943986		292
chr1	99173204	99173385		293
chr1	99257704	99258279		294
chr1	99359166	99359515		295
chr1	99645852	99646824		296
chr1	99758227	99758694		297
chr1	99797952	99798346		298
chr1	99799505	99799879		299
chr1	99849452	99849616		300
chr1	99935075	99935653		301
chr1	99946893	99947167		302
chr1	100042922	100043087		303
chr1	100056471	100056741		304
chr1	100172873	100173599		305
chr1	100598454	100598718		306
chr1	100715348	100715688		307
chr1	100816995	100817157		308
chr1	101251253	101251482		309
chr1	101260430	101261078		310
chr1	101491153	101491609		311
chr1	101669654	101669864		312
chr1	101775001	101775250		313
chr1	102162816	102163010		314
chr1	102211191	102211435		315
chr1	102367814	102368205		316
chr1	102780942	102781158		317
chr1	103574108	103574311		318
chr1	104068297	104068548		319
chr1	107248506	107248862		320
chr1	107684720	107685122		321
chr1	109288934	109289425		322
chr1	109358895	109359297		323
chr1	109401059	109401348		324
chr1	109618449	109618815		325
chr1	109631815	109632013		326
chr1	109655170	109655400		327
chr1	109940642	109940824		328
chr1	109969067	109969260		329
chr1	110026549	110027098		330
chr1	110282835	110283044		331
chr1	110527318	110527505		332
chr1	110576964	110577121		333
chr1	110881439	110882009		334
chr1	110933150	110933319		335
chr1	111506484	111506906		336
chr1	111682560	111683031		337
chr1	112298202	112298547		338
chr1	112938736	112939011		339
chr1	113162198	113162626		340
chr1	113615419	113615974		341
chr1	113841555	113841758		342
chr1	113932688	113933069		343
chr1	113958258	113958549		344
chr1	114158960	114159254		345
chr1	114354987	114355256		346
chr1	114447684	114447903		347
chr1	114471919	114472156		348
chr1	114889077	114889332		349
chr1	114895126	114895544		350
chr1	115124152	115124512		351
chr1	115299777	115300827		352
chr1	117216506	117216890		353
chr1	117239955	117240163		354
chr1	117263928	117264093		355
chr1	117368335	117368551		356
chr1	117420788	117421158		357
chr1	117602646	117602927		358
chr1	117664400	117664798		359
chr1	118964489	118964655		360
chr1	119682995	119683266		361
chr1	120557847	120558195		362
chr1	120612092	120612372		363
chr1	120612621	120612793		364
chr1	120838307	120838873		365
chr1	120905790	120906039		366
chr1	121091010	121091186		367
chr1	121373167	121373786		368
chr1	121426765	121426924		369
chr1	121462465	121462616		370
chr1	142535712	142536907		371
chr1	142540908	142541089		372
chr1	142542098	142542756		373
chr1	143283145	143283327		374
chr1	143673291	143673458		375
chr1	143913210	143913825		376
chr1	144008801	144008955		377
chr1	144012924	144013103		378
chr1	144533820	144533990		379
chr1	144708743	144708960		380
chr1	145096146	145096298		381
chr1	145208753	145209070		382
chr1	145263243	145263530		383
chr1	145382211	145382661		384
chr1	145399040	145399203		385
chr1	145507231	145507858		386
chr1	145507231	145507858		387
chr1	145575805	145575961		388
chr1	145827220	145827369		389
chr1	145969309	145969633		390
chr1	146644251	146644512		391
chr1	147012980	147013679		392
chr1	147071450	147071948		393
chr1	147400230	147400473		394
chr1	147511084	147511378		395
chr1	147753197	147753352		396
chr1	147993615	147994144		397
chr1	148240916	148241432		398
chr1	148532200	148532367		399
chr1	148605078	148605294		400
chr1	148605450	148605610		401
chr1	148767485	148767643		402
chr1	149224014	149224831		403
chr1	149399258	149399585		404
chr1	149514361	149514787		405
chr1	149514361	149514787		406
chr1	149783976	149784267		407
chr1	149785284	149785523		408
chr1	149822389	149822654		409
chr1	149859523	149859933		410
chr1	150135403	150135762		411
chr1	150185814	150186088		412
chr1	150208469	150208694		413
chr1	150241290	150241876		414
chr1	150254722	150254881		415
chr1	150336210	150336590		416
chr1	150551865	150552094		417
chr1	150601652	150602307		418
chr1	150849140	150849349		419
chr1	150898482	150898820		420
chr1	151253802	151254659		421
chr1	151299928	151300228		422
chr1	151319624	151319798		423
chr1	151371764	151371976		424
chr1	151431770	151432136		425
chr1	151689336	151689548		426
chr1	151700913	151701168		427
chr1	151762877	151763319		428
chr1	153309003	153309328		429
chr1	153606309	153606499		430
chr1	153643452	153643650		431
chr1	153643846	153643999		432
chr1	153700203	153700549		433
chr1	153853479	153853944		434
chr1	153895467	153895838		435
chr1	153940109	153940299		436
chr1	153962883	153963434		437
chr1	154193120	154193388		438
chr1	154244571	154244743		439
chr1	154531286	154531570		440
chr1	154531921	154532116		441
chr1	154600256	154600704		442
chr1	154686751	154686997		443
chr1	154909205	154909879		444
chr1	154946698	154947338		445
chr1	154955481	154955782		446
chr1	155197378	155197761		447
chr1	155214400	155214630		448
chr1	155278225	155278663		449
chr1	155532594	155532962		450
chr1	155579881	155580037		451
chr1	155658584	155658798		452
chr1	155715462	155715619		453
chr1	155829114	155829313		454
chr1	155829926	155830111		455
chr1	156308103	156308256		456
chr1	156308406	156308626		457
chr1	156352762	156352934		458
chr1	156710932	156711157		459
chr1	156736999	156737292		460
chr1	157661180	157661633		461
chr1	158094858	158095016		462
chr1	158968680	158968848		463
chr1	159111557	159112186		464
chr1	159130938	159131117		465
chr1	159140740	159140922		466
chr1	159141147	159141376		467
chr1	159177595	159177770		468
chr1	160001891	160002068		469
chr1	160051073	160051223		470
chr1	160163067	160163230		471
chr1	161015721	161016049		472
chr1	161102572	161102822		473
chr1	161123588	161123912		474
chr1	161135835	161136174		475
chr1	161171805	161172203		476
chr1	161195421	161195771		477
chr1	161359782	161360063		478
chr1	161368980	161369486		479
chr1	161581882	161582407		480
chr1	162467371	162467574		481
chr1	162760143	162760493		482
chr1	163291316	163291744		483
chr1	163367617	163367925		484
chr1	163412112	163412416		485
chr1	163522008	163522196		486
chr1	163694562	163695137		487
chr1	163694562	163695137		488
chr1	163743496	163743670		489
chr1	163806330	163806631		490
chr1	163939637	163940288		491
chr1	164528083	164528415		492
chr1	166002623	166002791		493
chr1	166845519	166845922		494
chr1	167189611	167190101		495
chr1	167684041	167684191		496
chr1	167905427	167905933		497
chr1	168147910	168148204		498
chr1	168318213	168318408		499
chr1	168816966	168817310		500
chr1	169075409	169075773		501
chr1	169317660	169317809		502
chr1	169337028	169337414		503
chr1	169337028	169337414		504
chr1	169455181	169455431		505
chr1	169763857	169764195		506
chr1	169862878	169863398		507
chr1	171454394	171454629		508
chr1	171711298	171711490		509
chr1	171750368	171750813		510
chr1	172327860	172328023		511
chr1	172413257	172413526		512
chr1	172501385	172502221		513
chr1	173159667	173159826		514
chr1	173683823	173684346		515
chr1	173793646	173794106		516
chr1	173836954	173837434		517
chr1	174128423	174128632		518
chr1	174968148	174969081		519
chr1	174992581	174992939		520
chr1	175402902	175403088		521
chr1	175656471	175657322		522
chr1	175656471	175657322		523
chr1	176101707	176102171		524
chr1	176176381	176176771		525
chr1	176520508	176520671		526
chr1	176867124	176867290		527
chr1	178062540	178062882		528
chr1	178341249	178341417		529
chr1	178994710	178994988		530
chr1	179144703	179144863		531
chr1	179334890	179335047		532
chr1	179783891	179784210		533
chr1	179851364	179852116		534
chr1	179923605	179923945		535
chr1	180123731	180123895		536
chr1	180485132	180485286		537
chr1	180536641	180536796		538
chr1	180537016	180537221		539
chr1	180600863	180601158		540
chr1	180970506	180970697		541
chr1	180992172	180992365		542
chr1	181281339	181281630		543
chr1	181998621	181998907		544
chr1	182287430	182287655		545
chr1	182808291	182808607		546
chr1	183440956	183441572		547
chr1	183604971	183605178		548
chr1	183622262	183622545		549
chr1	183875033	183875329		550
chr1	184112375	184112539		551
chr1	184194568	184194942		552
chr1	184248980	184249414		553
chr1	184265614	184265773		554
chr1	184579001	184579155		555
chr1	184723979	184724611		556
chr1	185126132	185126339		557
chr1	185286498	185286740		558
chr1	185905711	185906249		559
chr1	186344416	186344987		560
chr1	187657940	187658316		561
chr1	188414036	188414208		562
chr1	188960676	188960901		563
chr1	189054131	189054702		564
chr1	190447553	190448110		565
chr1	190706408	190706583		566
chr1	191922768	191923048		567
chr1	191971429	191971710		568
chr1	192022714	192023044		569
chr1	192049758	192050205		570
chr1	192050356	192050511		571
chr1	192280401	192280699		572
chr1	192286198	192286526		573
chr1	192414835	192415111		574
chr1	192778016	192778165		575
chr1	193028491	193028794		576
chr1	193090763	193091246		577
chr1	193155341	193155688		578
chr1	193155844	193155999		579
chr1	193280691	193280945		580
chr1	193281113	193281336		581
chr1	194412310	194412546		582
chr1	194909668	194910322		583
chr1	195524880	195525069		584
chr1	196060406	196060593		585
chr1	196060789	196061002		586
chr1	196577823	196578191		587
chr1	197115802	197116147		588
chr1	197170235	197171075		589
chr1	197433432	197433706		590
chr1	197872160	197872333		591
chr1	198434643	198435088		592
chr1	198815785	198816062		593
chr1	198872180	198872753		594
chr1	198906508	198906746		595
chr1	198964196	198964506		596
chr1	198972377	198972550		597
chr1	199142431	199142772		598
chr1	199276825	199277423		599
chr1	199519480	199520111		600
chr1	200379138	200379456		601
chr1	200479329	200479627		602
chr1	200638826	200639159		603
chr1	200707788	200707982		604
chr1	200860445	200860596		605
chr1	201123639	201123897		606
chr1	201404918	201405074		607
chr1	201482166	201482490		608
chr1	202317391	202317847		609
chr1	202779579	202779907		610
chr1	202976184	202976343		611
chr1	203712739	203712905		612
chr1	203830566	203830924		613
chr1	204381023	204381438		614
chr1	204475786	204476167		615
chr1	204676152	204676526		616
chr1	204776056	204776489		617
chr1	204893140	204893351		618
chr1	205091134	205091457		619
chr1	205342769	205342946		620
chr1	205343301	205343555		621
chr1	205493664	205493831		622
chr1	205719361	205719779		623
chr1	206137788	206138362		624
chr1	206491200	206491682		625
chr1	206541169	206541324		626
chr1	206570886	206571036		627
chr1	207226334	207226542		628
chr1	207997405	207997679		629
chr1	208092979	208093542		630
chr1	208186025	208186434		631
chr1	208259832	208259984		632
chr1	208418375	208418664		633
chr1	208418839	208418996		634
chr1	208472243	208472445		635
chr1	208825646	208826040		636
chr1	209007527	209007793		637
chr1	209059016	209059190		638
chr1	209280058	209280209		639
chr1	209400783	209401082		640
chr1	209422048	209422202		641
chr1	209423361	209423524		642
chr1	209430145	209430332		643
chr1	209514526	209514685		644
chr1	209536289	209536688		645
chr1	209816689	209817049		646
chr1	209957567	209958077		647
chr1	210001034	210001250		648
chr1	210194797	210195119		649
chr1	210827239	210827517		650
chr1	211432405	211432729		651
chr1	211556031	211556303		652
chr1	211752567	211752737		653
chr1	212208504	212209024		654
chr1	212458486	212458703		655
chr1	212475092	212475377		656
chr1	213188950	213189280		657
chr1	214402433	214402633		658
chr1	214776274	214776538		659
chr1	214809661	214809824		660
chr1	214834206	214834919		661
chr1	215020089	215020334		662
chr1	215068608	215068789		663
chr1	217804466	217804886		664
chr1	218534981	218535143		665
chr1	218844700	218844881		666
chr1	218871715	218871885		667
chr1	219346954	219347390		668
chr1	220219869	220220093		669
chr1	220262993	220263220		670
chr1	220445594	220446247		671
chr1	220700834	220701103		672
chr1	221915266	221915674		673
chr1	222384434	222384691		674
chr1	222817315	222817691		675
chr1	222885841	222886717		676
chr1	224180079	224180465		677
chr1	224199544	224199935		678
chr1	224202105	224202824		679
chr1	224203348	224204226		680
chr1	224517875	224518081		681
chr1	224592917	224593359		682
chr1	224593566	224593731		683
chr1	224819960	224820167		684
chr1	225662908	225663067		685
chr1	226187062	226187482		686
chr1	226250176	226250411		687
chr1	226790958	226791252		688
chr1	226891354	226891511		689
chr1	227127565	227127958		690
chr1	228297035	228297207		691
chr1	228327626	228327875		692
chr1	228353034	228353408		693
chr1	228645409	228645756		694
chr1	229003301	229003462		695
chr1	229546663	229547019		696
chr1	230446319	230446483		697
chr1	231114633	231114785		698
chr1	231473597	231473890		699
chr1	231664121	231664352		700
chr1	231851968	231852223		701
chr1	231870306	231870524		702
chr1	233086054	233086210		703
chr1	234659364	234659804		704
chr1	234859484	234860115		705
chr1	235292007	235292540		706
chr1	235491543	235492187		707
chr1	235667780	235668274		708
chr1	236030246	236030685		709
chr1	236445288	236445485		710
chr1	236767928	236768129		711
chr1	236958368	236958636		712
chr1	237970302	237970481		713
chr1	239291932	239292151		714
chr1	239373008	239373384		715
chr1	239895642	239896069		716
chr1	239948456	239948674		717
chr1	240049472	240049643		718
chr1	240061696	240061869		719
chr1	240348241	240348469		720
chr1	240473728	240474049		721
chr1	240525801	240525963		722
chr1	240526255	240526416		723
chr1	240716555	240716933		724
chr1	241307587	241307740		725
chr1	241398485	241398662		726
chr1	241683044	241683502		727
chr1	241803670	241803896		728
chr1	242406498	242406957		729
chr1	243418518	243419327		730
chr1	243507470	243507805		731
chr1	243514645	243514811		732
chr1	243645157	243645324		733
chr1	243876999	243877359		734
chr1	244211502	244211845		735
chr1	244615314	244615683		736
chr1	244816046	244816374		737
chr1	244998097	244998456		738
chr1	245027874	245028086		739
chr1	245133920	245134293		740
chr1	245133920	245134293		741
chr1	246187903	246188328		742
chr1	246670763	246670918		743
chr1	247095235	247095590		744
chr1	247171341	247171626		745
chr1	247242115	247242332		746
chr1	247267670	247267976		747
chr1	247335365	247335620		748
chr1	247374212	247374431		749
chr1	248571507	248572151		750
chr1	249120248	249120530		751
chr1	249132226	249132505		752
chr1	249168128	249168340		753
chr1	249200726	249201204		754
chr10	1094906	1095309		755
chr10	2631121	2631301		756
chr10	3214970	3215403		757
chr10	3366708	3366878		758
chr10	3527574	3527758		759
chr10	3827433	3827718		760
chr10	3916169	3916350		761
chr10	4426103	4426319		762
chr10	4809487	4809658		763
chr10	4857660	4858210		764
chr10	5412201	5412645		765
chr10	5454424	5454592		766
chr10	5855438	5855668		767
chr10	5931925	5932084		768
chr10	6130745	6130917		769
chr10	6161395	6161558		770
chr10	7914298	7914528		771
chr10	9384890	9385621		772
chr10	9550449	9550950		773
chr10	9550449	9550950		774
chr10	9589834	9590285		775
chr10	9650487	9650968		776
chr10	9731099	9731384		777
chr10	9940767	9941056		778
chr10	9964040	9964259		779
chr10	9964418	9964637		780
chr10	9969033	9969229		781
chr10	10036277	10036544		782
chr10	10250982	10251395		783
chr10	10336477	10336996		784
chr10	10372696	10372845		785
chr10	10388338	10388513		786
chr10	10480227	10480412		787
chr10	10480601	10480892		788
chr10	10634008	10634215		789
chr10	10651440	10651594		790
chr10	10770625	10770778		791
chr10	10834639	10835040		792
chr10	12084862	12085436		793
chr10	12110596	12110952		794
chr10	12237928	12238127		795
chr10	12703930	12704119		796
chr10	13141387	13142017		797
chr10	13344302	13344462		798
chr10	13865145	13865413		799
chr10	14043496	14043668		800
chr10	14289172	14289820		801
chr10	14541171	14541339		802
chr10	14690179	14690452		803
chr10	14880071	14880238		804
chr10	14920493	14920846		805
chr10	15001100	15001541		806
chr10	15210797	15211086		807
chr10	15224497	15224799		808
chr10	16654897	16655059		809
chr10	16859448	16859757		810
chr10	16885543	16885748		811
chr10	17028327	17028530		812
chr10	17028746	17028949		813
chr10	17243459	17243919		814
chr10	17685904	17686206		815
chr10	18348958	18349462		816
chr10	18448175	18448377		817
chr10	18947981	18948340		818
chr10	20256027	20256290		819
chr10	21320575	21320816		820
chr10	21486001	21486359		821
chr10	22292609	22292982		822
chr10	22518165	22518475		823
chr10	23384275	23384480		824
chr10	23447139	23447420		825
chr10	24078965	24079146		826
chr10	25013588	25013975		827
chr10	25304989	25305574		828
chr10	27149827	27150280		829
chr10	27443935	27444158		830
chr10	27531205	27531457		831
chr10	27792938	27793188		832
chr10	27823526	27823677		833
chr10	28591785	28592218		834
chr10	28821707	28821987		835
chr10	31320893	31321566		836
chr10	32049067	32049542		837
chr10	32219258	32219662		838
chr10	32219258	32219662		839
chr10	32236499	32236661		840
chr10	32635290	32636042		841
chr10	32706891	32707057		842
chr10	33247208	33247386		843
chr10	33562052	33562348		844
chr10	33623935	33624091		845
chr10	33909948	33910229		846
chr10	34489473	34489664		847
chr10	35379327	35379984		848
chr10	35415635	35416068		849
chr10	36110522	36110757		850
chr10	36217858	36218010		851
chr10	37055601	37056102		852
chr10	37091601	37091912		853
chr10	38265417	38265965		854
chr10	38299389	38299985		855
chr10	38383150	38383474		856
chr10	38645129	38645299		857
chr10	38691810	38692160		858
chr10	38691810	38692160		859
chr10	38774196	38774547		860
chr10	38778081	38778706		861
chr10	38782326	38782834		862
chr10	38785301	38785808		863
chr10	38791741	38792367		864
chr10	38804059	38804547		865
chr10	38806187	38806409		866
chr10	38808682	38808874		867
chr10	38814516	38815134		868
chr10	38873775	38874187		869
chr10	39076833	39077673		870
chr10	39076833	39077673		871
chr10	39080139	39080479		872
chr10	39084725	39085352		873
chr10	39091969	39092232		874
chr10	39092490	39092680		875
chr10	39105510	39105795		876
chr10	39107937	39109080		877
chr10	39111957	39112338		878
chr10	39114040	39114329		879
chr10	39116422	39116664		880
chr10	39117784	39118544		881
chr10	39124468	39124660		882
chr10	39125483	39125691		883
chr10	39128559	39129087		884
chr10	39129698	39130004		885
chr10	39133262	39133746		886
chr10	39136603	39136846		887
chr10	39148827	39149412		888
chr10	39150322	39151440		889
chr10	39152037	39152554		890
chr10	42362287	42362730		891
chr10	42406654	42406808		892
chr10	42407369	42407595		893
chr10	42418211	42418650		894
chr10	42532178	42532932		895
chr10	42537511	42537767		896
chr10	42794532	42795257		897
chr10	42796839	42797987		898
chr10	42806225	42806923		899
chr10	42807433	42808256		900
chr10	42809393	42810532		901
chr10	42809393	42810532		902
chr10	42814399	42814572		903
chr10	42815125	42815437		904
chr10	42816405	42816702		905
chr10	43048280	43048604		906
chr10	43048280	43048604		907
chr10	43133648	43133950		908
chr10	43633285	43633671		909
chr10	43818331	43818485		910
chr10	43857690	43858070		911
chr10	43904461	43904829		912
chr10	44144326	44144559		913
chr10	44406028	44406419		914
chr10	45359301	45359503		915
chr10	45374106	45374597		916
chr10	46222394	46222554		917
chr10	46673433	46673807		918
chr10	48847908	48848077		919
chr10	48860529	48860716		920
chr10	49368440	49368642		921
chr10	49381096	49381269		922
chr10	49514787	49515017		923
chr10	49918915	49919086		924
chr10	51371135	51371334		925
chr10	51564770	51565210		926
chr10	51827408	51827567		927
chr10	52384041	52384651		928
chr10	52761357	52761522		929
chr10	53412708	53413247		930
chr10	53459158	53459632		931
chr10	54489321	54489507		932
chr10	57560713	57560863		933
chr10	58121047	58121248		934
chr10	60028524	60028990		935
chr10	60145029	60145182		936
chr10	60681265	60681571		937
chr10	60935573	60935723		938
chr10	61031997	61032303		939
chr10	61385598	61385890		940
chr10	61666180	61666535		941
chr10	61995080	61995237		942
chr10	62228919	62229157		943
chr10	62235938	62236255		944
chr10	62332514	62332677		945
chr10	62349243	62349416		946
chr10	62389075	62389529		947
chr10	62537861	62538210		948
chr10	62900527	62900683		949
chr10	64563890	64564584		950
chr10	64892730	64893239		951
chr10	64966947	64967114		952
chr10	65281786	65281958		953
chr10	65389526	65389720		954
chr10	65472780	65473285		955
chr10	65472780	65473285		956
chr10	65626004	65626734		957
chr10	66449937	66450131		958
chr10	66793428	66793642		959
chr10	66802033	66802734		960
chr10	67547896	67548075		961
chr10	67548389	67548541		962
chr10	67565227	67565378		963
chr10	67940418	67940624		964
chr10	68231666	68232067		965
chr10	69005818	69006100		966
chr10	69523948	69524172		967
chr10	69609055	69609352		968
chr10	70091521	70091823		969
chr10	70360223	70360389		970
chr10	70480497	70480966		971
chr10	70660675	70661100		972
chr10	70748296	70748578		973
chr10	70883739	70883901		974
chr10	70939755	70939961		975
chr10	71078459	71078636		976
chr10	71906429	71906904		977
chr10	72142439	72142795		978
chr10	72439650	72439811		979
chr10	73611041	73611222		980
chr10	73975798	73976032		981
chr10	74033378	74033637		982
chr10	74057601	74057821		983
chr10	74114482	74114665		984
chr10	74114823	74115024		985
chr10	74205493	74205651		986
chr10	74385835	74386102		987
chr10	74856653	74856969		988
chr10	74927629	74927780		989
chr10	75007096	75007256		990
chr10	75012538	75012732		991
chr10	75255760	75256096		992
chr10	75385524	75386035		993
chr10	75503820	75504007		994
chr10	75545019	75545271		995
chr10	75571562	75571815		996
chr10	75757640	75757871		997
chr10	75910609	75911008		998
chr10	75936311	75936481		999
chr10	76025702	76025856		1000
chr10	76057276	76057890		1001
chr10	76178298	76178456		1002
chr10	76348989	76349142		1003
chr10	76585772	76586358		1004
chr10	76778374	76778705		1005
chr10	76870907	76871231		1006
chr10	76969652	76970521		1007
chr10	76995876	76996092		1008
chr10	77161620	77162098		1009
chr10	78699940	78700357		1010
chr10	79401609	79401942		1011
chr10	79401609	79401942		1012
chr10	79727347	79727752		1013
chr10	79793337	79793512		1014
chr10	79807040	79807281		1015
chr10	80063146	80063670		1016
chr10	80117266	80117452		1017
chr10	80166950	80167160		1018
chr10	80980826	80981079		1019
chr10	81034489	81034744		1020
chr10	81586199	81586523		1021
chr10	81838708	81839065		1022
chr10	82116650	82117152		1023
chr10	82213455	82213606		1024
chr10	82422620	82422807		1025
chr10	84925123	84925359		1026
chr10	85855809	85856029		1027
chr10	85898894	85899279		1028
chr10	85919152	85919340		1029
chr10	88516209	88516383		1030
chr10	88689611	88689907		1031
chr10	88699296	88699517		1032
chr10	88812631	88813164		1033
chr10	89102316	89102562		1034
chr10	89622002	89622584		1035
chr10	89623135	89623319		1036
chr10	90342134	90342288		1037
chr10	90342496	90342878		1038
chr10	91011630	91011991		1039
chr10	91020351	91020531		1040
chr10	91092266	91092509		1041
chr10	91403671	91404001		1042
chr10	91460784	91461333		1043
chr10	92393265	92393446		1044
chr10	92631200	92631642		1045
chr10	92671561	92671794		1046
chr10	92783632	92783790		1047
chr10	93169226	93169421		1048
chr10	93301262	93301414		1049
chr10	93683256	93683461		1050
chr10	94352544	94352797		1051
chr10	94938237	94938403		1052
chr10	95785837	95785989		1053
chr10	96161986	96162461		1054
chr10	97453710	97454001		1055
chr10	97889356	97890021		1056
chr10	98135144	98135296		1057
chr10	98592074	98592267		1058
chr10	98902655	98902956		1059
chr10	98970332	98970483		1060
chr10	99052375	99052814		1061
chr10	99078768	99079056		1062
chr10	99094538	99094874		1063
chr10	99258236	99258521		1064
chr10	99393320	99393595		1065
chr10	99400014	99400401		1066
chr10	100069222	100069445		1067
chr10	100127636	100127838		1068
chr10	100818444	100818638		1069
chr10	100818810	100819004		1070
chr10	101190446	101190659		1071
chr10	101380265	101380571		1072
chr10	101419007	101419179		1073
chr10	102092039	102092197		1074
chr10	102106438	102106821		1075
chr10	102820572	102820732		1076
chr10	103113470	103113829		1077
chr10	103226997	103227289		1078
chr10	103577997	103578721		1079
chr10	103815987	103816213		1080
chr10	103892389	103892694		1081
chr10	104005017	104005277		1082
chr10	104180701	104180941		1083
chr10	104220844	104221004		1084
chr10	104261856	104262079		1085
chr10	104262541	104262760		1086
chr10	104263508	104263697		1087
chr10	104401882	104402096		1088
chr10	104503436	104503708		1089
chr10	104614054	104614353		1090
chr10	104677750	104678205		1091
chr10	105010674	105011033		1092
chr10	105127449	105127710		1093
chr10	105678044	105678268		1094
chr10	105678044	105678268		1095
chr10	105692764	105692918		1096
chr10	105881605	105881892		1097
chr10	106028801	106029079		1098
chr10	106051353	106051560		1099
chr10	106282061	106282338		1100
chr10	106655271	106655563		1101
chr10	106748545	106748756		1102
chr10	107357077	107357333		1103
chr10	108069324	108069578		1104
chr10	108326764	108327104		1105
chr10	109131581	109131847		1106
chr10	110825827	110826011		1107
chr10	110960636	110960787		1108
chr10	111376535	111376687		1109
chr10	111550348	111550553		1110
chr10	111767505	111767910		1111
chr10	111970725	111971033		1112
chr10	111986164	111986730		1113
chr10	112064616	112064791		1114
chr10	112327007	112327427		1115
chr10	112619972	112620168		1116
chr10	112631442	112631643		1117
chr10	112678986	112679308		1118
chr10	112836303	112836758		1119
chr10	113218267	113218435		1120
chr10	113234485	113234677		1121
chr10	113305915	113306064		1122
chr10	113353400	113353559		1123
chr10	113597142	113597340		1124
chr10	113633343	113634082		1125
chr10	114206755	114206909		1126
chr10	114290898	114291073		1127
chr10	116697691	116697994		1128
chr10	116852875	116853046		1129
chr10	118609047	118609269		1130
chr10	118721115	118721288		1131
chr10	120514482	120514767		1132
chr10	120938141	120938579		1133
chr10	121356274	121356738		1134
chr10	121485366	121485572		1135
chr10	121577993	121578180		1136
chr10	123257380	123257543		1137
chr10	123687592	123687759		1138
chr10	123922843	123923040		1139
chr10	124133737	124133890		1140
chr10	124514338	124514852		1141
chr10	124514338	124514852		1142
chr10	124533801	124534268		1143
chr10	124713761	124713948		1144
chr10	124768305	124768522		1145
chr10	124913630	124913889		1146
chr10	127407848	127408217		1147
chr10	127511839	127512128		1148
chr10	127671123	127671303		1149
chr10	130493316	130493486		1150
chr10	131908826	131909549		1151
chr10	132425844	132426179		1152
chr10	132901255	132901404		1153
chr10	134121543	134121708		1154
chr10	134145456	134145622		1155
chr10	134350914	134351256		1156
chr10	135524467	135524731		1157
chr11	175545	175934		1158
chr11	186711	186892		1159
chr11	207422	207627		1160
chr11	695071	695734		1161
chr11	1016879	1017066		1162
chr11	1212828	1213104		1163
chr11	1410907	1411121		1164
chr11	2173146	2173375		1165
chr11	2421610	2421954		1166
chr11	3400404	3400572		1167
chr11	3443819	3444412		1168
chr11	3818806	3819214		1169
chr11	4006449	4006749		1170
chr11	4115672	4116002		1171
chr11	4209026	4209181		1172
chr11	4629372	4629807		1173
chr11	6255913	6256413		1174
chr11	6371565	6372093		1175
chr11	6411334	6411505		1176
chr11	6704578	6704838		1177
chr11	7119665	7119841		1178
chr11	7145355	7145584		1179
chr11	7592642	7592874		1180
chr11	8008608	8008858		1181
chr11	8305073	8305240		1182
chr11	8704006	8704198		1183
chr11	8932677	8933006		1184
chr11	9047157	9047373		1185
chr11	9069791	9069941		1186
chr11	9336179	9336700		1187
chr11	9482229	9482657		1188
chr11	10659747	10659921		1189
chr11	10772278	10772682		1190
chr11	10830500	10830896		1191
chr11	10879523	10879805		1192
chr11	10955433	10955714		1193
chr11	12935831	12936308		1194
chr11	13298836	13299335		1195
chr11	13484659	13484887		1196
chr11	13689913	13690207		1197
chr11	14380855	14381201		1198
chr11	14521190	14521604		1199
chr11	14541947	14542305		1200
chr11	14913039	14913463		1201
chr11	14913897	14914075		1202
chr11	15694984	15695197		1203
chr11	16387064	16387376		1204
chr11	16627721	16628167		1205
chr11	16759580	16760379		1206
chr11	16798058	16798609		1207
chr11	17098995	17099437		1208
chr11	17297959	17298422		1209
chr11	17752535	17752816		1210
chr11	18343822	18344049		1211
chr11	18417539	18417826		1212
chr11	18655951	18656373		1213
chr11	19585551	19585913		1214
chr11	19599511	19599812		1215
chr11	19752188	19752386		1216
chr11	19757607	19757761		1217
chr11	20408807	20409082		1218
chr11	20938734	20938934		1219
chr11	22454075	22454368		1220
chr11	22454532	22454821		1221
chr11	22513299	22513681		1222
chr11	22561491	22561644		1223
chr11	22580472	22580818		1224
chr11	22647458	22647689		1225
chr11	25292788	25292971		1226
chr11	25696223	25696380		1227
chr11	26057202	26057360		1228
chr11	26775386	26775691		1229
chr11	26871725	26871995		1230
chr11	27035485	27035694		1231
chr11	27528120	27528780		1232
chr11	27739786	27740263		1233
chr11	30796273	30796510		1234
chr11	31391320	31391639		1235
chr11	31530966	31531371		1236
chr11	31742454	31742648		1237
chr11	32044995	32045300		1238
chr11	32197856	32198177		1239
chr11	32312342	32312502		1240
chr11	32605057	32605303		1241
chr11	33722294	33722823		1242
chr11	34072990	34073151		1243
chr11	34381005	34381183		1244
chr11	34460460	34460666		1245
chr11	34937980	34938157		1246
chr11	34947809	34948037		1247
chr11	35065318	35065568		1248
chr11	35507170	35507486		1249
chr11	35684000	35684181		1250
chr11	36184515	36184692		1251
chr11	36615806	36616274		1252
chr11	37129196	37129389		1253
chr11	40302455	40302908		1254
chr11	40315495	40315808		1255
chr11	41400544	41401064		1256
chr11	42075961	42076306		1257
chr11	42618160	42618338		1258
chr11	42678697	42679091		1259
chr11	42808601	42808908		1260
chr11	43289763	43290391		1261
chr11	43332970	43333581		1262
chr11	43701970	43702442		1263
chr11	43902101	43902356		1264
chr11	43963282	43963534		1265
chr11	44026741	44027059		1266
chr11	44058856	44059100		1267
chr11	44586703	44587091		1268
chr11	45376640	45376889		1269
chr11	45794791	45795133		1270
chr11	45921229	45921602		1271
chr11	45939464	45939811		1272
chr11	46615703	46615914		1273
chr11	46638843	46639173		1274
chr11	46722197	46722536		1275
chr11	47131312	47131546		1276
chr11	47198592	47198793		1277
chr11	47270457	47270645		1278
chr11	47290693	47290856		1279
chr11	47291220	47291622		1280
chr11	47447755	47448417		1281
chr11	47574810	47575062		1282
chr11	47664106	47664395		1283
chr11	47788943	47789349		1284
chr11	48100167	48100327		1285
chr11	48100494	48100684		1286
chr11	48810677	48811199		1287
chr11	48829382	48829623		1288
chr11	48830971	48831391		1289
chr11	48844226	48844838		1290
chr11	48847454	48848079		1291
chr11	48847454	48848079		1292
chr11	48866803	48867156		1293
chr11	48882587	48883382		1294
chr11	48892967	48893615		1295
chr11	48896184	48896542		1296
chr11	48935935	48936786		1297
chr11	48935935	48936786		1298
chr11	48948356	48949112		1299
chr11	48955311	48955608		1300
chr11	48962658	48963096		1301
chr11	50650115	50650278		1302
chr11	50651574	50652144		1303
chr11	50670856	50671179		1304
chr11	50715059	50715363		1305
chr11	50725560	50725823		1306
chr11	50729958	50730590		1307
chr11	50729958	50730590		1308
chr11	50744407	50744613		1309
chr11	50745621	50745896		1310
chr11	50756242	50756528		1311
chr11	50757892	50759034		1312
chr11	50757892	50759034		1313
chr11	50757892	50759034		1314
chr11	50757892	50759034		1315
chr11	50763729	50763946		1316
chr11	50767056	50767779		1317
chr11	50780627	50780939		1318
chr11	51568400	51568561		1319
chr11	51573812	51574304		1320
chr11	51588313	51588478		1321
chr11	54994298	54994599		1322
chr11	55007153	55007398		1323
chr11	55009087	55009689		1324
chr11	55012305	55012680		1325
chr11	55016621	55017440		1326
chr11	55019004	55019256		1327
chr11	56930823	56931061		1328
chr11	56980793	56981917		1329
chr11	57044856	57045458		1330
chr11	57092494	57092685		1331
chr11	57103137	57103573		1332
chr11	57434899	57435452		1333
chr11	57479717	57480028		1334
chr11	57508757	57508922		1335
chr11	57528932	57529338		1336
chr11	58345720	58346602		1337
chr11	58668191	58668509		1338
chr11	58874335	58874491		1339
chr11	58903625	58903793		1340
chr11	58939021	58939580		1341
chr11	59197361	59197555		1342
chr11	59318124	59318498		1343
chr11	59383325	59383862		1344
chr11	59436599	59436816		1345
chr11	60681359	60681523		1346
chr11	61129456	61129666		1347
chr11	61560148	61560328		1348
chr11	61735034	61735224		1349
chr11	62341305	62341604		1350
chr11	62359136	62359363		1351
chr11	62369234	62369603		1352
chr11	62474921	62475118		1353
chr11	62494990	62495482		1354
chr11	62521428	62521802		1355
chr11	62538756	62539015		1356
chr11	62599337	62599685		1357
chr11	62609043	62609463		1358
chr11	63448476	63448948		1359
chr11	63606185	63606488		1360
chr11	63685117	63685317		1361
chr11	63953207	63953642		1362
chr11	64008794	64009021		1363
chr11	64038420	64038861		1364
chr11	64072646	64072870		1365
chr11	64085268	64085510		1366
chr11	64456059	64456289		1367
chr11	64546140	64546589		1368
chr11	64646121	64646295		1369
chr11	64684729	64684975		1370
chr11	64781310	64781467		1371
chr11	64794620	64794841		1372
chr11	64795010	64795349		1373
chr11	64885242	64885423		1374
chr11	64902410	64902590		1375
chr11	65255064	65255296		1376
chr11	65382807	65383181		1377
chr11	65479501	65479920		1378
chr11	65626830	65627094		1379
chr11	65686614	65686830		1380
chr11	66034699	66035216		1381
chr11	66035667	66036027		1382
chr11	66176014	66176411		1383
chr11	66206327	66206513		1384
chr11	66405905	66406094		1385
chr11	66725916	66726179		1386
chr11	67250462	67250904		1387
chr11	67275813	67276152		1388
chr11	67397677	67397831		1389
chr11	67572864	67573470		1390
chr11	67797708	67798089		1391
chr11	68227767	68228169		1392
chr11	70217431	70217666		1393
chr11	71497906	71498394		1394
chr11	71524806	71525136		1395
chr11	71639739	71639994		1396
chr11	71751817	71752098		1397
chr11	71791655	71791869		1398
chr11	71814342	71814725		1399
chr11	71823231	71824098		1400
chr11	72504607	72505283		1401
chr11	72533291	72533492		1402
chr11	72853418	72853791		1403
chr11	73309193	73309767		1404
chr11	73472233	73472658		1405
chr11	73490079	73490840		1406
chr11	73881984	73882326		1407
chr11	74036781	74037041		1408
chr11	74109543	74110095		1409
chr11	74204172	74204401		1410
chr11	74959656	74959934		1411
chr11	75350969	75351434		1412
chr11	75479539	75479718		1413
chr11	75525863	75526257		1414
chr11	75775371	75775691		1415
chr11	75946588	75946784		1416
chr11	76092171	76092369		1417
chr11	76155517	76156002		1418
chr11	76493950	76494197		1419
chr11	76758652	76758900		1420
chr11	76838376	76838528		1421
chr11	77531837	77532309		1422
chr11	77705723	77706358		1423
chr11	77741600	77742216		1424
chr11	77899530	77899792		1425
chr11	78285916	78286203		1426
chr11	78790312	78790472		1427
chr11	78850938	78851108		1428
chr11	80054454	80054685		1429
chr11	80074140	80074300		1430
chr11	80169568	80169745		1431
chr11	80340389	80340551		1432
chr11	80459805	80460037		1433
chr11	81823572	81823845		1434
chr11	82429405	82429676		1435
chr11	82429835	82430063		1436
chr11	82469412	82469565		1437
chr11	82612408	82612754		1438
chr11	82782800	82783306		1439
chr11	82867805	82868163		1440
chr11	82997011	82997753		1441
chr11	83311631	83311828		1442
chr11	84254968	84255334		1443
chr11	84359386	84360138		1444
chr11	84523123	84524155		1445
chr11	84896008	84896179		1446
chr11	85339400	85339647		1447
chr11	85376064	85376525		1448
chr11	85565847	85566140		1449
chr11	85780200	85780367		1450
chr11	85781027	85781313		1451
chr11	85955326	85956205		1452
chr11	86013145	86013305		1453
chr11	86094627	86094855		1454
chr11	86230444	86230593		1455
chr11	86266584	86267023		1456
chr11	86666632	86666853		1457
chr11	86667628	86668257		1458
chr11	86701249	86701529		1459
chr11	87001497	87001757		1460
chr11	87588967	87589312		1461
chr11	87686954	87687217		1462
chr11	88708771	88709047		1463
chr11	89289848	89290181		1464
chr11	89641736	89642191		1465
chr11	89668744	89669043		1466
chr11	90339881	90340195		1467
chr11	90499438	90499611		1468
chr11	92498933	92499319		1469
chr11	92607032	92607185		1470
chr11	92619444	92619671		1471
chr11	92711404	92711561		1472
chr11	93394502	93394831		1473
chr11	93474623	93474871		1474
chr11	93474623	93474871		1475
chr11	93591020	93591278		1476
chr11	94226911	94227149		1477
chr11	94501253	94501466		1478
chr11	94706743	94707055		1479
chr11	94964401	94964873		1480
chr11	95290017	95290173		1481
chr11	95461169	95461343		1482
chr11	95522789	95523474		1483
chr11	95523648	95523848		1484
chr11	96076211	96076455		1485
chr11	96122705	96123118		1486
chr11	96159690	96160123		1487
chr11	98167148	98167299		1488
chr11	98261275	98261466		1489
chr11	98305306	98305521		1490
chr11	98322201	98322379		1491
chr11	98581948	98582333		1492
chr11	99191798	99192095		1493
chr11	99610457	99610608		1494
chr11	100315852	100316377		1495
chr11	100463782	100464033		1496
chr11	101785501	101785969		1497
chr11	101867121	101867292		1498
chr11	101896483	101896641		1499
chr11	102962917	102963165		1500
chr11	102980185	102980351		1501
chr11	103407869	103408294		1502
chr11	103600711	103600864		1503
chr11	104069744	104070176		1504
chr11	104444256	104444477		1505
chr11	104480228	104480472		1506
chr11	105409138	105409303		1507
chr11	105590598	105591097		1508
chr11	105892957	105893507		1509
chr11	105947985	105948512		1510
chr11	106027191	106027359		1511
chr11	106215438	106215727		1512
chr11	106344020	106344215		1513
chr11	106598962	106599203		1514
chr11	106599361	106599538		1515
chr11	106889217	106889368		1516
chr11	107055592	107055910		1517
chr11	107072778	107073391		1518
chr11	107328431	107328848		1519
chr11	107502548	107502999		1520
chr11	107583683	107584004		1521
chr11	107798895	107799212		1522
chr11	107879550	107879840		1523
chr11	108093409	108093745		1524
chr11	108337971	108338525		1525
chr11	108535409	108535840		1526
chr11	108838467	108838719		1527
chr11	108982970	108983403		1528
chr11	109514553	109515119		1529
chr11	110489653	110489928		1530
chr11	111096851	111097170		1531
chr11	111749886	111750136		1532
chr11	111797664	111797965		1533
chr11	111895874	111896086		1534
chr11	112385065	112385322		1535
chr11	112505643	112505807		1536
chr11	112752337	112752592		1537
chr11	114271015	114271536		1538
chr11	114271015	114271536		1539
chr11	114900866	114901092		1540
chr11	114907376	114907577		1541
chr11	114938822	114938989		1542
chr11	114983460	114983725		1543
chr11	115146991	115147156		1544
chr11	115299323	115299483		1545
chr11	115375115	115375748		1546
chr11	115516578	115516754		1547
chr11	115676771	115676922		1548
chr11	115677074	115677277		1549
chr11	116028593	116028763		1550
chr11	117103115	117103274		1551
chr11	118122892	118123063		1552
chr11	118306812	118307047		1553
chr11	118436699	118436868		1554
chr11	118799155	118799581		1555
chr11	118800085	118800250		1556
chr11	118966204	118966466		1557
chr11	118972655	118972830		1558
chr11	118992067	118992233		1559
chr11	119204834	119205129		1560
chr11	120199371	120199540		1561
chr11	121163173	121163399		1562
chr11	121222853	121223270		1563
chr11	121223519	121223692		1564
chr11	121405089	121405256		1565
chr11	121526490	121526791		1566
chr11	121542453	121542864		1567
chr11	121567245	121567428		1568
chr11	121593136	121593496		1569
chr11	121665866	121666186		1570
chr11	121887425	121887794		1571
chr11	121940624	121940860		1572
chr11	121972624	121972775		1573
chr11	122030357	122030776		1574
chr11	122311730	122311927		1575
chr11	122451493	122451929		1576
chr11	122724624	122724995		1577
chr11	122932881	122933345		1578
chr11	122974170	122974365		1579
chr11	123102705	123102972		1580
chr11	123222254	123222426		1581
chr11	123275546	123276110		1582
chr11	123525310	123525614		1583
chr11	124492506	124492690		1584
chr11	124746350	124746789		1585
chr11	124823890	124824231		1586
chr11	124981525	124981890		1587
chr11	125034452	125034704		1588
chr11	125366301	125366488		1589
chr11	125386922	125387505		1590
chr11	125462399	125462668		1591
chr11	125495597	125495769		1592
chr11	125757219	125757579		1593
chr11	125932822	125933330		1594
chr11	125934935	125935137		1595
chr11	126081355	126081532		1596
chr11	126173998	126174556		1597
chr11	127310396	127310574		1598
chr11	128031509	128031667		1599
chr11	128905101	128905250		1600
chr11	129201774	129202043		1601
chr11	129872265	129873003		1602
chr11	129938972	129939191		1603
chr11	129939611	129939787		1604
chr11	130184550	130185163		1605
chr11	130786617	130786883		1606
chr11	131374222	131374406		1607
chr11	131470485	131470680		1608
chr11	131550399	131550618		1609
chr11	131925172	131925351		1610
chr11	132389133	132389382		1611
chr11	132389638	132389836		1612
chr11	132863054	132863242		1613
chr11	133567175	133567399		1614
chr11	133615752	133615926		1615
chr11	133647155	133647340		1616
chr11	133680124	133680280		1617
chr11	133903678	133903964		1618
chr11	134093897	134094410		1619
chr11	134709369	134710075		1620
chr12	73553	74329		1621
chr12	498509	498875		1622
chr12	861497	861735		1623
chr12	1058633	1059246		1624
chr12	1188564	1188866		1625
chr12	1799785	1800076		1626
chr12	1900408	1900661		1627
chr12	2048992	2049328		1628
chr12	2113646	2114155		1629
chr12	2365010	2365202		1630
chr12	2648503	2648996		1631
chr12	2921689	2922064		1632
chr12	2999868	3000061		1633
chr12	3982346	3982788		1634
chr12	4430051	4430289		1635
chr12	4636114	4636276		1636
chr12	4647528	4647906		1637
chr12	4918156	4918341		1638
chr12	5304832	5304995		1639
chr12	6041383	6041700		1640
chr12	6394141	6394327		1641
chr12	6643324	6643485		1642
chr12	6716696	6717434		1643
chr12	6772354	6772529		1644
chr12	6798571	6798792		1645
chr12	6832895	6833418		1646
chr12	6873300	6873836		1647
chr12	7053895	7054145		1648
chr12	8088821	8089278		1649
chr12	8113247	8113503		1650
chr12	8147781	8147982		1651
chr12	8179207	8179372		1652
chr12	8332685	8332851		1653
chr12	8395711	8396285		1654
chr12	9102240	9102601		1655
chr12	10902458	10902726		1656
chr12	11016374	11016546		1657
chr12	11323991	11324306		1658
chr12	11639462	11639721		1659
chr12	12113562	12113773		1660
chr12	12419995	12420332		1661
chr12	12509616	12510012		1662
chr12	12764512	12764958		1663
chr12	12837349	12837784		1664
chr12	12878256	12878457		1665
chr12	12965991	12966152		1666
chr12	13428415	13428800		1667
chr12	13543550	13543763		1668
chr12	13756868	13757139		1669
chr12	14282609	14282958		1670
chr12	14410674	14411063		1671
chr12	14518312	14519158		1672
chr12	14537825	14538304		1673
chr12	14547352	14547850		1674
chr12	14556576	14557088		1675
chr12	14626515	14626771		1676
chr12	14956479	14956831		1677
chr12	15737348	15737511		1678
chr12	15830907	15831308		1679
chr12	15933597	15933793		1680
chr12	15942373	15942639		1681
chr12	15961469	15961712		1682
chr12	16035017	16035256		1683
chr12	16064317	16064503		1684
chr12	16135649	16136115		1685
chr12	16761106	16761266		1686
chr12	17055089	17055265		1687
chr12	17228819	17229058		1688
chr12	17795162	17795350		1689
chr12	17916487	17916779		1690
chr12	18397991	18398253		1691
chr12	18436975	18437306		1692
chr12	19106355	19106748		1693
chr12	19540224	19540374		1694
chr12	19592375	19592627		1695
chr12	19767824	19768369		1696
chr12	20521508	20521671		1697
chr12	20904126	20904360		1698
chr12	21590371	21590798		1699
chr12	21654542	21654699		1700
chr12	22488045	22488196		1701
chr12	22697251	22697680		1702
chr12	22950046	22950337		1703
chr12	23161433	23161752		1704
chr12	24352564	24352986		1705
chr12	24381059	24381276		1706
chr12	24381456	24381619		1707
chr12	24532976	24533426		1708
chr12	25403951	25404110		1709
chr12	25539089	25539691		1710
chr12	26267470	26267629		1711
chr12	26676487	26676652		1712
chr12	26676827	26677196		1713
chr12	27090941	27091597		1714
chr12	27676548	27677070		1715
chr12	27863318	27863736		1716
chr12	29533904	29534418		1717
chr12	29790480	29790679		1718
chr12	29797097	29797294		1719
chr12	29896912	29897174		1720
chr12	30184213	30184444		1721
chr12	30848801	30848953		1722
chr12	31226735	31227015		1723
chr12	31479219	31479426		1724
chr12	31744216	31744382		1725
chr12	31812173	31812514		1726
chr12	31881520	31882210		1727
chr12	32112185	32112503		1728
chr12	32113054	32113213		1729
chr12	32293808	32293987		1730
chr12	32354918	32355091		1731
chr12	32825580	32825739		1732
chr12	32831873	32832222		1733
chr12	32908824	32909097		1734
chr12	34175094	34175407		1735
chr12	34837605	34838700		1736
chr12	34845315	34845886		1737
chr12	34852135	34852777		1738
chr12	38009424	38009962		1739
chr12	38016144	38016587		1740
chr12	38028580	38029031		1741
chr12	38034233	38034387		1742
chr12	38037144	38037379		1743
chr12	38044589	38044892		1744
chr12	38049802	38051107		1745
chr12	38049802	38051107		1746
chr12	38074594	38075022		1747
chr12	38082853	38083007		1748
chr12	38096608	38096780		1749
chr12	38098754	38099020		1750
chr12	38111056	38111325		1751
chr12	38133527	38134189		1752
chr12	38710355	38710567		1753
chr12	39363386	39363752		1754
chr12	39846004	39846219		1755
chr12	39969200	39969460		1756
chr12	40013409	40013843		1757
chr12	40501319	40501492		1758
chr12	40863798	40864174		1759
chr12	41513786	41514100		1760
chr12	41908184	41908338		1761
chr12	42188892	42189134		1762
chr12	44152370	44152731		1763
chr12	44200190	44200735		1764
chr12	44409185	44409523		1765
chr12	44453392	44453907		1766
chr12	44508599	44508813		1767
chr12	44618598	44619233		1768
chr12	44704808	44704961		1769
chr12	45048968	45049272		1770
chr12	45057166	45057487		1771
chr12	45324752	45324940		1772
chr12	45976970	45977382		1773
chr12	46122536	46122825		1774
chr12	46384364	46384645		1775
chr12	46777073	46777439		1776
chr12	48499928	48500102		1777
chr12	48513118	48513294		1778
chr12	49110514	49110839		1779
chr12	49246029	49246311		1780
chr12	49463765	49463948		1781
chr12	49504577	49504816		1782
chr12	49582870	49583246		1783
chr12	49594892	49595091		1784
chr12	49716772	49716932		1785
chr12	50101394	50101555		1786
chr12	50135076	50135350		1787
chr12	50222348	50222510		1788
chr12	50419326	50419739		1789
chr12	50505513	50505942		1790
chr12	50561160	50561497		1791
chr12	50794324	50794505		1792
chr12	51253593	51253750		1793
chr12	51441639	51442037		1794
chr12	51818528	51818789		1795
chr12	52419356	52419583		1796
chr12	52463415	52463725		1797
chr12	53399944	53400212		1798
chr12	53473120	53473282		1799
chr12	53715196	53715413		1800
chr12	53773260	53773935		1801
chr12	53835319	53835473		1802
chr12	53845513	53845837		1803
chr12	53894486	53894900		1804
chr12	53894486	53894900		1805
chr12	54019805	54020451		1806
chr12	54069904	54070078		1807
chr12	54121312	54121491		1808
chr12	54673581	54674422		1809
chr12	54718466	54719108		1810
chr12	54752959	54753272		1811
chr12	56211506	56211752		1812
chr12	56224370	56224559		1813
chr12	56367435	56367824		1814
chr12	56435421	56435896		1815
chr12	56510096	56510320		1816
chr12	56511969	56512121		1817
chr12	56521744	56521938		1818
chr12	56617887	56618060		1819
chr12	56694257	56694472		1820
chr12	56709935	56710174		1821
chr12	56727665	56727902		1822
chr12	56753975	56754332		1823
chr12	56862084	56862236		1824
chr12	57039830	57040237		1825
chr12	57081993	57082329		1826
chr12	57119145	57119316		1827
chr12	57472562	57472848		1828
chr12	57852978	57853485		1829
chr12	57914394	57914561		1830
chr12	58087552	58087904		1831
chr12	58138465	58139059		1832
chr12	58146125	58146631		1833
chr12	58165664	58165959		1834
chr12	58176304	58176534		1835
chr12	58240565	58240932		1836
chr12	58262792	58263664		1837
chr12	58618262	58618417		1838
chr12	58739793	58740075		1839
chr12	58907782	58907931		1840
chr12	59989698	59989853		1841
chr12	61930307	61930957		1842
chr12	62586344	62586593		1843
chr12	62653473	62654179		1844
chr12	62996244	62996760		1845
chr12	63187674	63187878		1846
chr12	63932766	63933049		1847
chr12	64127504	64127729		1848
chr12	64230166	64230380		1849
chr12	64235435	64235601		1850
chr12	64334791	64335269		1851
chr12	64477255	64477605		1852
chr12	64797916	64798127		1853
chr12	65153289	65153679		1854
chr12	65563308	65563521		1855
chr12	65904815	65905036		1856
chr12	65905199	65905573		1857
chr12	66285798	66286040		1858
chr12	66563528	66563764		1859
chr12	66696165	66696332		1860
chr12	67111052	67111537		1861
chr12	67198452	67198640		1862
chr12	67254726	67255326		1863
chr12	67662531	67663323		1864
chr12	67866420	67866713		1865
chr12	68003293	68003444		1866
chr12	68286367	68286534		1867
chr12	68337336	68337510		1868
chr12	68726109	68726312		1869
chr12	68845895	68846197		1870
chr12	69004316	69004667		1871
chr12	70275782	70275940		1872
chr12	70571597	70571843		1873
chr12	70590847	70591534		1874
chr12	70801774	70801937		1875
chr12	72057472	72058175		1876
chr12	72233211	72233752		1877
chr12	74931215	74931797		1878
chr12	75548163	75548322		1879
chr12	75724118	75724377		1880
chr12	75784654	75785277		1881
chr12	75905442	75905817		1882
chr12	76478472	76478970		1883
chr12	76953559	76953852		1884
chr12	77015272	77015538		1885
chr12	77157773	77157972		1886
chr12	77351042	77351842		1887
chr12	77391090	77391262		1888
chr12	77404662	77404981		1889
chr12	77438429	77438603		1890
chr12	77894121	77894300		1891
chr12	77981383	77981591		1892
chr12	78319378	78319573		1893
chr12	78603935	78604355		1894
chr12	79258150	79258512		1895
chr12	80328737	80329225		1896
chr12	80710256	80710433		1897
chr12	81651660	81651828		1898
chr12	82152579	82152738		1899
chr12	82152906	82153250		1900
chr12	82351659	82351819		1901
chr12	82751964	82752674		1902
chr12	83079750	83080666		1903
chr12	83293651	83294314		1904
chr12	83539387	83539557		1905
chr12	83539743	83539920		1906
chr12	85306412	85306663		1907
chr12	85862623	85862794		1908
chr12	86133827	86134044		1909
chr12	87232610	87233013		1910
chr12	87448233	87448662		1911
chr12	87520956	87521202		1912
chr12	87589986	87590630		1913
chr12	87703891	87704080		1914
chr12	88241937	88242262		1915
chr12	88337745	88337903		1916
chr12	88535659	88536073		1917
chr12	89746227	89746583		1918
chr12	89919879	89920245		1919
chr12	90103193	90103491		1920
chr12	90147887	90148045		1921
chr12	91775083	91775637		1922
chr12	91775800	91776223		1923
chr12	91972919	91973071		1924
chr12	92539615	92540021		1925
chr12	92963915	92964418		1926
chr12	93126911	93127128		1927
chr12	93323007	93323252		1928
chr12	93323007	93323252		1929
chr12	93455239	93455955		1930
chr12	93835843	93836031		1931
chr12	94070883	94071348		1932
chr12	94196706	94196879		1933
chr12	94288474	94288654		1934
chr12	94926833	94926993		1935
chr12	95611322	95611538		1936
chr12	96429394	96429734		1937
chr12	96627808	96628340		1938
chr12	96627808	96628340		1939
chr12	96883068	96883560		1940
chr12	97220871	97221406		1941
chr12	97440938	97441094		1942
chr12	98688143	98688294		1943
chr12	98791270	98791437		1944
chr12	98879540	98879695		1945
chr12	98884732	98885206		1946
chr12	98884732	98885206		1947
chr12	98897304	98897940		1948
chr12	98909305	98909548		1949
chr12	98987238	98987704		1950
chr12	99038752	99038999		1951
chr12	99430129	99430576		1952
chr12	99491261	99491453		1953
chr12	99505618	99505773		1954
chr12	100191943	100192093		1955
chr12	100255821	100255973		1956
chr12	100295227	100295380		1957
chr12	100594482	100594808		1958
chr12	100660644	100661136		1959
chr12	101192150	101192400		1960
chr12	101551643	101551812		1961
chr12	101552075	101552294		1962
chr12	101632384	101632566		1963
chr12	101673586	101674027		1964
chr12	101801616	101802136		1965
chr12	102224782	102225076		1966
chr12	102455786	102455945		1967
chr12	102821666	102821908		1968
chr12	103406755	103407035		1969
chr12	103534042	103534309		1970
chr12	103809636	103809802		1971
chr12	104074686	104074933		1972
chr12	104323388	104324128		1973
chr12	104359484	104359879		1974
chr12	105006298	105006711		1975
chr12	105006298	105006711		1976
chr12	105501203	105501369		1977
chr12	105858101	105858519		1978
chr12	105858101	105858519		1979
chr12	106073255	106073449		1980
chr12	106134577	106134931		1981
chr12	106134577	106134931		1982
chr12	106696272	106696608		1983
chr12	106751301	106751775		1984
chr12	107167889	107168290		1985
chr12	107349273	107349575		1986
chr12	107487429	107487730		1987
chr12	108079591	108079746		1988
chr12	108647305	108647499		1989
chr12	108908780	108908987		1990
chr12	108955010	108955206		1991
chr12	109096433	109096796		1992
chr12	109125399	109125820		1993
chr12	109146138	109146365		1994
chr12	109535791	109535951		1995
chr12	110436752	110437172		1996
chr12	110486436	110486586		1997
chr12	110562193	110562346		1998
chr12	110841579	110842071		1999
chr12	110906108	110906590		2000
[truncated: 7,089 more rows]
